# Supplementary material for: Genome-wide identification of potential biomarkers in multiple myeloma using meta-analysis of mRNA and miRNA expression data
Source: Sci Rep. 2021 May 26;11:10957. doi: 10.1038/s41598-021-90424-y (PMC8154993; doi:10.1038/s41598-021-90424-y)
Supplement: Supplementary file 1 — Supplementary Information 1. [file 41598_2021_90424_MOESM1_ESM.xls]

## Sheet: Title page
Genome-wide identification of potential biomarkers in multiple myeloma using meta-analysis of mRNA and miRNA expression data
Amit Katiyar1,2,3, Gurvinder Kaur4,5, Lata Rani4,5, Lingaraja Jena4, Harpreet Singh2, Lalit Kumar6, Atul Sharma6, Punit Kaur1,3#, Ritu Gupta4,5*
1Bioinformatics Facility, Centralized Core Research Facility, All India Institute of Medical Sciences, Ansari Nagar, New Delhi-110029, India
2ICMR-AIIMS Computational Genomics Centre, Division of Biomedical Informatics, Indian Council of Medical Research, Ansari Nagar, New Delhi-110029, India
3Department of Biophysics, All India Institute of Medical Sciences, Ansari Nagar, New Delhi-110029, India
4Laboratory Oncology Unit, Dr B. R. A. Institute Rotary Cancer Hospital, All India Institute of Medical Sciences, New Delhi-110029, India
5Genomics Facility, Centralized Core Research Facility, All India Institute of Medical Sciences, Ansari Nagar, New Delhi-110029, India
6Department of Medical Oncology, Dr B. R. A. Institute Rotary Cancer Hospital, All India Institute of Medical Sciences, Ansari Nagar, New Delhi-110029, India
#Co-Corresponding author
*Corresponding author
Prof Ritu Gupta
Laboratory Oncology Unit, Dr B.R.A.IRCH,
AIIMS, New Delhi
Email: drritugupta@gmail.com

## Sheet: Table S1
Table S1: Details of miRNA and mRNA expression profile datasets of MM analysed in the present study
GSE	Data type	Titles	Platform	Sample type	Sample size Control/Disease	References
GSE49261	miRNAs	microRNA profiling of multiple myeloma bone marrow	Agilent: GPL17759	Plasma cells	28 (08/20)	Wang et al., 2015
GSE24371	miRNAs	MicroRNA Expression in Multiple Myeloma is Associated with Genetic Subtype, Isotype and Prognostic Outcome	Agilent: GPL10385	Plasma cells	42 (09/33)	Chi et al., 2011
GSE17306	miRNAs	Plasma cells from 52 patients with multiple myeloma: mRNA and miRNA expression profiling	Affymetrix: GPL9081	Plasma cells	54 (02/52)	Zhou et al., 2010
GSE17498	miRNAs	Identification of MicroRNA Expression Patterns and a MicroRNAs/mRNA Regulatory Network in Multiple Myeloma	Agilent: GPL8227	Plasma cells	41 (03/38)	Lionetti et al., 2009
GSE16558	miRNAs	MicroRNAs in Myeloma	Affymetrix: GPL8695	Plasma cells	65 (05/60)	Gutierrez et al., 2010
GSE125363	miRNAs	MiRNA expression signatures in multiple myeloma	Agilent: GPL18044	Plasma cells	48 (04/44)	Gupta et al., 2020
				Total=	278 (31/247)
GSE39754	mRNAs	Gene Expression profiling of Multiple Myeloma	Affymetrix: GPL5175	Plasma cells	176 (06/170)	Song et al., 2017
GSE16558	mRNAs	MicroRNAs in Myeloma	Affymetrix: GPL6244	Plasma cells	65 (05/60)	Gutierrez et al., 2010
GSE13591	mRNAs	Integrated genomics approach to detect allelic imbalances in multiple myeloma	Affymetrix: GPL96	Plasma cells	138 (05/133)	Agnelli et al., 2009
GSE125361	mRNAs	Gene expression signatures in multiple myeloma	Agilent: GPL20844	Plasma cells	48 (04/44)	Gupta et al., 2020
				Total=	427 (20/407)

## Sheet: Table S2
Table S2: Baseline demographic, laboratory and clinical characteristics of multiple myeloma (MM) patients (n=44)
Parameter	No. of Patients
Median Age (Range) In Years	55 (30-82)
Gender
Male	27
Female	17
Hemoglobin (g/dL)
<10	28
≥10	16
Platelet Count (/dL)
<1,00,000	4
≥1,00,000	40
Serum creatinine (mg/dL)
≤2	35
>2	9
Serum albumin (g/dL)
<3.5	20
≥3.5	24
ISS I/II/III	3/10/31
Treatment: Doublet/Triplet/No treatment	27/16/01
Response after Induction therapy: CR/VGPR/PR/SD/PD/Death	07/09/17/03/04/04

## Sheet: Table S3
Table S3: List of differentially expressed miRNAs (DEMs) identified in Multiple Myeloma
miR_Accession	miR (miRBase v22.1)	adj.P.Val	P.Value	logFC	Regulation
MIMAT0000646	hsa-miR-155-5p	0.00297	5.75e-05	-4.68975	Down
MIMAT0037313	hsa-miR-375-5p	0.0198978	0.000205	-3.97069	Down
MIMAT0000753	hsa-miR-342-3p	1.57e-05	1.52e-07	-3.74158	Down
MIMAT0000758	hsa-miR-135b-5p	0.029681	0.00194	-3.42477	Down
MIMAT0000085	hsa-miR-28-5p	4.57e-09	2.53e-11	-3.12902	Down
MIMAT0003320	hsa-miR-650	0.029681	0.000399	-3.09721	Down
MIMAT0000266	hsa-miR-205-5p	3.29e-09	1.37e-11	-3.06973	Down
MIMAT0000271	hsa-miR-214-3p	0.029681	0.0013	-3.06427	Down
MIMAT0031890	hsa-mir-203a	0.0148407	0.001425	-2.94102	Down
MIMAT0004697	hsa-miR-151a-5p	0.00531	0.000125	-2.92396	Down
MIMAT0026473	hsa-miR-95-5p	0.029681	0.00451	-2.72989	Down
MIMAT0000092	hsa-miR-92a-3p	0.000105	1.59e-06	-2.72053	Down
MIMAT0000226	hsa-miR-196a-5p	0.029681	0.00155	-2.6722	Down
MIMAT0000253	hsa-miR-10a-5p	0.0341572	0.00787	-2.59085	Down
MIMAT0000707	hsa-miR-363-3p	1.88667e-13	2.79e-16	-2.54915	Down
MIMAT0001080	hsa-miR-196b-5p	0.0492922	0.013	-2.48116	Down
MIMAT0000445	hsa-miR-126-3p	0.02	0	-2.37	Down
MIMAT0002872	hsa-miR-501-5p	0.0543574	0.0148	-2.34473	Down
MIMAT0000070	hsa-miR-17-5p	0	0	-2.32	Down
MIMAT0004953	hsa-miR-873-5p	0.00840828	0.00132318	-2.24535	Down
MIMAT0000733	hsa-miR-379-5p	0.0088861	4.65e-05	-2.23902	Down
MIMAT0022706	hsa-miR-561-5p	0.017695	0.00348785	-2.17474	Down
MIMAT0000617	hsa-miR-200c-3p	3.06e-05	3.39e-07	-2.13981	Down
MIMAT0000075	hsa-miR-20a-5p	0.02	0	-2.1075	Down
MIMAT0000436	hsa-miR-144-3p	0.02	0	-2.105	Down
MIMAT0000425	hsa-miR-130a-3p	0	0	-2.055	Down
MIMAT0000732	hsa-miR-378a-3p	0	0	-1.9	Down
MIMAT0000073	hsa-miR-19a-3p	0.03	0	-1.89	Down
MIMAT0003280	hsa-miR-612	0.00286545	0.000338195	-1.84031	Down
MIMAT0002177	hsa-miR-486-5p	0	0	-1.78	Down
MIMAT0004975	hsa-miR-509-3-5p	0.000653099	5.66316e-05	-1.77085	Down
MIMAT0000074	hsa-miR-19b-3p	0.01	0	-1.77	Down
MIMAT0003290	hsa-miR-621	4.86853e-05	2.4626e-06	-1.76794	Down
MIMAT0004611	hsa-miR-185-3p	4.80757e-05	2.3786e-06	-1.75721	Down
MIMAT0000318	hsa-miR-200b-3p	9.42e-05	1.3e-06	-1.72443	Down
MIMAT0004909	hsa-miR-450b-5p	2.86184e-05	1.19655e-06	-1.69861	Down
MIMAT0004762	hsa-miR-486-3p	0	0	-1.69	Down
MIMAT0003223	hsa-miR-559	4.23649e-06	1.10547e-07	-1.68755	Down
MIMAT0001413	hsa-miR-20b-5p	0.0444	0.00172	-1.64295	Down
MIMAT0004946	hsa-miR-744-3p	0.00890504	0.00145057	-1.64126	Down
MIMAT0000757	hsa-miR-151a-3p	0.00015	2.49e-06	-1.63038	Down
MIMAT0016858	hsa-miR-4306	0.03	0	-1.63	Down
MIMAT0000263	hsa-miR-199b-5p	0.02	0	-1.62	Down
MIMAT0004503	hsa-miR-29a-5p	0.0305405	0.00706542	-1.61302	Down
MIMAT0004757	hsa-miR-431-3p	0.0138821	0.00254124	-1.61296	Down
MIMAT0000072	hsa-miR-18a-5p	0.03	0	-1.6	Down
MIMAT0000734	hsa-miR-380-5p	4.82149e-05	2.41945e-06	-1.59067	Down
MIMAT0003303	hsa-miR-633	0.016214	0.00310481	-1.57915	Down
MIMAT0026558	hsa-miR-410-5p	0.00780932	0.00116622	-1.55727	Down
MIMAT0004672	hsa-miR-106b-3p	0.00815087	0.0012508	-1.53876	Down
MIMAT0026617	hsa-miR-580-5p	3.74093e-10	6.68277e-13	-1.53459	Down
MIMAT0000071	hsa-miR-17-3p	0	0	-1.53	Down
MIMAT0026605	hsa-miR-489-5p	0.0062794	0.000899939	-1.52052	Down
MIMAT0005789	hsa-miR-513c-5p	0.000118995	7.16547e-06	-1.51898	Down
MIMAT0000685	hsa-miR-34b-5p	0.00815087	0.00125187	-1.50082	Down
MIMAT0000432	hsa-miR-141-3p	0.0071	0.000182	-1.49844	Down
MIMAT0004489	hsa-miR-16-1-3p	0.00541268	0.00075834	-1.49599	Down
MIMAT0000442	hsa-miR-9-3p	0.0238	3.13e-05	1.62608	Up
MIMAT0000086	hsa-miR-29a-3p	0.05	0	1.68	Up
MIMAT0000417	hsa-miR-15b-5p	0.0228237	0.00396353	1.75139	Up
MIMAT0002174	hsa-miR-484	0.00433	9.59e-05	1.75526	Up
MIMAT0000063	hsa-let-7b-5p	0.028345	0.0016618	1.7742	Up
MIMAT0000681	hsa-miR-29c-3p	0.00775	0.000225	1.79679	Up
MIMAT0000065	hsa-let-7d-5p	0.053647	0.00414213	1.83316	Up
MIMAT0000435	hsa-miR-143-3p	0.0238	4.82e-05	2.0187	Up
MIMAT0004673	hsa-miR-29c-5p	0.019	0.000656	2.0918	Up
MIMAT0003270	hsa-miR-602	0.028345	0.0016654	2.19705	Up
MIMAT0000100	hsa-miR-29b-3p	0.03	0	2.22	Up
MIMAT0000690	hsa-miR-296-5p	0.013181	0.00045045	2.26973	Up
MIMAT0002821	hsa-miR-181d-5p	0.028345	0.00166441	2.2735	Up
MIMAT0003880	hsa-miR-671-5p	0.015823	0.00071149	2.29509	Up
MIMAT0000680	hsa-miR-106b-5p	0.010922	0.00025536	2.3184	Up
MIMAT0001631	hsa-mir-451a	0.0449	0.0018	2.40173	Up
MIMAT0002819	hsa-miR-193b-3p	0.0118	0.000374	2.41188	Up
MIMAT0003306	hsa-miR-636	0.044414	0.00311534	2.48848	Up
MIMAT0000067	hsa-let-7f-5p	0.031589	0.00198853	2.52033	Up
MIMAT0000062	hsa-let-7a-5p	0.012275	0.00035323	2.56717	Up
MIMAT0003945	hsa-miR-765	0.026183	0.00136563	2.57382	Up
MIMAT0000257	hsa-miR-181b-5p	0.031253	0.00191114	2.76843	Up
MIMAT0000759	hsa-miR-148b-3p	0.043726	0.00298846	2.78285	Up
MIMAT0004810	hsa-miR-629-5p	0.0143	0.00052535	2.81541	Up
MIMAT0001635	hsa-miR-452-5p	0.03379	0.00218787	2.99852	Up
MIMAT0000244	hsa-miR-30c-5p	0.053647	0.0041765	3.00191	Up
MIMAT0000099	hsa-miR-101-3p	0.00116	8.34e-06	3.00609	Up
MIMAT0000066	hsa-let-7e-5p	0.006993	0.00010662	3.06681	Up
MIMAT0002877	hsa-miR-513a-5p	0.053647	0.00405812	3.26228	Up
MIMAT0000245	hsa-miR-30d-5p	0.015527	0.00064231	3.30845	Up
MIMAT0000083	hsa-miR-26b-5p	0.012275	0.00034916	3.37773	Up
MIMAT0000710	hsa-miR-365a-3p	0.0042105	7.2055e-05	3.61756	Up
MIMAT0000418	hsa-miR-23b-3p	0.009413	0.00020316	3.66113	Up
MIMAT0004795	hsa-miR-574-5p	0.007823	0.00015057	3.72546	Up
MIMAT0000461	hsa-miR-195-5p	0.018434	0.000862	3.74512	Up
MIMAT0000078	hsa-miR-23a-3p	0.006993	0.0001132	4.07967	Up
MIMAT0000433	hsa-miR-142-5p	0.000307	1.1e-06	4.19983	Up
MIMAT0022691	hsa-miR-197-5p	0.003819	4.121e-05	4.20962	Up
MIMAT0000243	hsa-miR-148a-3p	5.66e-13	1.57e-15	4.38018	Up
MIMAT0022714	hsa-miR-766-5p	0.00116	8.2e-06	4.5088	Up
MIMAT0003326	hsa-miR-663a	0.000307	8.3e-07	4.57605	Up
MIMAT0000420	hsa-miR-30b-5p	0.012659	0.00040983	4.77546	Up
MIMAT0000440	hsa-miR-191-5p	0.001721	1.548e-05	4.79964	Up

## Sheet: Table S4
Table S4: List of differentially expressed genes (DEGs) identified in Multiple Myeloma
GENE_SYMBOL	HGCN_Accession	Gene_Name	Aliases	Aliases_Gene_Name	logFC	adj.P.Val	Regulation
DEFB1	HGNC:2766	defensin beta 1(DEFB1)			-4.56	0.02	Down
CKAP2	HGNC:1990	cytoskeleton associated protein 2(CKAP2)			-4	0	Down
TFRC	HGNC:11763	transferrin receptor(TFRC)			-3.95	0.02	Down
TMEM156	HGNC:26260	transmembrane protein 156(TMEM156)			-3.92697	0.000765	Down
BEX1	HGNC:1036	brain expressed X-linked 1(BEX1)			-3.74818	0.01	Down
CNRIP1	HGNC:24546	cannabinoid receptor interacting protein 1(CNRIP1)			-3.55	0.02	Down
HDC	HGNC:4855	histidine decarboxylase(HDC)			-3.51	0.02	Down
AKR1C3	HGNC:386	aldo-keto reductase family 1 member C3(AKR1C3)			-3.29	0.02	Down
NEFH	HGNC:7737	neurofilament heavy polypeptide(NEFH)			-3.26	0	Down
CA2	HGNC:1373	carbonic anhydrase 2(CA2)			-3.25	0.05	Down
CTSE	HGNC:2530	cathepsin E(CTSE)			-3.25	0.01	Down
DNAJA4	HGNC:14885	DnaJ heat shock protein family (Hsp40) member A4(DNAJA4)			-3.25	0.03	Down
SLC10A4	HGNC:22980	solute carrier family 10 member 4(SLC10A4)			-3.25	0.03	Down
OLR1	HGNC:8133	oxidized low density lipoprotein receptor 1(OLR1)			-3.23149	2.86e-30	Down
FUT1	HGNC:4012	fucosyltransferase 1 (H blood group)(FUT1)			-3.2	0.01	Down
IGF2	HGNC:5466	insulin like growth factor 2(IGF2)			-3.17	0.05	Down
SMIM24	HGNC:37244	small integral membrane protein 24(SMIM24)			-3.1	0.05	Down
MMP8	HGNC:7175	matrix metallopeptidase 8(MMP8)			-3.08167	1.34e-05	Down
TOP2A	HGNC:11989	topoisomerase (DNA) II alpha(TOP2A)			-3.06	0.01	Down
KCNH2	HGNC:6251	potassium voltage-gated channel subfamily H member 2(KCNH2)			-3.05	0.02	Down
CXCL12	HGNC:10672	C-X-C motif chemokine ligand 12(CXCL12)			-3.04812	0.02	Down
CYTL1	HGNC:24435	cytokine like 1(CYTL1)			-3.03	0.03	Down
CRISP3	HGNC:16904	cysteine rich secretory protein 3(CRISP3)			-3.00156	3.87e-08	Down
PNMT	HGNC:9160	phenylethanolamine N-methyltransferase(PNMT)			-2.95	0.05	Down
MYB	HGNC:7545	MYB proto-oncogene, transcription factor(MYB)			-2.90273	0.03	Down
GRB10	HGNC:4564	growth factor receptor bound protein 10(GRB10)			-2.9	0.03	Down
CTSH	HGNC:2535	cathepsin H(CTSH)			-2.88	0	Down
GPR183	HGNC:3128	G protein-coupled receptor 183(GPR183)			-2.87437	6.4e-16	Down
FHL2	HGNC:3703	four and a half LIM domains 2(FHL2)			-2.86	0.03	Down
SLC45A3	HGNC:8642	solute carrier family 45 member 3(SLC45A3)			-2.86	0.01	Down
RAG1	HGNC:9831	recombination activating 1(RAG1)			-2.85	0	Down
CEACAM6	HGNC:1818	carcinoembryonic antigen related cell adhesion molecule 6(CEACAM6)			-2.83833	1.89e-08	Down
ARHGAP22	HGNC:30320	Rho GTPase activating protein 22(ARHGAP22)			-2.81	0.04	Down
SLC25A37	HGNC:29786	solute carrier family 25 member 37(SLC25A37)			-2.81	0.03	Down
LCN2	HGNC:6526	lipocalin 2(LCN2)			-2.80939	3.08e-12	Down
RGS18	HGNC:14261	regulator of G-protein signaling 18(RGS18)			-2.80066	4.93e-13	Down
DLGAP5	HGNC:16864	DLG associated protein 5(DLGAP5)			-2.8	0.02	Down
SPIC	HGNC:29549	Spi-C transcription factor(SPIC)			-2.799	1.69e-06	Down
SLC25A21	HGNC:14411	solute carrier family 25 member 21(SLC25A21)			-2.79	0.05	Down
TAL1	HGNC:11556	TAL bHLH transcription factor 1, erythroid differentiation factor(TAL1)			-2.78	0.02	Down
ATP7B	HGNC:870	ATPase copper transporting beta(ATP7B)			-2.76	0.02	Down
APOC1	HGNC:607	apolipoprotein C1(APOC1)			-2.75	0.04	Down
BAHCC1	HGNC:29279	BAH domain and coiled-coil containing 1(BAHCC1)			-2.74	0.01	Down
HBQ1	HGNC:4833	hemoglobin subunit theta 1(HBQ1)			-2.74	0.04	Down
AEBP1	HGNC:303	AE binding protein 1(AEBP1)			-2.73	0.04	Down
RFESD	HGNC:29587	Rieske Fe-S domain containing(RFESD)			-2.73	0.01	Down
STAR	HGNC:11359	steroidogenic acute regulatory protein(STAR)			-2.73	0.03	Down
RNF182	HGNC:28522	ring finger protein 182(RNF182)			-2.7	0	Down
CPA3	HGNC:2298	carboxypeptidase A3(CPA3)			-2.69986	0	Down
CENPU	HGNC:21348	centromere protein U(CENPU)			-2.68	0.03	Down
TAC3	HGNC:11521	tachykinin 3(TAC3)			-2.68	0	Down
HOXA9	HGNC:5109	homeobox A9(HOXA9)			-2.67	0.04	Down
KIF11	HGNC:6388	kinesin family member 11(KIF11)			-2.67	0.03	Down
SLC43A3	HGNC:17466	solute carrier family 43 member 3(SLC43A3)			-2.66	0.01	Down
TPX2	HGNC:1249	TPX2, microtubule nucleation factor(TPX2)			-2.66	0.04	Down
PTGER2	HGNC:9594	prostaglandin E receptor 2(PTGER2)			-2.65798	1.34e-09	Down
ATP1B2	HGNC:805	ATPase Na+/K+ transporting subunit beta 2(ATP1B2)			-2.65	0.05	Down
MPO	HGNC:7218	myeloperoxidase(MPO)			-2.63191	3.65e-06	Down
CYBRD1	HGNC:20797	cytochrome b reductase 1(CYBRD1)			-2.63	0.04	Down
ZNF675	HGNC:30768	zinc finger protein 675(ZNF675)			-2.62849	3.23e-06	Down
FAM83D	HGNC:16122	family with sequence similarity 83 member D(FAM83D)			-2.62	0.04	Down
LHFPL2	HGNC:6588	lipoma HMGIC fusion partner-like 2(LHFPL2)			-2.62	0	Down
TUBB2A	HGNC:12412	tubulin beta 2A class IIa(TUBB2A)			-2.62	0.03	Down
ZNF737	HGNC:32468	zinc finger protein 737(ZNF737)			-2.61581	0.000628	Down
BCL7A	HGNC:1004	BCL tumor suppressor 7A(BCL7A)			-2.61	0.02	Down
CCNB2	HGNC:1580	cyclin B2(CCNB2)			-2.6	0.03	Down
GPSM1	HGNC:17858	G-protein signaling modulator 1(GPSM1)			-2.6	0.04	Down
MNDA	HGNC:7183	myeloid cell nuclear differentiation antigen(MNDA)			-2.59	0	Down
CSTA	HGNC:2481	cystatin A(CSTA)			-2.58991	4.12e-15	Down
NREP	HGNC:16834	neuronal regeneration related protein(NREP)			-2.58	0.02	Down
NFIA	HGNC:7784	nuclear factor I A(NFIA)			-2.58	0.01	Down
LYZ	HGNC:6740	lysozyme(LYZ)			-2.57833	0.00068	Down
SLPI	HGNC:11092	secretory leukocyte peptidase inhibitor(SLPI)			-2.57308	2.46e-10	Down
EPOR	HGNC:3416	erythropoietin receptor(EPOR)			-2.57	0.01	Down
CAT	HGNC:1516	catalase(CAT)			-2.56	0.01	Down
CDC20	HGNC:1723	cell division cycle 20(CDC20)			-2.56	0.01	Down
PLPP4	HGNC:23531	phospholipid phosphatase 4(PLPP4)			-2.56	0.03	Down
SERPINB1	HGNC:3311	serpin family B member 1(SERPINB1)			-2.56	0.02	Down
HMMR	HGNC:5012	hyaluronan mediated motility receptor(HMMR)			-2.55	0.04	Down
POLE2	HGNC:9178	DNA polymerase epsilon 2, accessory subunit(POLE2)			-2.54	0.01	Down
KCNK5	HGNC:6280	potassium two pore domain channel subfamily K member 5(KCNK5)			-2.54	0.05	Down
ASPM	HGNC:19048	abnormal spindle microtubule assembly(ASPM)			-2.53	0.02	Down
CNKSR3	HGNC:23034	CNKSR family member 3(CNKSR3)			-2.53	0.02	Down
MCM4	HGNC:6947	minichromosome maintenance complex component 4(MCM4)			-2.53	0.02	Down
NMNAT3	HGNC:20989	nicotinamide nucleotide adenylyltransferase 3(NMNAT3)			-2.53	0.03	Down
NEURL1B	HGNC:35422	neuralized E3 ubiquitin protein ligase 1B(NEURL1B)			-2.52	0.03	Down
VCAM1	HGNC:12663	vascular cell adhesion molecule 1(VCAM1)			-2.51631	0.01	Down
IRAK3	HGNC:17020	interleukin 1 receptor associated kinase 3(IRAK3)			-2.50479	9.48e-11	Down
CDA	HGNC:1712	cytidine deaminase(CDA)			-2.50253	1.61e-16	Down
KIF15	HGNC:17273	kinesin family member 15(KIF15)			-2.5	0.02	Down
KIF20A	HGNC:9787	kinesin family member 20A(KIF20A)			-2.5	0.03	Down
TMEM71	HGNC:26572	transmembrane protein 71(TMEM71)			-2.48304	6.78e-11	Down
PRKAR2B	HGNC:9392	protein kinase cAMP-dependent type II regulatory subunit beta(PRKAR2B)			-2.47369	0.01	Down
CDC7	HGNC:1745	cell division cycle 7(CDC7)			-2.46	0.02	Down
CD36	HGNC:1663	CD36 molecule(CD36)			-2.45739	0.02	Down
ABCG2	HGNC:74	ATP binding cassette subfamily G member 2 (Junior blood group)(ABCG2)			-2.45703	0.00154	Down
TRIP11	HGNC:12305	thyroid hormone receptor interactor 11(TRIP11)			-2.45111	9.34e-07	Down
ITGAM	HGNC:6149	integrin subunit alpha M(ITGAM)			-2.43827	2.03e-23	Down
KIF4A	HGNC:13339	kinesin family member 4A(KIF4A)			-2.43	0.02	Down
NME4	HGNC:7852	NME/NM23 nucleoside diphosphate kinase 4(NME4)			-2.43	0.02	Down
HHEX	HGNC:4901	hematopoietically expressed homeobox(HHEX)			-2.42191	5.23e-22	Down
AUNIP	HGNC:28363	aurora kinase A and ninein interacting protein(AUNIP)			-2.42	0.02	Down
TRANK1	HGNC:29011	tetratricopeptide repeat and ankyrin repeat containing 1(TRANK1)			-2.41907	1.12e-06	Down
DEPDC1	HGNC:22949	DEP domain containing 1(DEPDC1)			-2.41	0.04	Down
HEMGN	HGNC:17509	hemogen(HEMGN)			-2.40842	0.01	Down
ZEB2	HGNC:14881	zinc finger E-box binding homeobox 2(ZEB2)			-2.40774	5.5e-17	Down
ANXA3	HGNC:541	annexin A3(ANXA3)			-2.40325	1.01e-07	Down
GPSM2	HGNC:29501	G-protein signaling modulator 2(GPSM2)			-2.4	0.01	Down
LMNB1	HGNC:6637	lamin B1(LMNB1)			-2.4	0.01	Down
GNAQ	HGNC:4390	G protein subunit alpha q(GNAQ)			-2.38406	1.37e-06	Down
CLEC12A	HGNC:31713	C-type lectin domain family 12 member A(CLEC12A)			-2.38295	1.34e-17	Down
ENG	HGNC:3349	endoglin(ENG)			-2.38	0.01	Down
UHRF1	HGNC:12556	ubiquitin like with PHD and ring finger domains 1(UHRF1)			-2.38	0.04	Down
BUB1B	HGNC:1149	BUB1 mitotic checkpoint serine/threonine kinase B(BUB1B)			-2.37	0.02	Down
FAM210B	HGNC:16102	family with sequence similarity 210 member B(FAM210B)			-2.37	0.05	Down
SCHIP1	HGNC:15678	schwannomin interacting protein 1(SCHIP1)			-2.37	0.01	Down
DEK	HGNC:2768	DEK proto-oncogene(DEK)			-2.36011	0.01	Down
SLC6A8	HGNC:11055	solute carrier family 6 member 8(SLC6A8)			-2.36	0.03	Down
PPBP	HGNC:9240	pro-platelet basic protein(PPBP)			-2.35868	2.78e-05	Down
VCAN	HGNC:2464	versican(VCAN)			-2.35559	0.02	Down
PSTPIP2	HGNC:9581	proline-serine-threonine phosphatase interacting protein 2(PSTPIP2)			-2.35133	3.94e-13	Down
CDK1	HGNC:1722	cyclin dependent kinase 1(CDK1)			-2.35	0.04	Down
MEST	HGNC:7028	mesoderm specific transcript(MEST)			-2.35	0.02	Down
TPGS2	HGNC:24561	tubulin polyglutamylase complex subunit 2(TPGS2)			-2.35	0.04	Down
TF	HGNC:11740	transferrin(TF)			-2.34378	0	Down
CTSG	HGNC:2532	cathepsin G(CTSG)			-2.34105	2.55e-06	Down
FAM69B	HGNC:28290	family with sequence similarity 69 member B(FAM69B)			-2.34	0.03	Down
ARHGEF10	HGNC:14103	Rho guanine nucleotide exchange factor 10(ARHGEF10)			-2.34	0	Down
FAM124B	HGNC:26224	family with sequence similarity 124 member B(FAM124B)			-2.33	0.02	Down
MSH2	HGNC:7325	mutS homolog 2(MSH2)			-2.33	0.05	Down
POLQ	HGNC:9186	DNA polymerase theta(POLQ)			-2.31	0.01	Down
ABCA13	HGNC:14638	ATP binding cassette subfamily A member 13(ABCA13)			-2.30445	8.22e-16	Down
ALDH1A1	HGNC:402	aldehyde dehydrogenase 1 family member A1(ALDH1A1)			-2.30027	0.03	Down
PAQR9	HGNC:30131	progestin and adipoQ receptor family member 9(PAQR9)			-2.3	0.04	Down
SYTL4	HGNC:15588	synaptotagmin like 4(SYTL4)			-2.29	0	Down
MGST1	HGNC:7061	microsomal glutathione S-transferase 1(MGST1)			-2.2879	2.7e-07	Down
ANPEP	HGNC:500	alanyl aminopeptidase, membrane(ANPEP)			-2.28698	2.64e-14	Down
CENPF	HGNC:1857	centromere protein F(CENPF)			-2.28	0.03	Down
GINS2	HGNC:24575	GINS complex subunit 2(GINS2)			-2.28	0.05	Down
HMGB2	HGNC:5000	high mobility group box 2(HMGB2)			-2.28	0.05	Down
PARPBP	HGNC:26074	PARP1 binding protein(PARPBP)			-2.28	0.03	Down
ASB9	HGNC:17184	ankyrin repeat and SOCS box containing 9(ASB9)			-2.27	0.01	Down
CENPE	HGNC:1856	centromere protein E(CENPE)			-2.27	0.02	Down
CIT	HGNC:1985	citron rho-interacting serine/threonine kinase(CIT)			-2.27	0.03	Down
RAD54L	HGNC:9826	RAD54-like (S. cerevisiae)(RAD54L)			-2.27	0.05	Down
WDHD1	HGNC:23170	WD repeat and HMG-box DNA binding protein 1(WDHD1)			-2.27	0.02	Down
ZNF618	HGNC:29416	zinc finger protein 618(ZNF618)			-2.27	0.01	Down
ELANE	HGNC:3309	elastase, neutrophil expressed(ELANE)			-2.26167	4.67e-08	Down
CD24	HGNC:1645	CD24 molecule(CD24)			-2.26	0.02	Down
NDC80	HGNC:16909	NDC80, kinetochore complex component(NDC80)			-2.26	0.04	Down
SLC1A3	HGNC:10941	solute carrier family 1 member 3(SLC1A3)			-2.26	0	Down
TMEM217	HGNC:21238	transmembrane protein 217(TMEM217)			-2.26	0	Down
ERMAP	HGNC:15743	erythroblast membrane associated protein (Scianna blood group)(ERMAP)			-2.25	0	Down
UROD	HGNC:12591	uroporphyrinogen decarboxylase(UROD)			-2.25	0	Down
YBX2	HGNC:17948	Y-box binding protein 2(YBX2)			-2.25	0.01	Down
RAB27B	HGNC:9767	RAB27B, member RAS oncogene family(RAB27B)			-2.24997	2.09e-10	Down
SLC40A1	HGNC:10909	solute carrier family 40 member 1(SLC40A1)			-2.24115	0.00527	Down
SLC16A9	HGNC:23520	solute carrier family 16 member 9(SLC16A9)			-2.24	0.01	Down
WASF1	HGNC:12732	WAS protein family member 1(WASF1)			-2.24	0.01	Down
EBF1	HGNC:3126	early B-cell factor 1(EBF1)			-2.235	0	Down
HES6	HGNC:18254	hes family bHLH transcription factor 6(HES6)			-2.23	0.02	Down
KIF26A	HGNC:20226	kinesin family member 26A(KIF26A)			-2.22	0.01	Down
ITGA6	HGNC:6142	integrin subunit alpha 6(ITGA6)			-2.21936	0.00144	Down
ITGB2	HGNC:6155	integrin subunit beta 2(ITGB2)			-2.21783	2.47e-12	Down
FCAR	HGNC:3608	Fc fragment of IgA receptor(FCAR)			-2.21769	3.15e-13	Down
OSBPL3	HGNC:16370	oxysterol binding protein like 3(OSBPL3)			-2.21253	3e-06	Down
CTSW	HGNC:2546	cathepsin W(CTSW)			-2.21132	0.000352	Down
GLDN	HGNC:29514	gliomedin(GLDN)			-2.21	0	Down
MKI67	HGNC:7107	marker of proliferation Ki-67(MKI67)			-2.21	0	Down
MPP7	HGNC:26542	membrane palmitoylated protein 7(MPP7)			-2.20218	1.29e-22	Down
HEBP1	HGNC:17176	heme binding protein 1(HEBP1)			-2.2	0.02	Down
TRIM6	HGNC:16277	tripartite motif containing 6(TRIM6)			-2.2	0	Down
ANLN	HGNC:14082	anillin actin binding protein(ANLN)			-2.19	0.03	Down
NTN1	HGNC:8029	netrin 1(NTN1)			-2.19	0	Down
SLC22A4	HGNC:10968	solute carrier family 22 member 4(SLC22A4)			-2.19	0.03	Down
SLC27A2	HGNC:10996	solute carrier family 27 member 2(SLC27A2)			-2.19	0.02	Down
CLEC4D	HGNC:14554	C-type lectin domain family 4 member D(CLEC4D)			-2.18868	3.23e-14	Down
HLA-DMA	HGNC:4934	major histocompatibility complex, class II, DM alpha(HLA-DMA)			-2.18508	0.000184	Down
LPCAT2	HGNC:26032	lysophosphatidylcholine acyltransferase 2(LPCAT2)			-2.18296	0.03	Down
BIVM	HGNC:16034	basic, immunoglobulin-like variable motif containing(BIVM)			-2.18	0	Down
ORC1	HGNC:8487	origin recognition complex subunit 1(ORC1)			-2.18	0.01	Down
PLK1	HGNC:9077	polo like kinase 1(PLK1)			-2.18	0.03	Down
SPAG5	HGNC:13452	sperm associated antigen 5(SPAG5)			-2.18	0.02	Down
S100A12	HGNC:10489	S100 calcium binding protein A12(S100A12)			-2.17908	0.00108	Down
PLA2G7	HGNC:9040	phospholipase A2 group VII(PLA2G7)			-2.17206	0.000651	Down
EXO1	HGNC:3511	exonuclease 1(EXO1)			-2.17	0.02	Down
HMGA2	HGNC:5009	high mobility group AT-hook 2(HMGA2)			-2.17	0	Down
MCM6	HGNC:6949	minichromosome maintenance complex component 6(MCM6)			-2.17	0.04	Down
PMP22	HGNC:9118	peripheral myelin protein 22(PMP22)			-2.17	0.02	Down
RAB3IL1	HGNC:9780	RAB3A interacting protein like 1(RAB3IL1)			-2.17	0.01	Down
COTL1	HGNC:18304	coactosin like F-actin binding protein 1(COTL1)			-2.1683	3.61e-20	Down
NRGN	HGNC:8000	neurogranin(NRGN)			-2.16815	1.36e-20	Down
PLXDC2	HGNC:21013	plexin domain containing 2(PLXDC2)			-2.16576	5.96e-11	Down
GOLPH3L	HGNC:24882	golgi phosphoprotein 3 like(GOLPH3L)			-2.16295	0.000502	Down
ADD2	HGNC:244	adducin 2(ADD2)			-2.16	0.04	Down
NUF2	HGNC:14621	NUF2, NDC80 kinetochore complex component(NUF2)			-2.16	0.05	Down
CP	HGNC:2295	ceruloplasmin(CP)			-2.14773	8.22e-05	Down
CKAP2L	HGNC:26877	cytoskeleton associated protein 2 like(CKAP2L)			-2.14	0.01	Down
SPC24	HGNC:26913	SPC24, NDC80 kinetochore complex component(SPC24)			-2.14	0.05	Down
MBOAT2	HGNC:25193	membrane bound O-acyltransferase domain containing 2(MBOAT2)			-2.13695	0.02	Down
S100A9	HGNC:10499	S100 calcium binding protein A9(S100A9)			-2.13567	2.68e-05	Down
AGFG2	HGNC:5177	ArfGAP with FG repeats 2(AGFG2)			-2.13	0.03	Down
TROAP	HGNC:12327	trophinin associated protein(TROAP)			-2.13	0.05	Down
CD226	HGNC:16961	CD226 molecule(CD226)			-2.12852	8.68e-10	Down
DOCK10	HGNC:23479	dedicator of cytokinesis 10(DOCK10)			-2.12087	0.00103	Down
ALDH1A3	HGNC:409	aldehyde dehydrogenase 1 family member A3(ALDH1A3)			-2.12	0.01	Down
ERCC6L	HGNC:20794	ERCC excision repair 6 like, spindle assembly checkpoint helicase(ERCC6L)			-2.12	0	Down
PTPN22	HGNC:9652	protein tyrosine phosphatase, non-receptor type 22(PTPN22)			-2.12	0	Down
RFC5	HGNC:9973	replication factor C subunit 5(RFC5)			-2.12	0.01	Down
TEX30	HGNC:25188	testis expressed 30(TEX30)			-2.12	0.01	Down
COG6	HGNC:18621	component of oligomeric golgi complex 6(COG6)			-2.11917	7.79e-06	Down
SORL1	HGNC:11185	sortilin related receptor 1(SORL1)			-2.11907	3.15e-09	Down
KLHL14	HGNC:29266	kelch like family member 14(KLHL14)			-2.11646	0.000356	Down
MOSPD2	HGNC:28381	motile sperm domain containing 2(MOSPD2)			-2.11372	7.36e-05	Down
SAMHD1	HGNC:15925	SAM and HD domain containing deoxynucleoside triphosphate triphosphohydrolase 1(SAMHD1)			-2.11125	0.003	Down
BUB1	HGNC:1148	BUB1 mitotic checkpoint serine/threonine kinase(BUB1)			-2.11	0.04	Down
RRM1	HGNC:10451	ribonucleotide reductase catalytic subunit M1(RRM1)			-2.11	0.02	Down
SESN3	HGNC:23060	sestrin 3(SESN3)			-2.11	0	Down
LIN7A	HGNC:17787	lin-7 homolog A, crumbs cell polarity complex component(LIN7A)			-2.10668	8.5e-21	Down
ABCB1	HGNC:40	ATP binding cassette subfamily B member 10(ABCB10)			-2.105	0.02	Down
MGAM	HGNC:7043	maltase-glucoamylase(MGAM)			-2.10304	2.14e-12	Down
COL23A1	HGNC:22990	collagen type XXIII alpha 1 chain(COL23A1)			-2.1	0.05	Down
ST6GALNAC1	HGNC:23614	ST6 N-acetylgalactosaminide alpha-2,6-sialyltransferase 1(ST6GALNAC1)			-2.1	0.04	Down
SLC41A2	HGNC:31045	solute carrier family 41 member 2(SLC41A2)			-2.09917	6.68e-08	Down
RARRES2	HGNC:9868	retinoic acid receptor responder 2(RARRES2)			-2.09	0	Down
STRADB	HGNC:13205	STE20-related kinase adaptor beta(STRADB)			-2.09	0.03	Down
CD79A	HGNC:1698	CD79a molecule(CD79A)			-2.08	0.02	Down
GXYLT2	HGNC:33383	glucoside xylosyltransferase 2(GXYLT2)			-2.08	0.01	Down
HOXA10	HGNC:5100	homeobox A10(HOXA10)			-2.08	0.01	Down
FBN2	HGNC:3604	fibrillin 2(FBN2)			-2.07939	0	Down
SYNRG	HGNC:557	synergin gamma(SYNRG)			-2.07206	4.87e-09	Down
EREG	HGNC:3443	epiregulin(EREG)			-2.07032	8.21e-09	Down
CDCA3	HGNC:14624	cell division cycle associated 3(CDCA3)			-2.07	0.03	Down
S100A3	HGNC:10493	S100 calcium binding protein A3(S100A3)			-2.07	0	Down
IGF2BP2	HGNC:28867	insulin like growth factor 2 mRNA binding protein 2(IGF2BP2)			-2.05953	0.01	Down
CHRDL1	HGNC:29861	chordin like 1(CHRDL1)			-2.05	0	Down
METAP2	HGNC:16672	methionyl aminopeptidase 2(METAP2)			-2.05	0.03	Down
SLC29A1	HGNC:11003	solute carrier family 29 member 1 (Augustine blood group)(SLC29A1)			-2.05	0.02	Down
TCTEX1D1	HGNC:26882	Tctex1 domain containing 1(TCTEX1D1)			-2.05	0	Down
GAD1	HGNC:4092	glutamate decarboxylase 1(GAD1)			-2.04	0	Down
TICRR	HGNC:28704	TOPBP1 interacting checkpoint and replication regulator(TICRR)			-2.04	0.02	Down
CCNA2	HGNC:1578	cyclin A2(CCNA2)			-2.03985	0.01	Down
ZNF860	HGNC:34513	zinc finger protein 860(ZNF860)			-2.03451	1.42e-05	Down
SETDB2	HGNC:20263	SET domain bifurcated 2(SETDB2)			-2.03081	1.16e-05	Down
RNASE6	HGNC:10048	ribonuclease A family member k6(RNASE6)			-2.03039	0.036	Down
MNS1	HGNC:29636	meiosis specific nuclear structural 1(MNS1)			-2.03	0.01	Down
PCNA	HGNC:8729	proliferating cell nuclear antigen(PCNA)			-2.03	0.02	Down
ARRB1	HGNC:711	arrestin beta 1(ARRB1)			-2.02926	2.2e-16	Down
NKG7	HGNC:7830	natural killer cell granule protein 7(NKG7)			-2.02168	9.15e-11	Down
DSCC1	HGNC:24453	DNA replication and sister chromatid cohesion 1(DSCC1)			-2.02	0.05	Down
RHD	HGNC:10009	Rh blood group D antigen(RHD)			-2.02	0.03	Down
KDELC1	HGNC: 19350	KDEL motif containing 1(KDELC1)	POGLUT2	Protein O-Glucosyltransferase 2	-2.01	0.01	Down
MCM3	HGNC:6945	minichromosome maintenance complex component 3(MCM3)			-2.01	0.01	Down
RB1	HGNC:9884	RB transcriptional corepressor 1(RB1)			-2.00822	0.00147	Down
TCN1	HGNC:11652	transcobalamin 1(TCN1)			-2.00789	7.11e-07	Down
OSBP2	HGNC:8504	oxysterol binding protein 2(OSBP2)			-2.005	0.02	Down
ASXL2	HGNC:23805	additional sex combs like 2, transcriptional regulator(ASXL2)			-2.00383	3.44e-06	Down
CLEC7A	HGNC:14558	C-type lectin domain family 7 member A(CLEC7A)			-2.00195	6.18e-06	Down
B3GNT5	HGNC:15684	UDP-GlcNAc:betaGal beta-1,3-N-acetylglucosaminyltransferase 5(B3GNT5)			-2.00051	0.02	Down
PLEK2	HGNC:19238	pleckstrin 2(PLEK2)			-2	0.02	Down
RCBTB2	HGNC:1914	RCC1 and BTB domain containing protein 2(RCBTB2)			-1.99969	4.81e-05	Down
KLRD1	HGNC:6378	killer cell lectin like receptor D1(KLRD1)			-1.99833	7.82e-21	Down
KYNU	HGNC:6469	kynureninase(KYNU)			-1.99258	1.89e-13	Down
CDC42EP4	HGNC:17147	CDC42 effector protein 4(CDC42EP4)			-1.99	0.02	Down
KRT13	HGNC:6415	keratin 13(KRT13)			-1.99	0	Down
MTFR2	HGNC:21115	mitochondrial fission regulator 2(MTFR2)			-1.99	0.04	Down
TFR2	HGNC:11762	transferrin receptor 2(TFR2)			-1.99	0.01	Down
VANGL1	HGNC:15512	VANGL planar cell polarity protein 1(VANGL1)			-1.99	0.05	Down
XK	HGNC:12811	X-linked Kx blood group(XK)			-1.99	0.02	Down
OLFM4	HGNC:17190	olfactomedin 4(OLFM4)			-1.98528	0.00019	Down
AK1	HGNC:361	adenylate kinase 1(AK1)			-1.98	0.01	Down
CCDC28B	HGNC:28163	coiled-coil domain containing 28B(CCDC28B)			-1.98	0.01	Down
HMBS	HGNC:4982	hydroxymethylbilane synthase(HMBS)			-1.98	0.01	Down
MPP1	HGNC:7219	membrane palmitoylated protein 1(MPP1)			-1.98	0.03	Down
RIBC2	HGNC:13241	RIB43A domain with coiled-coils 2(RIBC2)			-1.98	0.03	Down
SP100	HGNC:11206	SP100 nuclear antigen(SP100)			-1.98	0.01	Down
ITGAX	HGNC:6152	integrin subunit alpha X(ITGAX)			-1.97829	6.12e-16	Down
C5AR1	HGNC:1338	complement C5a receptor 1(C5AR1)			-1.97432	6.99e-11	Down
AZU1	HGNC:913	azurocidin 1(AZU1)			-1.97108	4.46e-10	Down
PTPRC	HGNC:9666	protein tyrosine phosphatase, receptor type C(PTPRC)			-1.97	0.02	Down
TTC39C	HGNC:26595	tetratricopeptide repeat domain 39C(TTC39C)			-1.96932	1.34e-13	Down
SERPINF1	HGNC:8824	serpin family F member 1(SERPINF1)			-1.96	0.01	Down
STEAP3	HGNC:24592	STEAP3 metalloreductase(STEAP3)			-1.95	0.02	Down
TC2N	HGNC:19859	tandem C2 domains, nuclear(TC2N)			-1.94459	1.06e-12	Down
TPM1	HGNC:12010	tropomyosin 1 (alpha)(TPM1)			-1.94	0.04	Down
VAT1	HGNC:16919	vesicle amine transport 1(VAT1)			-1.94	0.01	Down
ATF7IP2	HGNC:20397	activating transcription factor 7 interacting protein 2(ATF7IP2)			-1.9372	1.25e-05	Down
BRCA1	HGNC:1100	BRCA1, DNA repair associated(BRCA1)			-1.93	0.01	Down
HLA-DPA1	HGNC:4938	major histocompatibility complex, class II, DP alpha 1(HLA-DPA1)			-1.93	0.02	Down
RAB7B	HGNC:30513	RAB7B, member RAS oncogene family(RAB7B)			-1.93	0.02	Down
TFDP1	HGNC:11749	transcription factor Dp-1(TFDP1)			-1.93	0.02	Down
TGM2	HGNC:11778	transglutaminase 2(TGM2)			-1.93	0.01	Down
TUBB	HGNC:20778	tubulin beta class I(TUBB)			-1.93	0	Down
TLR2	HGNC:11848	toll like receptor 2(TLR2)			-1.92474	1.86e-11	Down
ESCO2	HGNC:27230	establishment of sister chromatid cohesion N-acetyltransferase 2(ESCO2)			-1.92	0.02	Down
H2AFY	HGNC: 4740	H2A histone family member Y(H2AFY)	MACROH2A1	MacroH2A.1 Histone	-1.92	0.02	Down
NPW	HGNC:30509	neuropeptide W(NPW)			-1.92	0	Down
GLIPR2	HGNC:18007	GLI pathogenesis related 2(GLIPR2)			-1.91985	6.05e-14	Down
A2M	HGNC:7	alpha-2-macroglobulin(A2M)			-1.91882	0.00363	Down
GNA15	HGNC:4383	G protein subunit alpha 15(GNA15)			-1.91766	1.14e-16	Down
CYP4F3	HGNC:2646	cytochrome P450 family 4 subfamily F member 3(CYP4F3)			-1.91716	2.31e-16	Down
FAM198B	HGNC: 25312	family with sequence similarity 198 member B(FAM198B)	GASK1B	Golgi Associated Kinase 1B	-1.9152	2.4e-09	Down
LCP2	HGNC:6529	lymphocyte cytosolic protein 2(LCP2)			-1.91037	2.86e-07	Down
FZD5	HGNC:4043	frizzled class receptor 5(FZD5)			-1.91	0.01	Down
PYGL	HGNC:9725	phosphorylase, glycogen, liver(PYGL)			-1.91	0.02	Down
SERHL2	HGNC:29446	serine hydrolase-like 2(SERHL2)			-1.91	0	Down
SERPINB8	HGNC:8952	serpin family B member 8(SERPINB8)			-1.91	0.03	Down
UBAC1	HGNC:30221	UBA domain containing 1(UBAC1)			-1.91	0.01	Down
CSGALNACT1	HGNC:24290	chondroitin sulfate N-acetylgalactosaminyltransferase 1(CSGALNACT1)			-1.90054	0.00241	Down
NRXN2	HGNC:8009	neurexin 2(NRXN2)			-1.9	0	Down
SLC14A1	HGNC:10918	solute carrier family 14 member 1 (Kidd blood group)(SLC14A1)			-1.9	0.02	Down
ARRB2	HGNC:712	arrestin beta 2(ARRB2)			-1.89904	1.35e-16	Down
CHI3L1	HGNC:1932	chitinase 3 like 1(CHI3L1)			-1.89307	5.89e-11	Down
HSPA1A	HGNC:5232	heat shock protein family A (Hsp70) member 1A(HSPA1A)			-1.89	0.03	Down
RAD54B	HGNC:17228	RAD54 homolog B (S. cerevisiae)(RAD54B)			-1.89	0.02	Down
RFC3	HGNC:9971	replication factor C subunit 3(RFC3)			-1.89	0.03	Down
F5	HGNC:3542	coagulation factor V(F5)			-1.88942	3.09e-30	Down
DOCK5	HGNC:23476	dedicator of cytokinesis 5(DOCK5)			-1.88784	3.75e-21	Down
CST7	HGNC:2479	cystatin F(CST7)			-1.88686	1.56e-08	Down
HAUS6	HGNC:25948	HAUS augmin like complex subunit 6(HAUS6)			-1.88	0.05	Down
ACPP	HGNC: 125	acid phosphatase, prostate(ACPP)	ACP3	Acid Phosphatase 3	-1.87812	8.65e-13	Down
SULT1B1	HGNC:17845	sulfotransferase family 1B member 1(SULT1B1)			-1.87123	2.12e-25	Down
ANKRD22	HGNC:28321	ankyrin repeat domain 22(ANKRD22)			-1.87	0	Down
CD81	HGNC:1701	CD81 molecule(CD81)			-1.87	0.02	Down
ERI2	HGNC:30541	ERI1 exoribonuclease family member 2(ERI2)			-1.87	0.02	Down
HP	HGNC:5141	haptoglobin(HP)			-1.87	0.01	Down
RAB32	HGNC:9772	RAB32, member RAS oncogene family(RAB32)			-1.86631	9.33e-18	Down
HOOK1	HGNC:19884	hook microtubule tethering protein 1(HOOK1)			-1.86234	0.0201	Down
PSMA1	HGNC:9530	proteasome subunit alpha 1(PSMA1)			-1.86	0.01	Down
ZNF438	HGNC:21029	zinc finger protein 438(ZNF438)			-1.86	0.01	Down
PARP4	HGNC:271	poly(ADP-ribose) polymerase family member 4(PARP4)			-1.85904	0.000102	Down
AIF1	HGNC:352	allograft inflammatory factor 1(AIF1)			-1.85462	1.99e-08	Down
NLRP3	HGNC:16400	NLR family pyrin domain containing 3(NLRP3)			-1.85101	8.46e-14	Down
CHAF1A	HGNC:1910	chromatin assembly factor 1 subunit A(CHAF1A)			-1.85	0.04	Down
MSH6	HGNC:7329	mutS homolog 6(MSH6)			-1.85	0.04	Down
OLFML3	HGNC:24956	olfactomedin like 3(OLFML3)			-1.85	0	Down
ZNRF1	HGNC:18452	zinc and ring finger 1(ZNRF1)			-1.85	0.05	Down
E2F8	HGNC:24727	E2F transcription factor 8(E2F8)			-1.84674	0.01	Down
GPD2	HGNC:4456	glycerol-3-phosphate dehydrogenase 2(GPD2)			-1.84625	4.81e-05	Down
MYO1F	HGNC:7600	myosin IF(MYO1F)			-1.84551	4.79e-13	Down
NUDT1	HGNC:8048	nudix hydrolase 1(NUDT1)			-1.84	0.03	Down
TTK	HGNC:12401	TTK protein kinase(TTK)			-1.83832	0.01	Down
TMSB4X	HGNC:11881	thymosin beta 4, X-linked(TMSB4X)			-1.83776	0.0544	Down
CD84	HGNC:1704	CD84 molecule(CD84)			-1.835	0	Down
IL1RAP	HGNC:5995	interleukin 1 receptor accessory protein(IL1RAP)			-1.83224	2.53e-12	Down
IL18	HGNC:5986	interleukin 18(IL18)			-1.83117	3.49e-10	Down
LPGAT1	HGNC:28985	lysophosphatidylglycerol acyltransferase 1(LPGAT1)			-1.83035	2.12e-08	Down
AURKB	HGNC:11390	aurora kinase B(AURKB)			-1.83	0.05	Down
CENPK	HGNC:29479	centromere protein K(CENPK)			-1.83	0.02	Down
ESPL1	HGNC:16856	extra spindle pole bodies like 1, separase(ESPL1)			-1.83	0.05	Down
PRDX2	HGNC:9353	peroxiredoxin 2(PRDX2)			-1.83	0.05	Down
TMEM44	HGNC:25120	transmembrane protein 44(TMEM44)			-1.83	0.02	Down
PTGR1	HGNC:18429	prostaglandin reductase 1(PTGR1)			-1.82784	0.01	Down
ACTN1	HGNC:163	actinin alpha 1(ACTN1)			-1.82594	4.51e-10	Down
AKR1C1	HGNC:384	aldo-keto reductase family 1 member C1(AKR1C1)			-1.82	0.02	Down
CYYR1	HGNC:16274	cysteine and tyrosine rich 1(CYYR1)			-1.82	0	Down
TMOD1	HGNC:11871	tropomodulin 1(TMOD1)			-1.82	0.01	Down
TRMT1L	HGNC:16782	tRNA methyltransferase 1 like(TRMT1L)			-1.81979	0.000483	Down
CR1	HGNC:2334	complement C3b/C4b receptor 1 (Knops blood group)(CR1)			-1.81906	1.4e-09	Down
SEC23IP	HGNC:17018	SEC23 interacting protein(SEC23IP)			-1.81693	1.92e-06	Down
DENND5A	HGNC:19344	DENN domain containing 5A(DENND5A)			-1.81016	4.23e-08	Down
ATAD5	HGNC:25752	ATPase family, AAA domain containing 5(ATAD5)			-1.81	0	Down
ESD	HGNC:3465	esterase D(ESD)			-1.81	0.01	Down
GLRX5	HGNC:20134	glutaredoxin 5(GLRX5)			-1.81	0	Down
GRTP1	HGNC:20310	growth hormone regulated TBC protein 1(GRTP1)			-1.81	0.01	Down
KALRN	HGNC:4814	kalirin, RhoGEF kinase(KALRN)			-1.81	0.01	Down
LEPR	HGNC:6554	leptin receptor(LEPR)			-1.81	0.01	Down
RILP	HGNC:30266	Rab interacting lysosomal protein(RILP)			-1.81	0.02	Down
KIF13A	HGNC:14566	kinesin family member 13A(KIF13A)			-1.80948	2.13e-17	Down
MBP	HGNC:6925	myelin basic protein(MBP)			-1.80725	6.64e-15	Down
HCAR2	HGNC:24827	hydroxycarboxylic acid receptor 2(HCAR2)			-1.8072	8.43e-07	Down
SCIMP	HGNC:33504	SLP adaptor and CSK interacting membrane protein(SCIMP)			-1.80706	1.18e-09	Down
MMP9	HGNC:7176	matrix metallopeptidase 9(MMP9)			-1.8047	5.62e-08	Down
IL1R1	HGNC:5993	interleukin 1 receptor type 1(IL1R1)			-1.80342	2.4e-08	Down
ANGPT1	HGNC:484	angiopoietin 1(ANGPT1)			-1.8	0	Down
FLT3	HGNC:3765	fms related tyrosine kinase 3(FLT3)			-1.8	0.02	Down
MME	HGNC:7154	membrane metalloendopeptidase(MME)			-1.8	0.01	Down
TGDS	HGNC:20324	TDP-glucose 4,6-dehydratase(TGDS)			-1.79991	9.4e-09	Down
SSPN	HGNC:11322	sarcospan(SSPN)			-1.79661	4.64e-05	Down
TYROBP	HGNC:12449	TYRO protein tyrosine kinase binding protein(TYROBP)			-1.79535	1.94e-09	Down
ORC3	HGNC:8489	origin recognition complex subunit 3(ORC3)			-1.79481	4.9e-05	Down
REL	HGNC:9954	REL proto-oncogene, NF-kB subunit(REL)			-1.79017	0.000391	Down
FGFR1	HGNC:3688	fibroblast growth factor receptor 1(FGFR1)			-1.79	0.02	Down
LIMA1	HGNC:24636	LIM domain and actin binding 1(LIMA1)			-1.79	0.04	Down
PRELID2	HGNC:28306	PRELI domain containing 2(PRELID2)			-1.79	0.02	Down
PTPRE	HGNC:9669	protein tyrosine phosphatase, receptor type E(PTPRE)			-1.78261	9.32e-16	Down
CDC25C	HGNC:1727	cell division cycle 25C(CDC25C)			-1.78	0.04	Down
SIRPB1	HGNC:15928	signal regulatory protein beta 1(SIRPB1)			-1.78	0	Down
SPA17	HGNC:11210	sperm autoantigenic protein 17(SPA17)			-1.78	0.04	Down
SP140	HGNC:17133	SP140 nuclear body protein(SP140)			-1.77907	0.000129	Down
RTTN	HGNC:18654	rotatin(RTTN)			-1.77812	1.07e-08	Down
PDE3B	HGNC:8779	phosphodiesterase 3B(PDE3B)			-1.77028	2.52e-11	Down
ELOVL6	HGNC:15829	ELOVL fatty acid elongase 6(ELOVL6)			-1.77	0.01	Down
HAL	HGNC:4806	histidine ammonia-lyase(HAL)			-1.77	0.03	Down
IL7	HGNC:6023	interleukin 7(IL7)			-1.77	0	Down
SPTLC2	HGNC:11278	serine palmitoyltransferase long chain base subunit 2(SPTLC2)			-1.77	0.01	Down
SLC46A3	HGNC:27501	solute carrier family 46 member 3(SLC46A3)			-1.76396	0.000777	Down
GJB6	HGNC:4288	gap junction protein beta 6(GJB6)			-1.76384	2.28e-11	Down
HMOX1	HGNC:5013	heme oxygenase 1(HMOX1)			-1.76045	1.92e-05	Down
CEP152	HGNC:29298	centrosomal protein 152(CEP152)			-1.76	0.05	Down
ELL3	HGNC:23113	elongation factor for RNA polymerase II 3(ELL3)			-1.76	0	Down
PLK4	HGNC:11397	polo like kinase 4(PLK4)			-1.76	0.01	Down
RFC4	HGNC:9972	replication factor C subunit 4(RFC4)			-1.76	0.04	Down
SLC2A4	HGNC:11009	solute carrier family 2 member 4(SLC2A4)			-1.76	0	Down
LILRB1	HGNC:6605	leukocyte immunoglobulin like receptor B1(LILRB1)			-1.75888	4.24e-17	Down
PRKCH	HGNC:9403	protein kinase C eta(PRKCH)			-1.75779	2.42e-12	Down
CD58	HGNC:1688	CD58 molecule(CD58)			-1.75634	8.11e-09	Down
ROCK2	HGNC:10252	Rho associated coiled-coil containing protein kinase 2(ROCK2)			-1.75503	8.53e-05	Down
MS4A3	HGNC:7317	membrane spanning 4-domains A3(MS4A3)			-1.75458	0.0206	Down
HIST1H1B	HGNC: 4719	histone cluster 1 H1 family member b(HIST1H1B)	H1-5	H1.5 Linker Histone, Cluster Member	-1.75347	0.00287	Down
SGMS2	HGNC:28395	sphingomyelin synthase 2(SGMS2)			-1.75314	5.99e-08	Down
FGR	HGNC:3697	FGR proto-oncogene, Src family tyrosine kinase(FGR)			-1.75301	9.26e-14	Down
BTBD11	HGNC:23844	BTB domain containing 11(BTBD11)			-1.75074	1.02e-33	Down
CKS2	HGNC:2000	CDC28 protein kinase regulatory subunit 2(CKS2)			-1.75	0.03	Down
GMPS	HGNC:4378	guanine monophosphate synthase(GMPS)			-1.75	0.01	Down
PIGQ	HGNC:14135	phosphatidylinositol glycan anchor biosynthesis class Q(PIGQ)			-1.75	0.01	Down
SYK	HGNC:11491	spleen associated tyrosine kinase(SYK)			-1.75	0	Down
CCL20	HGNC:10619	C-C motif chemokine ligand 20(CCL20)			-1.7481	2.12e-11	Down
MPHOSPH8	HGNC:29810	M-phase phosphoprotein 8(MPHOSPH8)			-1.74479	2.29e-05	Down
G0S2	HGNC:30229	G0/G1 switch 2(G0S2)			-1.74456	1.49e-05	Down
GCA	HGNC:15990	grancalcin(GCA)			-1.74445	0.0311	Down
IL7R	HGNC:6024	interleukin 7 receptor(IL7R)			-1.74289	3.67e-11	Down
FAM69A	HGNC: 32213	family with sequence similarity 69 member A(FAM69A)	DIPK1A	Divergent Protein Kinase Domain 1A	-1.7421	0.000927	Down
GRAMD1C	HGNC:25252	GRAM domain containing 1C(GRAMD1C)			-1.74169	0.000893	Down
CDC42BPA	HGNC:1737	CDC42 binding protein kinase alpha(CDC42BPA)			-1.74	0	Down
PTK2	HGNC:9611	protein tyrosine kinase 2(PTK2)			-1.74	0	Down
P2RY1	HGNC:8539	purinergic receptor P2Y1(P2RY1)			-1.74	0.02	Down
SMO	HGNC:11119	smoothened, frizzled class receptor(SMO)			-1.74	0.01	Down
PIWIL4	HGNC:18444	piwi like RNA-mediated gene silencing 4(PIWIL4)			-1.73871	2.18e-14	Down
GAS7	HGNC:4169	growth arrest specific 7(GAS7)			-1.73827	1.01e-17	Down
GAS2L3	HGNC:27475	growth arrest specific 2 like 3(GAS2L3)			-1.738	0.01	Down
ZNF43	HGNC:13109	zinc finger protein 43(ZNF43)			-1.73657	7.16e-08	Down
ZNF385A	HGNC:17521	zinc finger protein 385A(ZNF385A)			-1.7361	3.92e-23	Down
JAML	HGNC:19084	junction adhesion molecule like(JAML)			-1.73465	8.91e-11	Down
GTF2A1	HGNC:4646	general transcription factor IIA subunit 1(GTF2A1)			-1.73456	3.54e-07	Down
LYST	HGNC:1968	lysosomal trafficking regulator(LYST)			-1.73135	9.43e-10	Down
VRK1	HGNC:12718	vaccinia related kinase 1(VRK1)			-1.73	0.05	Down
EXOC1	HGNC:30380	exocyst complex component 1(EXOC1)			-1.72984	6.21e-06	Down
CAPS2	HGNC:16471	calcyphosine 2(CAPS2)			-1.72	0.01	Down
CCT6A	HGNC:1620	chaperonin containing TCP1 subunit 6A(CCT6A)			-1.72	0.02	Down
FANCD2	HGNC:3585	Fanconi anemia complementation group D2(FANCD2)			-1.72	0.01	Down
RACGAP1	HGNC:9804	Rac GTPase activating protein 1(RACGAP1)			-1.72	0.04	Down
SLFN11	HGNC:26633	schlafen family member 11(SLFN11)			-1.71642	0.000113	Down
RNASE2	HGNC:10045	ribonuclease A family member 2(RNASE2)			-1.71438	0.0122	Down
AHR	HGNC:348	aryl hydrocarbon receptor(AHR)			-1.71219	0.000386	Down
HPRT1	HGNC:5157	hypoxanthine phosphoribosyltransferase 1(HPRT1)			-1.71	0.04	Down
MAPRE2	HGNC:6891	microtubule associated protein RP/EB family member 2(MAPRE2)			-1.71	0.03	Down
OBSL1	HGNC:29092	obscurin like 1(OBSL1)			-1.71	0.04	Down
RAD51AP1	HGNC:16956	RAD51 associated protein 1(RAD51AP1)			-1.71	0.05	Down
TRIM59	HGNC:30834	tripartite motif containing 59(TRIM59)			-1.71	0.01	Down
PROK2	HGNC:18455	prokineticin 2(PROK2)			-1.7082	4.47e-15	Down
UFL1	HGNC:23039	UFM1 specific ligase 1(UFL1)			-1.70758	0.000217	Down
SUPT20H	HGNC:20596	SPT20 homolog, SAGA complex component(SUPT20H)			-1.70733	3.71e-05	Down
CXCL1	HGNC:4602	C-X-C motif chemokine ligand 1(CXCL1)			-1.70671	8.48e-12	Down
KATNAL1	HGNC:28361	katanin catalytic subunit A1 like 1(KATNAL1)			-1.7	0.03	Down
MCM7	HGNC:6950	minichromosome maintenance complex component 7(MCM7)			-1.7	0.02	Down
WFDC1	HGNC:15466	WAP four-disulfide core domain 1(WFDC1)			-1.7	0.03	Down
GNG2	HGNC:4404	G protein subunit gamma 2(GNG2)			-1.69684	0.000189	Down
RNF219	HGNC: 20308	ring finger protein 219(RNF219)	OBI1	ORC Ubiquitin Ligase 1	-1.69291	0.02	Down
RIN3	HGNC:18751	Ras and Rab interactor 3(RIN3)			-1.69179	1.53e-21	Down
F13A1	HGNC:3531	coagulation factor XIII A chain(F13A1)			-1.69111	0.000343	Down
GCLC	HGNC:4311	glutamate-cysteine ligase catalytic subunit(GCLC)			-1.69	0.01	Down
ZNF256	HGNC:13049	zinc finger protein 256(ZNF256)			-1.69	0.05	Down
ZNF521	HGNC:24605	zinc finger protein 521(ZNF521)			-1.69	0	Down
RILPL2	HGNC:28787	Rab interacting lysosomal protein like 2(RILPL2)			-1.689	8.53e-20	Down
CEP97	HGNC:26244	centrosomal protein 97(CEP97)			-1.68823	0.000975	Down
MINPP1	HGNC:7102	multiple inositol-polyphosphate phosphatase 1(MINPP1)			-1.68806	0.00119	Down
CYP1B1	HGNC:2597	cytochrome P450 family 1 subfamily B member 1(CYP1B1)			-1.68776	0.00416	Down
NCF2	HGNC:7661	neutrophil cytosolic factor 2(NCF2)			-1.685	2.6e-06	Down
GPR137B	HGNC:11862	G protein-coupled receptor 137B(GPR137B)			-1.68191	1.49e-09	Down
CCDC117	HGNC:26599	coiled-coil domain containing 117(CCDC117)			-1.6811	4.17e-07	Down
ART4	HGNC:726	ADP-ribosyltransferase 4 (Dombrock blood group)(ART4)			-1.68	0.01	Down
DYRK3	HGNC:3094	dual specificity tyrosine phosphorylation regulated kinase 3(DYRK3)			-1.68	0.04	Down
TUBAL3	HGNC:23534	tubulin alpha like 3(TUBAL3)			-1.68	0	Down
ZNF850	HGNC:27994	zinc finger protein 850(ZNF850)			-1.68	0	Down
MCTP1	HGNC:26183	multiple C2 and transmembrane domain containing 1(MCTP1)			-1.67757	0.01	Down
PREPL	HGNC:30228	prolyl endopeptidase-like(PREPL)			-1.67651	0.0223	Down
ZNF429	HGNC:20817	zinc finger protein 429(ZNF429)			-1.67249	6.61e-06	Down
PLAUR	HGNC:9053	plasminogen activator, urokinase receptor(PLAUR)			-1.67069	1.14e-07	Down
DMXL2	HGNC:2938	Dmx like 2(DMXL2)			-1.67041	1.32e-05	Down
AOAH	HGNC:548	acyloxyacyl hydrolase(AOAH)			-1.67	0.01	Down
GNAI1	HGNC:4384	G protein subunit alpha i1(GNAI1)			-1.67	0.01	Down
NCEH1	HGNC:29260	neutral cholesterol ester hydrolase 1(NCEH1)			-1.67	0.04	Down
WBP4	HGNC:12739	WW domain binding protein 4(WBP4)			-1.67	0.03	Down
SNCA	HGNC:11138	synuclein alpha(SNCA)			-1.66923	6.08e-06	Down
CRYZ	HGNC:2419	crystallin zeta(CRYZ)			-1.66842	0.00652	Down
PTPN12	HGNC:9645	protein tyrosine phosphatase, non-receptor type 12(PTPN12)			-1.66809	7.8e-11	Down
CABLES1	HGNC:25097	Cdk5 and Abl enzyme substrate 1(CABLES1)			-1.66743	0.00177	Down
CPM	HGNC:2311	carboxypeptidase M(CPM)			-1.66631	4e-09	Down
TFEC	HGNC:11754	transcription factor EC(TFEC)			-1.66482	0	Down
HIP1	HGNC:4913	huntingtin interacting protein 1(HIP1)			-1.66361	1.12e-06	Down
FNBP1L	HGNC:20851	formin binding protein 1 like(FNBP1L)			-1.66	0.01	Down
KIF20B	HGNC:7212	kinesin family member 20B(KIF20B)			-1.66	0	Down
MEX3A	HGNC:33482	mex-3 RNA binding family member A(MEX3A)			-1.66	0.01	Down
TIMELESS	HGNC:11813	timeless circadian clock(TIMELESS)			-1.66	0.03	Down
MAML3	HGNC:16272	mastermind like transcriptional coactivator 3(MAML3)			-1.65966	5.58e-15	Down
GPR65	HGNC:4517	G protein-coupled receptor 65(GPR65)			-1.65442	5.65e-11	Down
VPS36	HGNC:20312	vacuolar protein sorting 36 homolog(VPS36)			-1.65055	0.000349	Down
B3GALNT1	HGNC:918	beta-1,3-N-acetylgalactosaminyltransferase 1 (globoside blood group)(B3GALNT1)			-1.65	0.04	Down
CDCA4	HGNC:14625	cell division cycle associated 4(CDCA4)			-1.65	0.05	Down
SGO1	HGNC:25088	shugoshin 1(SGO1)			-1.65	0.01	Down
SPIN4	HGNC:27040	spindlin family member 4(SPIN4)			-1.65	0.02	Down
TONSL	HGNC:7801	tonsoku-like, DNA repair protein(TONSL)			-1.65	0.02	Down
HBEGF	HGNC:3059	heparin binding EGF like growth factor(HBEGF)			-1.6453	4.67e-10	Down
NHLRC2	HGNC:24731	NHL repeat containing 2(NHLRC2)			-1.64468	2.4e-05	Down
ZNF253	HGNC:13497	zinc finger protein 253(ZNF253)			-1.64075	8.47e-06	Down
ARPP21	HGNC:16968	cAMP regulated phosphoprotein 21(ARPP21)			-1.64	0	Down
HADH	HGNC:4799	hydroxyacyl-CoA dehydrogenase(HADH)			-1.64	0	Down
HLA-DQA1	HGNC:4942	major histocompatibility complex, class II, DQ alpha 1(HLA-DQA1)			-1.64	0	Down
TST	HGNC:12388	thiosulfate sulfurtransferase(TST)			-1.64	0	Down
CXCL2	HGNC:4603	C-X-C motif chemokine ligand 2(CXCL2)			-1.63976	4.6e-05	Down
LTF	HGNC:6720	lactotransferrin(LTF)			-1.63812	0.0123	Down
ARHGAP24	HGNC:25361	Rho GTPase activating protein 24(ARHGAP24)			-1.63658	5.36e-19	Down
C3AR1	HGNC:1319	complement C3a receptor 1(C3AR1)			-1.63402	2.33e-05	Down
NRIP3	HGNC:1167	nuclear receptor interacting protein 3(NRIP3)			-1.63376	2.97e-17	Down
ETS2	HGNC:3489	ETS proto-oncogene 2, transcription factor(ETS2)			-1.63105	2.33e-06	Down
ARL2	HGNC:693	ADP ribosylation factor like GTPase 2(ARL2)			-1.63	0.01	Down
CENPV	HGNC:29920	centromere protein V(CENPV)			-1.63	0.01	Down
MIS18A	HGNC:1286	MIS18 kinetochore protein A(MIS18A)			-1.63	0.01	Down
IL1A	HGNC:5991	interleukin 1 alpha(IL1A)			-1.62562	1.78e-07	Down
SRBD1	HGNC:25521	S1 RNA binding domain 1(SRBD1)			-1.624	1e-05	Down
CD96	HGNC:16892	CD96 molecule(CD96)			-1.62354	1.34e-10	Down
ZNF585B	HGNC:30948	zinc finger protein 585B(ZNF585B)			-1.6208	1.26e-08	Down
ENO1	HGNC:3350	enolase 1(ENO1)			-1.62	0.05	Down
HNMT	HGNC:5028	histamine N-methyltransferase(HNMT)			-1.62	0.01	Down
KPNA2	HGNC:6395	karyopherin subunit alpha 2(KPNA2)			-1.62	0.04	Down
MPC2	HGNC:24515	mitochondrial pyruvate carrier 2(MPC2)			-1.62	0.05	Down
SLC28A3	HGNC:16484	solute carrier family 28 member 3(SLC28A3)			-1.62	0	Down
GRK3	HGNC:290	G protein-coupled receptor kinase 3(GRK3)			-1.61872	2.08e-12	Down
ZNF721	HGNC:29425	zinc finger protein 721(ZNF721)			-1.61655	0.00223	Down
ZFP62	HGNC:23241	ZFP62 zinc finger protein(ZFP62)			-1.61544	6.43e-05	Down
SKAP2	HGNC:15687	src kinase associated phosphoprotein 2(SKAP2)			-1.61512	0.00456	Down
CXCL16	HGNC:16642	C-X-C motif chemokine ligand 16(CXCL16)			-1.61033	5.23e-08	Down
BAALC	HGNC:14333	brain and acute leukemia, cytoplasmic(BAALC)			-1.61	0	Down
POLD1	HGNC:9175	DNA polymerase delta 1, catalytic subunit(POLD1)			-1.61	0.02	Down
TNC	HGNC:5318	tenascin C(TNC)			-1.61	0.02	Down
TNFRSF21	HGNC:13469	TNF receptor superfamily member 21(TNFRSF21)			-1.61	0.03	Down
CD3G	HGNC:1675	CD3g molecule(CD3G)			-1.60822	1.34e-11	Down
KCNA2	HGNC:6220	potassium voltage-gated channel subfamily A member 2(KCNA2)			-1.60701	9.88e-07	Down
KRCC1	HGNC:28039	lysine rich coiled-coil 1(KRCC1)			-1.60667	0.00194	Down
MTO1	HGNC:19261	mitochondrial tRNA translation optimization 1(MTO1)			-1.60185	5.57e-06	Down
ZNF383	HGNC:18609	zinc finger protein 383(ZNF383)			-1.60012	0.000217	Down
USP15	HGNC:12613	ubiquitin specific peptidase 15(USP15)			-1.6	0.02	Down
PELI2	HGNC:8828	pellino E3 ubiquitin protein ligase family member 2(PELI2)			-1.59714	3.91e-06	Down
PHACTR2	HGNC:20956	phosphatase and actin regulator 2(PHACTR2)			-1.597	2.44e-08	Down
PATJ	HGNC:28881	PATJ, crumbs cell polarity complex component(PATJ)			-1.59695	0.000127	Down
FRY	HGNC:20367	FRY microtubule binding protein(FRY)			-1.5968	3.23e-10	Down
TRPS1	HGNC:12340	transcriptional repressor GATA binding 1(TRPS1)			-1.596	4.14e-06	Down
TNFSF13B	HGNC:11929	tumor necrosis factor superfamily member 13b(TNFSF13B)			-1.59258	2.49e-14	Down
ZNF616	HGNC:28062	zinc finger protein 616(ZNF616)			-1.59231	4.17e-07	Down
GCC2	HGNC:23218	GRIP and coiled-coil domain containing 2(GCC2)			-1.59142	7.25e-05	Down
CA1	HGNC:1368	carbonic anhydrase 1(CA1)			-1.5911	0.0228	Down
AK4	HGNC:363	adenylate kinase 4(AK4)			-1.59	0.04	Down
APAF1	HGNC:576	apoptotic peptidase activating factor 1(APAF1)			-1.59	0	Down
SDC4	HGNC:10661	syndecan 4(SDC4)			-1.59	0.03	Down
ZNF217	HGNC:13009	zinc finger protein 217(ZNF217)			-1.58931	0.00217	Down
TSPAN2	HGNC:20659	tetraspanin 2(TSPAN2)			-1.58834	2.88e-07	Down
EGR1	HGNC:3238	early growth response 1(EGR1)			-1.58754	0.0416	Down
IRF2	HGNC:6117	interferon regulatory factor 2(IRF2)			-1.58721	0.000434	Down
CD4	HGNC:1678	CD4 molecule(CD4)			-1.58718	4.24e-06	Down
NRIP1	HGNC:8001	nuclear receptor interacting protein 1(NRIP1)			-1.58368	0.00112	Down
CNOT1	HGNC:7877	CCR4-NOT transcription complex subunit 1(CNOT1)			-1.58322	0.000306	Down
WDR89	HGNC:20489	WD repeat domain 89(WDR89)			-1.58044	9.97e-07	Down
ERLIN1	HGNC:16947	ER lipid raft associated 1(ERLIN1)			-1.58	0.01	Down
FBXO7	HGNC:13586	F-box protein 7(FBXO7)			-1.58	0	Down
RCC2	HGNC:30297	regulator of chromosome condensation 2(RCC2)			-1.58	0	Down
ZNF322	HGNC:23640	zinc finger protein 322(ZNF322)			-1.58	0	Down
ABCD3	HGNC:67	ATP binding cassette subfamily D member 3(ABCD3)			-1.57867	0.00101	Down
ESM1	HGNC:3466	endothelial cell specific molecule 1(ESM1)			-1.57817	8.2e-18	Down
CD68	HGNC:1693	CD68 molecule(CD68)			-1.5779	1.3e-06	Down
CYFIP2	HGNC:13760	cytoplasmic FMR1 interacting protein 2(CYFIP2)			-1.57749	0.00186	Down
NOC3L	HGNC:24034	NOC3 like DNA replication regulator(NOC3L)			-1.57599	0.000716	Down
ACADM	HGNC:89	acyl-CoA dehydrogenase, C-4 to C-12 straight chain(ACADM)			-1.57553	0.00137	Down
GP1BA	HGNC:4439	glycoprotein Ib platelet alpha subunit(GP1BA)			-1.57512	1.78e-18	Down
LRIF1	HGNC:30299	ligand dependent nuclear receptor interacting factor 1(LRIF1)			-1.5746	0.00147	Down
LILRB2	HGNC:6606	leukocyte immunoglobulin like receptor B2(LILRB2)			-1.57395	3.63e-16	Down
CHD9	HGNC:25701	chromodomain helicase DNA binding protein 9(CHD9)			-1.57347	7.92e-05	Down
GNG11	HGNC:4403	G protein subunit gamma 11(GNG11)			-1.5702	4.45e-05	Down
RNF125	HGNC:21150	ring finger protein 125(RNF125)			-1.5702	1.05e-05	Down
CMAS	HGNC:18290	cytidine monophosphate N-acetylneuraminic acid synthetase(CMAS)			-1.57	0.05	Down
DMTN	HGNC:3382	dematin actin binding protein(DMTN)			-1.57	0.04	Down
TRAK2	HGNC:13206	trafficking kinesin protein 2(TRAK2)			-1.57	0.02	Down
BLNK	HGNC:14211	B-cell linker(BLNK)			-1.56651	0.000843	Down
SLC22A15	HGNC:20301	solute carrier family 22 member 15(SLC22A15)			-1.56546	2.7e-09	Down
BLZF1	HGNC:1065	basic leucine zipper nuclear factor 1(BLZF1)			-1.56534	0.000729	Down
SHTN1	HGNC:29319	shootin 1(SHTN1)			-1.5651	5.16e-08	Down
IL4R	HGNC:6015	interleukin 4 receptor(IL4R)			-1.56484	2.63e-14	Down
SACM1L	HGNC:17059	SAC1 suppressor of actin mutations 1-like (yeast)(SACM1L)			-1.56193	0.000651	Down
ITGA5	HGNC:6141	integrin subunit alpha 5(ITGA5)			-1.56079	8.3e-14	Down
ATAD2B	HGNC:29230	ATPase family, AAA domain containing 2B(ATAD2B)			-1.56	0.02	Down
HNRNPA3	HGNC:24941	heterogeneous nuclear ribonucleoprotein A3(HNRNPA3)			-1.56	0.02	Down
MPL	HGNC:7217	MPL proto-oncogene, thrombopoietin receptor(MPL)			-1.56	0.05	Down
PXK	HGNC:23326	PX domain containing serine/threonine kinase like(PXK)			-1.56	0.03	Down
SERPINB2	HGNC:8584	serpin family B member 2(SERPINB2)			-1.56	0.02	Down
STAB2	HGNC:18629	stabilin 2(STAB2)			-1.56	0.03	Down
VAT1L	HGNC:29315	vesicle amine transport 1 like(VAT1L)			-1.56	0	Down
NR4A3	HGNC:7982	nuclear receptor subfamily 4 group A member 3(NR4A3)			-1.55996	8.93e-07	Down
ATM	HGNC:795	ATM serine/threonine kinase(ATM)			-1.55345	0.00173	Down
TNFAIP6	HGNC:11898	TNF alpha induced protein 6(TNFAIP6)			-1.55245	4.7e-10	Down
SLC5A3	HGNC:11038	solute carrier family 5 member 3(SLC5A3)			-1.55057	0.000344	Down
BAZ1A	HGNC:960	bromodomain adjacent to zinc finger domain 1A(BAZ1A)			-1.55	0.05	Down
ENTPD7	HGNC:19745	ectonucleoside triphosphate diphosphohydrolase 7(ENTPD7)			-1.55	0	Down
EXOSC8	HGNC:17035	exosome component 8(EXOSC8)			-1.55	0.02	Down
FAM83F	HGNC:25148	family with sequence similarity 83 member F(FAM83F)			-1.55	0	Down
HPS4	HGNC:15844	HPS4, biogenesis of lysosomal organelles complex 3 subunit 2(HPS4)			-1.55	0.01	Down
METTL7B	HGNC:28276	methyltransferase like 7B(METTL7B)			-1.55	0.05	Down
SUPT16H	HGNC:11465	SPT16 homolog, facilitates chromatin remodeling subunit(SUPT16H)			-1.55	0.02	Down
STRIP2	HGNC:22209	striatin interacting protein 2(STRIP2)			-1.55	0	Down
PARVG	HGNC:14654	parvin gamma(PARVG)			-1.54677	4.24e-10	Down
EMC2	HGNC:28963	ER membrane protein complex subunit 2(EMC2)			-1.54609	0.000445	Down
RNF217	HGNC:21487	ring finger protein 217(RNF217)			-1.54466	5.62e-13	Down
RSPRY1	HGNC:29420	ring finger and SPRY domain containing 1(RSPRY1)			-1.54394	3.41e-05	Down
TARP	HGNC:12275	TCR gamma alternate reading frame protein(TARP)			-1.54286	1.07e-10	Down
BORA	HGNC:24724	bora, aurora kinase A activator(BORA)			-1.54	0.03	Down
EFS	HGNC:16898	embryonal Fyn-associated substrate(EFS)			-1.54	0.01	Down
TUBA1C	HGNC:20768	tubulin alpha 1c(TUBA1C)			-1.54	0.02	Down
RNF152	HGNC:26811	ring finger protein 152(RNF152)			-1.53916	7.64e-20	Down
FABP4	HGNC:3559	fatty acid binding protein 4(FABP4)			-1.53776	0.0513	Down
LRRC6	HGNC:16725	leucine rich repeat containing 6(LRRC6)			-1.53666	2.59e-30	Down
PTX3	HGNC:9692	pentraxin 3(PTX3)			-1.53244	7e-05	Down
GCSAML	HGNC:29583	germinal center associated signaling and motility like(GCSAML)			-1.53221	5.05e-24	Down
LPL	HGNC:6677	lipoprotein lipase(LPL)			-1.53196	0.0008	Down
STEAP4	HGNC:21923	STEAP4 metalloreductase(STEAP4)			-1.53065	0.00585	Down
ASAP2	HGNC:2721	ArfGAP with SH3 domain, ankyrin repeat and PH domain 2(ASAP2)			-1.53	0	Down
PDGFRA	HGNC:8803	platelet derived growth factor receptor alpha(PDGFRA)			-1.53	0	Down
ZNF260	HGNC:13499	zinc finger protein 260(ZNF260)			-1.52796	0.00116	Down
OSBPL10	HGNC:16395	oxysterol binding protein like 10(OSBPL10)			-1.52769	0.0107	Down
CHL1	HGNC:1939	cell adhesion molecule L1 like(CHL1)			-1.52466	2.8e-06	Down
SLA	HGNC:10902	Src-like-adaptor(SLA)			-1.52456	3.17e-06	Down
ARMCX3	HGNC:24065	armadillo repeat containing, X-linked 3(ARMCX3)			-1.52423	2.81e-05	Down
DYSF	HGNC:3097	dysferlin(DYSF)			-1.5242	1.52e-17	Down
NCAPD2	HGNC:24305	non-SMC condensin I complex subunit D2(NCAPD2)			-1.52389	0.02	Down
VNN2	HGNC:12706	vanin 2(VNN2)			-1.5225	1.25e-06	Down
ATP2B4	HGNC:817	ATPase plasma membrane Ca2+ transporting 4(ATP2B4)			-1.52	0.04	Down
ATRX	HGNC:886	ATRX, chromatin remodeler(ATRX)			-1.52	0	Down
SYCP2	HGNC:11490	synaptonemal complex protein 2(SYCP2)			-1.52	0	Down
ZCCHC2	HGNC:22916	zinc finger CCHC-type containing 2(ZCCHC2)			-1.52	0.05	Down
TLR4	HGNC:11850	toll like receptor 4(TLR4)			-1.51818	0.000149	Down
FYN	HGNC:4037	FYN proto-oncogene, Src family tyrosine kinase(FYN)			-1.517	9.19e-06	Down
LTN1	HGNC:13082	listerin E3 ubiquitin protein ligase 1(LTN1)			-1.51659	0.000127	Down
SLC2A14	HGNC:18301	solute carrier family 2 member 14(SLC2A14)			-1.51494	0.00293	Down
ZYX	HGNC:13200	zyxin(ZYX)			-1.51267	7.56e-09	Down
PTGER4	HGNC:9596	prostaglandin E receptor 4(PTGER4)			-1.51118	9.36e-05	Down
GRAMD1B	HGNC:29214	GRAM domain containing 1B(GRAMD1B)			-1.51	0.02	Down
LDHC	HGNC:6544	lactate dehydrogenase C(LDHC)			-1.51	0.01	Down
PNKD	HGNC:9153	paroxysmal nonkinesigenic dyskinesia(PNKD)			-1.51	0.03	Down
TMC7	HGNC:23000	transmembrane channel like 7(TMC7)			-1.50698	8.31e-08	Down
BIVM-ERCC5	HGNC:43690	BIVM-ERCC5 readthrough(BIVM-ERCC5)			-1.50555	0.000103	Down
C2CD5	HGNC:29062	C2 calcium dependent domain containing 5(C2CD5)			-1.505	0.000125	Down
SF3B3	HGNC:10770	splicing factor 3b subunit 3(SF3B3)			-1.5	0.01	Down
ZC3H6	HGNC:24762	zinc finger CCCH-type containing 6(ZC3H6)			-1.49996	5.74e-05	Down
VCL	HGNC:12665	vinculin(VCL)			-1.49704	5.09e-11	Down
PIK3R5	HGNC:30035	phosphoinositide-3-kinase regulatory subunit 5(PIK3R5)			-1.49676	3.04e-07	Down
DENND4C	HGNC:26079	DENN domain containing 4C(DENND4C)			-1.49642	0.00791	Down
CASC4	HGNC:24892	cancer susceptibility candidate 4(CASC4)			1.49531	4.55e-11	Up
SRI	HGNC:11292	sorcin(SRI)			1.4972	6.47e-08	Up
EIF3H	HGNC:3273	eukaryotic translation initiation factor 3 subunit H(EIF3H)			1.49931	4.48e-08	Up
SYNE1	HGNC:17089	spectrin repeat containing nuclear envelope protein 1(SYNE1)			1.5	0.02	Up
HACL1	HGNC:17856	2-hydroxyacyl-CoA lyase 1(HACL1)			1.50004	7.12e-11	Up
UQCRC2	HGNC:12586	ubiquinol-cytochrome c reductase core protein II(UQCRC2)			1.50236	1.17e-08	Up
CLINT1	HGNC:23186	clathrin interactor 1(CLINT1)			1.50246	2.47e-06	Up
IDH2	HGNC:5383	isocitrate dehydrogenase (NADP(+)) 2, mitochondrial(IDH2)			1.50295	1.11e-05	Up
IDE	HGNC:5381	insulin degrading enzyme(IDE)			1.50338	5.81e-08	Up
CAPN2	HGNC:1479	calpain 2(CAPN2)			1.50365	4.43e-05	Up
IFRD1	HGNC:5456	interferon related developmental regulator 1(IFRD1)			1.50419	2.69e-05	Up
TMEM19	HGNC:25605	transmembrane protein 19(TMEM19)			1.50431	2.52e-08	Up
USF1	HGNC:12593	upstream transcription factor 1(USF1)			1.50469	3.75e-12	Up
EIF3CL	HGNC:26347	eukaryotic translation initiation factor 3 subunit C-like(EIF3CL)			1.50566	3.71e-11	Up
ARHGAP42	HGNC:26545	Rho GTPase activating protein 42(ARHGAP42)			1.50572	0.00244	Up
MSANTD4	HGNC:29383	Myb/SANT DNA binding domain containing 4 with coiled-coils(MSANTD4)			1.50657	1.02e-06	Up
CHST15	HGNC:18137	carbohydrate sulfotransferase 15(CHST15)			1.50688	4.84e-11	Up
UBC	HGNC:12468	ubiquitin C(UBC)			1.5084	4.95e-10	Up
ETFRF1	HGNC:27052	electron transfer flavoprotein regulatory factor 1(ETFRF1)			1.50858	0.000148	Up
DCTD	HGNC:2710	dCMP deaminase(DCTD)			1.50887	1.57e-12	Up
MORF4L2	HGNC:16849	mortality factor 4 like 2(MORF4L2)			1.50941	2.25e-08	Up
KLHDC2	HGNC:20231	kelch domain containing 2(KLHDC2)			1.50992	1.17e-07	Up
MRPL24	HGNC:14037	mitochondrial ribosomal protein L24(MRPL24)			1.50993	1.49e-07	Up
SPRR1A	HGNC:11259	small proline rich protein 1A(SPRR1A)			1.51	0.04	Up
ZFAND5	HGNC:13008	zinc finger AN1-type containing 5(ZFAND5)			1.51018	6.38e-08	Up
AUP1	HGNC:891	ancient ubiquitous protein 1(AUP1)			1.51147	1.54e-24	Up
TM9SF3	HGNC:21529	transmembrane 9 superfamily member 3(TM9SF3)			1.51259	9.92e-08	Up
RABGGTB	HGNC:9796	Rab geranylgeranyltransferase beta subunit(RABGGTB)			1.51399	2.12e-07	Up
FUNDC2	HGNC:24925	FUN14 domain containing 2(FUNDC2)			1.5158	3.38e-11	Up
ERGIC1	HGNC:29205	endoplasmic reticulum-golgi intermediate compartment 1(ERGIC1)			1.5163	2.6e-12	Up
CSNK1A1	HGNC:2451	casein kinase 1 alpha 1(CSNK1A1)			1.51783	5.65e-09	Up
NADK2	HGNC:26404	NAD kinase 2, mitochondrial(NADK2)			1.5192	1.14e-07	Up
TTC37	HGNC:23639	tetratricopeptide repeat domain 37(TTC37)			1.5197	1.3e-05	Up
IQCB1	HGNC:28949	IQ motif containing B1(IQCB1)			1.52062	2.35e-07	Up
IRF9	HGNC:6131	interferon regulatory factor 9(IRF9)			1.52156	4e-09	Up
GNAS	HGNC:4392	GNAS complex locus(GNAS)			1.52158	3.52e-16	Up
NFE2L1	HGNC:7781	nuclear factor, erythroid 2 like 1(NFE2L1)			1.52194	8.73e-07	Up
MRPL20	HGNC:14478	mitochondrial ribosomal protein L20(MRPL20)			1.52223	8.23e-13	Up
EIF1	HGNC:3249	eukaryotic translation initiation factor 1(EIF1)			1.52267	5.84e-13	Up
DDX47	HGNC:18682	DEAD-box helicase 47(DDX47)			1.52371	1.21e-08	Up
AFTPH	HGNC:25951	aftiphilin(AFTPH)			1.52526	7.3e-11	Up
LENG8	HGNC:15500	leukocyte receptor cluster member 8(LENG8)			1.52605	2e-09	Up
PAIP2	HGNC:17970	poly(A) binding protein interacting protein 2(PAIP2)			1.52702	1.51e-07	Up
RPSA	HGNC:6502	ribosomal protein SA(RPSA)			1.52754	0.00062	Up
NDUFA2	HGNC:7685	NADH:ubiquinone oxidoreductase subunit A2(NDUFA2)			1.52944	2.64e-10	Up
EEF1A1	HGNC:3189	eukaryotic translation elongation factor 1 alpha 1(EEF1A1)			1.53	0	Up
FAM98A	HGNC:24520	family with sequence similarity 98 member A(FAM98A)			1.53013	3.74e-09	Up
RPL27	HGNC:10328	ribosomal protein L27(RPL27)			1.53037	6.95e-10	Up
NFKBIZ	HGNC:29805	NFKB inhibitor zeta(NFKBIZ)			1.53039	1.5e-05	Up
WDR83OS	HGNC:30203	WD repeat domain 83 opposite strand(WDR83OS)			1.53049	2.3e-13	Up
PPM1K	HGNC:25415	protein phosphatase, Mg2+/Mn2+ dependent 1K(PPM1K)			1.53429	1.96e-06	Up
EHD4	HGNC:3245	EH domain containing 4(EHD4)			1.53488	1.61e-05	Up
RPL4	HGNC:10353	ribosomal protein L4(RPL4)			1.53622	7.33e-10	Up
STAT2	HGNC:11363	signal transducer and activator of transcription 2(STAT2)			1.53766	2.99e-08	Up
RAB1A	HGNC:9758	RAB1A, member RAS oncogene family(RAB1A)			1.53926	3.14e-07	Up
ENTPD4	HGNC:14573	ectonucleoside triphosphate diphosphohydrolase 4(ENTPD4)			1.54067	1.92e-09	Up
SLC25A46	HGNC:25198	solute carrier family 25 member 46(SLC25A46)			1.5408	1.59e-09	Up
PJA2	HGNC:17481	praja ring finger ubiquitin ligase 2(PJA2)			1.54104	1.42e-06	Up
RWDD2A	HGNC:21385	RWD domain containing 2A(RWDD2A)			1.54314	1.55e-08	Up
PARP14	HGNC:29232	poly(ADP-ribose) polymerase family member 14(PARP14)			1.54332	0.00204	Up
RPL12	HGNC:10302	ribosomal protein L12(RPL12)			1.54342	1.27e-10	Up
TIMMDC1	HGNC:1321	translocase of inner mitochondrial membrane domain containing 1(TIMMDC1)			1.54406	1.52e-07	Up
ERN1	HGNC:3449	endoplasmic reticulum to nucleus signaling 1(ERN1)			1.54437	8.39e-08	Up
KLF6	HGNC:2235	Kruppel like factor 6(KLF6)			1.54446	2.89e-05	Up
MIA3	HGNC:24008	MIA family member 3, ER export factor(MIA3)			1.5451	6.03e-07	Up
SMAD5	HGNC:6771	SMAD family member 5(SMAD5)			1.54705	3.05e-11	Up
SEC63	HGNC:21082	SEC63 homolog, protein translocation regulator(SEC63)			1.54925	7.35e-06	Up
TBL1XR1	HGNC:29529	transducin beta like 1 X-linked receptor 1(TBL1XR1)			1.54994	2.26e-06	Up
COPB1	HGNC:2231	coatomer protein complex subunit beta 1(COPB1)			1.55006	1.22e-07	Up
DPP7	HGNC:14892	dipeptidyl peptidase 7(DPP7)			1.55034	2.08e-09	Up
RPL36AL	HGNC:10346	ribosomal protein L36a like(RPL36AL)			1.55087	7.01e-10	Up
JAGN1	HGNC:26926	jagunal homolog 1(JAGN1)			1.5511	5.62e-13	Up
UBXN4	HGNC:14860	UBX domain protein 4(UBXN4)			1.55219	1.25e-08	Up
REEP5	HGNC:30077	receptor accessory protein 5(REEP5)			1.55323	3.9e-08	Up
SGK1	HGNC:10810	serum/glucocorticoid regulated kinase 1(SGK1)			1.5549	0.0052	Up
SNRPE	HGNC:11161	small nuclear ribonucleoprotein polypeptide E(SNRPE)			1.55674	0.0027	Up
CIRBP	HGNC:1982	cold inducible RNA binding protein(CIRBP)			1.5573	3.89e-08	Up
CD274	HGNC:17635	CD274 molecule(CD274)			1.55923	0.00716	Up
PRCP	HGNC:9344	prolylcarboxypeptidase(PRCP)			1.55944	9.03e-06	Up
FCHSD2	HGNC:29114	FCH and double SH3 domains 2(FCHSD2)			1.55946	0.000261	Up
GBA2	HGNC:18986	glucosylceramidase beta 2(GBA2)			1.55973	2.48e-15	Up
GBF1	HGNC:4181	golgi brefeldin A resistant guanine nucleotide exchange factor 1(GBF1)			1.56029	3.07e-13	Up
SLC39A8	HGNC:20862	solute carrier family 39 member 8(SLC39A8)			1.5618	5.42e-07	Up
SLC38A2	HGNC:13448	solute carrier family 38 member 2(SLC38A2)			1.56264	1.15e-05	Up
ARPP19	HGNC:16967	cAMP regulated phosphoprotein 19(ARPP19)			1.56301	7.17e-07	Up
ST8SIA4	HGNC:10871	ST8 alpha-N-acetyl-neuraminide alpha-2,8-sialyltransferase 4(ST8SIA4)			1.5642	7.08e-05	Up
CFLAR	HGNC:1876	CASP8 and FADD like apoptosis regulator(CFLAR)			1.56671	5.99e-08	Up
PSMA6	HGNC:9535	proteasome subunit alpha 6(PSMA6)			1.57073	1.35e-08	Up
CLK1	HGNC:2068	CDC like kinase 1(CLK1)			1.57208	6.76e-06	Up
BTAF1	HGNC:17307	B-TFIID TATA-box binding protein associated factor 1(BTAF1)			1.57398	6.01e-07	Up
ABCE1	HGNC:69	ATP binding cassette subfamily E member 1(ABCE1)			1.57614	1.8e-05	Up
SLC50A1	HGNC:30657	solute carrier family 50 member 1(SLC50A1)			1.57653	3.86e-07	Up
IFNAR2	HGNC:5433	interferon alpha and beta receptor subunit 2(IFNAR2)			1.57687	1.47e-07	Up
EI24	HGNC:13276	EI24, autophagy associated transmembrane protein(EI24)			1.57699	8.64e-09	Up
ZBED6	HGNC:33273	zinc finger BED-type containing 6(ZBED6)			1.57806	1.61e-08	Up
ANKS6	HGNC:26724	ankyrin repeat and sterile alpha motif domain containing 6(ANKS6)			1.58	0.05	Up
MAP3K10	HGNC:6849	mitogen-activated protein kinase kinase kinase 10(MAP3K10)			1.58	0.02	Up
RPS3A	HGNC:10421	ribosomal protein S3A(RPS3A)			1.58	0	Up
DDB1	HGNC:2717	damage specific DNA binding protein 1(DDB1)			1.58032	5.49e-15	Up
SIGMAR1	HGNC:8157	sigma non-opioid intracellular receptor 1(SIGMAR1)			1.5816	3.2e-12	Up
NANS	HGNC:19237	N-acetylneuraminate synthase(NANS)			1.58185	1.84e-08	Up
FAM174A	HGNC:24943	family with sequence similarity 174 member A(FAM174A)			1.58282	0.000435	Up
COPS2	HGNC:30747	COP9 signalosome subunit 2(COPS2)			1.58334	5.07e-05	Up
MLEC	HGNC:28973	malectin(MLEC)			1.58791	3.36e-07	Up
SLC39A9	HGNC:20182	solute carrier family 39 member 9(SLC39A9)			1.5886	2.46e-09	Up
EIF3L	HGNC:18138	eukaryotic translation initiation factor 3 subunit L(EIF3L)			1.58971	2.22e-07	Up
NT5C3B	HGNC:28300	5'-nucleotidase, cytosolic IIIB(NT5C3B)			1.59	0.02	Up
H1FX	HGNC: 4722	H1 histone family member X(H1FX)	H1-10	H1.10 Linker Histon	1.59	0	Up
RPS7	HGNC:10440	ribosomal protein S7(RPS7)			1.59	0	Up
PHC3	HGNC:15682	polyhomeotic homolog 3(PHC3)			1.59159	3.06e-11	Up
ATP5B	HGCN: 830	ATP synthase, H+ transporting, mitochondrial F1 complex, beta polypeptide(ATP5B)	ATP5F1B	ATP Synthase F1 Subunit Beta	1.59212	1.06e-12	Up
GUSB	HGNC:4696	glucuronidase beta(GUSB)			1.59349	9.65e-13	Up
ANXA2	HGNC:537	annexin A2(ANXA2)			1.59357	8.14e-07	Up
COX6B1	HGNC:2280	cytochrome c oxidase subunit 6B1(COX6B1)			1.5936	1.87e-16	Up
SRSF3	HGNC:10785	serine and arginine rich splicing factor 3(SRSF3)			1.5969	1.23e-07	Up
PTP4A3	HGNC:9636	protein tyrosine phosphatase type IVA, member 3(PTP4A3)			1.59963	0.0295	Up
DNAJB5	HGNC:14887	DnaJ heat shock protein family (Hsp40) member B5(DNAJB5)			1.6	0.05	Up
TMCC3	HGNC:29199	transmembrane and coiled-coil domain family 3(TMCC3)			1.6	0.05	Up
SHMT2	HGNC:10852	serine hydroxymethyltransferase 2(SHMT2)			1.60074	5.44e-06	Up
RAB14	HGNC:16524	RAB14, member RAS oncogene family(RAB14)			1.60095	7.45e-09	Up
DDX24	HGNC:13266	DEAD-box helicase 24(DDX24)			1.60253	1.02e-11	Up
H3F3B	HGNC:4765	H3 histone family member 3B(H3F3B)			1.60308	6.24e-08	Up
EZR	HGNC:12691	ezrin(EZR)			1.60365	2.38e-06	Up
BUB3	HGNC:1151	BUB3, mitotic checkpoint protein(BUB3)			1.60848	5.11e-08	Up
SYT1	HGNC:11509	synaptotagmin 1(SYT1)			1.60872	0.0384	Up
SERTAD1	HGNC:17932	SERTA domain containing 1(SERTAD1)			1.61	0.02	Up
CRIM1	HGNC:2359	cysteine rich transmembrane BMP regulator 1(CRIM1)			1.61047	4.61e-14	Up
RPL7	HGNC:10363	ribosomal protein L7(RPL7)			1.61053	1.03e-07	Up
HIPK2	HGNC:14402	homeodomain interacting protein kinase 2(HIPK2)			1.61082	1.95e-08	Up
RHBDD1	HGNC:23081	rhomboid domain containing 1(RHBDD1)			1.61112	1.61e-14	Up
CDC26	HGNC:17839	cell division cycle 26(CDC26)			1.61153	7.48e-08	Up
EIF1AX	HGNC:3250	eukaryotic translation initiation factor 1A, X-linked(EIF1AX)			1.61219	1.24e-09	Up
SERP1	HGNC:10759	stress associated endoplasmic reticulum protein 1(SERP1)			1.61418	6.31e-17	Up
ASS1	HGNC:758	argininosuccinate synthase 1(ASS1)			1.61485	0.0261	Up
RPS14	HGNC:10387	ribosomal protein S14(RPS14)			1.61575	6.29e-11	Up
NDUFA4	HGNC:7687	NDUFA4, mitochondrial complex associated(NDUFA4)			1.61647	4.51e-09	Up
YPEL5	HGNC:18329	yippee like 5(YPEL5)			1.61785	7.39e-06	Up
DHPS	HGNC:2869	deoxyhypusine synthase(DHPS)			1.61889	2.09e-10	Up
PSMB3	HGNC:9540	proteasome subunit beta 3(PSMB3)			1.61969	4.1e-09	Up
PRKD3	HGNC:9408	protein kinase D3(PRKD3)			1.61974	0.000703	Up
TM9SF1	HGNC:11864	transmembrane 9 superfamily member 1(TM9SF1)			1.62244	3.19e-12	Up
NRAS	HGNC:7989	neuroblastoma RAS viral oncogene homolog(NRAS)			1.62285	1.25e-05	Up
TSPAN31	HGNC:10539	tetraspanin 31(TSPAN31)			1.62377	2.74e-12	Up
DERL2	HGNC:17943	derlin 2(DERL2)			1.62392	3e-10	Up
LSM10	HGNC:17562	LSM10, U7 small nuclear RNA associated(LSM10)			1.62697	3.25e-09	Up
UAP1	HGNC:12457	UDP-N-acetylglucosamine pyrophosphorylase 1(UAP1)			1.62735	4.49e-09	Up
MAP4K3	HGNC:6865	mitogen-activated protein kinase kinase kinase kinase 3(MAP4K3)			1.62927	2.99e-06	Up
NR4A2	HGNC:7981	nuclear receptor subfamily 4 group A member 2(NR4A2)			1.63	0.04	Up
RPS18	HGNC:10401	ribosomal protein S18(RPS18)			1.63	0	Up
SYVN1	HGNC:20738	synoviolin 1(SYVN1)			1.63	0.01	Up
MAGT1	HGNC:28880	magnesium transporter 1(MAGT1)			1.63007	6.88e-09	Up
SLC25A36	HGNC:25554	solute carrier family 25 member 36(SLC25A36)			1.63099	5.58e-08	Up
PCMTD1	HGNC:30483	protein-L-isoaspartate (D-aspartate) O-methyltransferase domain containing 1(PCMTD1)			1.63106	1.32e-05	Up
SLC38A1	HGNC:13447	solute carrier family 38 member 1(SLC38A1)			1.63199	2.53e-06	Up
HNRNPH1	HGNC:5041	heterogeneous nuclear ribonucleoprotein H1 (H)(HNRNPH1)			1.63204	5.97e-10	Up
HIGD2A	HGNC:28311	HIG1 hypoxia inducible domain family member 2A(HIGD2A)			1.63209	3.17e-08	Up
CNTN1	HGNC:2171	contactin 1(CNTN1)			1.63315	0.021	Up
BTBD3	HGNC:15854	BTB domain containing 3(BTBD3)			1.63327	0.0173	Up
CYP2R1	HGNC:20580	cytochrome P450 family 2 subfamily R member 1(CYP2R1)			1.63548	3.32e-05	Up
SUCLG2	HGNC:11450	succinate-CoA ligase GDP-forming beta subunit(SUCLG2)			1.63712	1.29e-09	Up
LAP3	HGNC:18449	leucine aminopeptidase 3(LAP3)			1.63779	1.17e-08	Up
CCNG1	HGNC:1592	cyclin G1(CCNG1)			1.63945	1.08e-05	Up
ANKRD36	HGNC:24079	ankyrin repeat domain 36(ANKRD36)			1.64	0	Up
FAM102A	HGNC:31419	family with sequence similarity 102 member A(FAM102A)			1.64	0.04	Up
MAPKAPK2	HGNC:6887	mitogen-activated protein kinase-activated protein kinase 2(MAPKAPK2)			1.64489	2.76e-07	Up
MTRR	HGNC:7473	5-methyltetrahydrofolate-homocysteine methyltransferase reductase(MTRR)			1.64642	1.38e-09	Up
COX14	HGNC:28216	COX14, cytochrome c oxidase assembly factor(COX14)			1.64739	8.27e-11	Up
EMC7	HGNC:24301	ER membrane protein complex subunit 7(EMC7)			1.64823	5.09e-08	Up
CNBP	HGNC:13164	CCHC-type zinc finger nucleic acid binding protein(CNBP)			1.64911	2.23e-11	Up
MRPL53	HGNC:16684	mitochondrial ribosomal protein L53(MRPL53)			1.64932	6.92e-19	Up
NDUFAF4	HGNC:21034	NADH:ubiquinone oxidoreductase complex assembly factor 4(NDUFAF4)			1.64992	3.09e-08	Up
EEF1G	HGNC:3213	eukaryotic translation elongation factor 1 gamma(EEF1G)			1.65	0	Up
PDE4A	HGNC:8780	phosphodiesterase 4A(PDE4A)			1.65	0.04	Up
RPL29	HGNC:10331	ribosomal protein L29(RPL29)			1.65026	5.85e-10	Up
RPLP2	HGNC:10377	ribosomal protein lateral stalk subunit P2(RPLP2)			1.65045	6.85e-14	Up
PRELID1	HGNC:30255	PRELI domain containing 1(PRELID1)			1.65171	1.07e-14	Up
XRN1	HGNC:30654	5'-3' exoribonuclease 1(XRN1)			1.65174	6.31e-07	Up
LMBRD1	HGNC:23038	LMBR1 domain containing 1(LMBRD1)			1.65192	3.75e-08	Up
MYL12A	HGNC:16701	myosin light chain 12A(MYL12A)			1.65247	7.05e-08	Up
BICD1	HGNC:1049	BICD cargo adaptor 1(BICD1)			1.65362	7.16e-09	Up
CCNL1	HGNC:20569	cyclin L1(CCNL1)			1.65424	3.77e-08	Up
TMEM62	HGNC:26269	transmembrane protein 62(TMEM62)			1.65433	2.01e-09	Up
WARS	HGNC:12729	tryptophanyl-tRNA synthetase(WARS)			1.65461	0.000158	Up
VOPP1	HGNC:34518	vesicular, overexpressed in cancer, prosurvival protein 1(VOPP1)			1.65471	1.79e-11	Up
OSTC	HGNC:24448	oligosaccharyltransferase complex non-catalytic subunit(OSTC)			1.65621	1.41e-10	Up
GPR89B	HGNC:13840	G protein-coupled receptor 89B(GPR89B)			1.65885	1.61e-08	Up
HIST2H2BF	HGNC: 24700	histone cluster 2 H2B family member f(HIST2H2BF)	H2BC18	H2B Clustered Histone 18	1.65948	0.00823	Up
HSD17B12	HGNC:18646	hydroxysteroid 17-beta dehydrogenase 12(HSD17B12)			1.66158	3.04e-08	Up
EPM2AIP1	HGNC:19735	EPM2A interacting protein 1(EPM2AIP1)			1.66187	1.71e-10	Up
ITGA4	HGNC:6140	integrin subunit alpha 4(ITGA4)			1.66234	1.16e-05	Up
RPS6	HGNC:10429	ribosomal protein S6(RPS6)			1.6654	9.65e-13	Up
RPLP1	HGNC:10372	ribosomal protein lateral stalk subunit P1(RPLP1)			1.66755	3.73e-13	Up
YES1	HGNC:12841	YES proto-oncogene 1, Src family tyrosine kinase(YES1)			1.66789	3.84e-06	Up
PIGM	HGNC:18858	phosphatidylinositol glycan anchor biosynthesis class M(PIGM)			1.66955	5.92e-10	Up
RPL7A	HGNC:10364	ribosomal protein L7a(RPL7A)			1.67	0	Up
UBALD2	HGNC:28438	UBA like domain containing 2(UBALD2)			1.67	0	Up
YBEY	HGNC:1299	ybeY metallopeptidase (putative)(YBEY)			1.67	0.01	Up
MYO1D	HGNC:7598	myosin ID(MYO1D)			1.67193	1.82e-09	Up
MFSD14A	HGNC:23363	major facilitator superfamily domain containing 14A(MFSD14A)			1.67193	2.19e-06	Up
RPL23A	HGNC:10317	ribosomal protein L23a(RPL23A)			1.67201	5.7e-10	Up
PSMB7	HGNC:9544	proteasome subunit beta 7(PSMB7)			1.67265	3.82e-12	Up
SLC33A1	HGNC:95	solute carrier family 33 member 1(SLC33A1)			1.67477	3.11e-09	Up
SF3B1	HGNC:10768	splicing factor 3b subunit 1(SF3B1)			1.67484	6.02e-07	Up
ELOF1	HGNC:28691	elongation factor 1 homolog(ELOF1)			1.67519	1.05e-13	Up
SCRN1	HGNC:22192	secernin 1(SCRN1)			1.67672	1.26e-06	Up
SSSCA1	HGNC: 11328	Sjogren syndrome/scleroderma autoantigen 1(SSSCA1)	ZNRD2	Zinc Ribbon Domain Containing 2	1.67723	2.04e-17	Up
COPZ1	HGNC:2243	coatomer protein complex subunit zeta 1(COPZ1)			1.67791	2.36e-11	Up
VDAC1	HGNC:12669	voltage dependent anion channel 1(VDAC1)			1.67833	7.39e-11	Up
SLIRP	HGNC:20495	SRA stem-loop interacting RNA binding protein(SLIRP)			1.67868	1.22e-08	Up
ASNS	HGNC:753	asparagine synthetase (glutamine-hydrolyzing)(ASNS)			1.6797	2.56e-07	Up
NEU1	HGNC:7758	neuraminidase 1(NEU1)			1.67999	9.38e-13	Up
STRBP	HGNC:16462	spermatid perinuclear RNA binding protein(STRBP)			1.68058	2.1e-08	Up
TARS	HGNC: 11572	threonyl-tRNA synthetase(TARS)	TARS1	Threonyl-TRNA Synthetase 1	1.68219	2.55e-07	Up
SLC7A1	HGNC:11057	solute carrier family 7 member 1(SLC7A1)			1.68376	2.23e-08	Up
MYO6	HGNC:7605	myosin VI(MYO6)			1.68561	4.34e-05	Up
PARP1	HGNC:270	poly(ADP-ribose) polymerase 1(PARP1)			1.68664	1.16e-08	Up
MRPL3	HGNC:10379	mitochondrial ribosomal protein L3(MRPL3)			1.68667	2.41e-10	Up
POU6F1	HGNC:9224	POU class 6 homeobox 1(POU6F1)			1.69	0.01	Up
RPL18A	HGNC:10311	ribosomal protein L18a(RPL18A)			1.69	0	Up
LAMC1	HGNC:6492	laminin subunit gamma 1(LAMC1)			1.69059	1.16e-06	Up
PSMD14	HGNC:16889	proteasome 26S subunit, non-ATPase 14(PSMD14)			1.6907	4.52e-08	Up
STX5	HGNC:11440	syntaxin 5(STX5)			1.69086	3.91e-18	Up
COPS6	HGNC:21749	COP9 signalosome subunit 6(COPS6)			1.69438	2.36e-15	Up
ANAPC16	HGNC:26976	anaphase promoting complex subunit 16(ANAPC16)			1.69443	2.64e-10	Up
GFPT1	HGNC:4241	glutamine--fructose-6-phosphate transaminase 1(GFPT1)			1.69758	6.66e-09	Up
NDUFB4	HGNC:7699	NADH:ubiquinone oxidoreductase subunit B4(NDUFB4)			1.69972	6.88e-12	Up
FZD3	HGNC:4041	frizzled class receptor 3(FZD3)			1.70178	2.35e-06	Up
NDUFAF1	HGNC:18828	NADH:ubiquinone oxidoreductase complex assembly factor 1(NDUFAF1)			1.70232	3.25e-05	Up
ILF2	HGNC:6037	interleukin enhancer binding factor 2(ILF2)			1.70268	2.85e-12	Up
XPOT	HGNC:12826	exportin for tRNA(XPOT)			1.70577	1.91e-07	Up
ATRAID	HGNC:24090	all-trans retinoic acid induced differentiation factor(ATRAID)			1.70592	2.11e-13	Up
ATF6	HGNC:791	activating transcription factor 6(ATF6)			1.70755	6.52e-08	Up
GRK5	HGNC:4544	G protein-coupled receptor kinase 5(GRK5)			1.71	0.01	Up
CCT8	HGNC:1623	chaperonin containing TCP1 subunit 8(CCT8)			1.71109	4.92e-10	Up
METTL5	HGNC:25006	methyltransferase like 5(METTL5)			1.71116	2.85e-11	Up
MARCH6	HGNC: 30550	membrane associated ring-CH-type finger 6(MARCH6)	MARCHF6	Membrane Associated Ring-CH-Type Finger 6	1.71127	1.19e-10	Up
VPS51	HGNC:1172	VPS51, GARP complex subunit(VPS51)			1.71417	1.45e-09	Up
BET1	HGNC:14562	Bet1 golgi vesicular membrane trafficking protein(BET1)			1.71467	1.33e-07	Up
CREB3	HGNC:2347	cAMP responsive element binding protein 3(CREB3)			1.71468	0.02	Up
LMNA	HGNC:6636	lamin A/C(LMNA)			1.71715	0.0105	Up
YKT6	HGNC:16959	YKT6 v-SNARE homolog (S. cerevisiae)(YKT6)			1.7174	8.48e-11	Up
PABPC4	HGNC:8557	poly(A) binding protein cytoplasmic 4(PABPC4)			1.71869	1.08e-10	Up
ARCN1	HGNC:649	archain 1(ARCN1)			1.72052	3.97e-13	Up
INPP4A	HGNC:6074	inositol polyphosphate-4-phosphatase type I A(INPP4A)			1.7208	4.89e-11	Up
ACADVL	HGNC:92	acyl-CoA dehydrogenase, very long chain(ACADVL)			1.7221	2.28e-10	Up
ATP5A1	HGNC: 823	ATP synthase, H+ transporting, mitochondrial F1 complex, alpha subunit 1, cardiac muscle(ATP5A1)			1.72247	1.74e-11	Up
DPAGT1	HGNC:2995	dolichyl-phosphate N-acetylglucosaminephosphotransferase 1(DPAGT1)			1.72306	1.05e-12	Up
HLA-E	HGNC:4962	major histocompatibility complex, class I, E(HLA-E)			1.72356	3.64e-14	Up
SERINC1	HGNC:13464	serine incorporator 1(SERINC1)			1.72766	3.95e-07	Up
CANX	HGNC:1473	calnexin(CANX)			1.7293	1.64e-11	Up
PAQR6	HGNC:30132	progestin and adipoQ receptor family member 6(PAQR6)			1.73	0.02	Up
TAPBPL	HGNC:30683	TAP binding protein like(TAPBPL)			1.73132	2.51e-08	Up
RPL36A-HNRNPH2	HGNC:48349	RPL36A-HNRNPH2 readthrough(RPL36A-HNRNPH2)			1.73226	3.33e-10	Up
PSMA4	HGNC:9533	proteasome subunit alpha 4(PSMA4)			1.73363	2.78e-06	Up
CDK5RAP3	HGNC:18673	CDK5 regulatory subunit associated protein 3(CDK5RAP3)			1.73725	7.01e-15	Up
RHOB	HGNC:668	ras homolog family member B(RHOB)			1.73728	9.41e-08	Up
TMEM109	HGNC:28771	transmembrane protein 109(TMEM109)			1.73965	1.35e-12	Up
SESN2	HGNC:20746	sestrin 2(SESN2)			1.74	0.04	Up
SPCS3	HGNC:26212	signal peptidase complex subunit 3(SPCS3)			1.74046	0.01	Up
RPS4X	HGNC:10424	ribosomal protein S4, X-linked(RPS4X)			1.74273	5.23e-16	Up
SLC16A1	HGNC:10922	solute carrier family 16 member 1(SLC16A1)			1.74668	3.03e-07	Up
SMIM7	HGNC:28419	small integral membrane protein 7(SMIM7)			1.74748	9.14e-10	Up
TMED4	HGNC:22301	transmembrane p24 trafficking protein 4(TMED4)			1.74891	7.46e-18	Up
ETFA	HGNC:3481	electron transfer flavoprotein alpha subunit(ETFA)			1.74941	1.57e-08	Up
RPL32	HGNC:10336	ribosomal protein L32(RPL32)			1.75	0	Up
EVI2B	HGNC:3500	ecotropic viral integration site 2B(EVI2B)			1.75015	4.29e-05	Up
EIF2S1	HGNC:3265	eukaryotic translation initiation factor 2 subunit alpha(EIF2S1)			1.75054	8.6e-09	Up
ZFAND1	HGNC:25858	zinc finger AN1-type containing 1(ZFAND1)			1.75084	2.3e-08	Up
FZD6	HGNC:4044	frizzled class receptor 6(FZD6)			1.75242	2.66e-07	Up
PHGDH	HGNC:8923	phosphoglycerate dehydrogenase(PHGDH)			1.75384	0.000171	Up
PMM2	HGNC:9115	phosphomannomutase 2(PMM2)			1.75563	1.09e-13	Up
PPA1	HGNC:9226	pyrophosphatase (inorganic) 1(PPA1)			1.75762	6.26e-08	Up
HEXIM2	HGNC:28591	hexamethylene bisacetamide inducible 2(HEXIM2)			1.76	0	Up
RPL15	HGNC:10306	ribosomal protein L15(RPL15)			1.76	0	Up
SNHG1	HGNC:32688	small nucleolar RNA host gene 1(SNHG1)			1.76	0	Up
RRBP1	HGNC:10448	ribosome binding protein 1(RRBP1)			1.76532	1.32e-07	Up
LPIN1	HGNC:13345	lipin 1(LPIN1)			1.76615	4.28e-07	Up
STARD7	HGNC:18063	StAR related lipid transfer domain containing 7(STARD7)			1.76824	4.31e-21	Up
RPS20	HGNC:10405	ribosomal protein S20(RPS20)			1.77072	5.26e-18	Up
RRAGD	HGNC:19903	Ras related GTP binding D(RRAGD)			1.77126	0.000126	Up
EEF1B2	HGNC:3208	eukaryotic translation elongation factor 1 beta 2(EEF1B2)			1.77333	1.33e-11	Up
RPL10A	HGNC:10299	ribosomal protein L10a(RPL10A)			1.77861	5.52e-14	Up
FBXO10	HGNC:13589	F-box protein 10(FBXO10)			1.77889	5.82e-14	Up
MLLT3	HGNC:7136	MLLT3, super elongation complex subunit(MLLT3)			1.779	8.25e-05	Up
RPL39	HGNC:10350	ribosomal protein L39(RPL39)			1.78	0	Up
UBE2H	HGNC:12484	ubiquitin conjugating enzyme E2 H(UBE2H)			1.78	0.04	Up
VDR	HGNC:12679	vitamin D (1,25- dihydroxyvitamin D3) receptor(VDR)			1.78	0.03	Up
MIB1	HGNC:21086	mindbomb E3 ubiquitin protein ligase 1(MIB1)			1.78043	9.97e-11	Up
PRPS1L1	HGNC:9463	phosphoribosyl pyrophosphate synthetase 1-like 1(PRPS1L1)			1.78091	1.31e-09	Up
ATP2A2	HGNC:812	ATPase sarcoplasmic/endoplasmic reticulum Ca2+ transporting 2(ATP2A2)			1.78178	3.1e-11	Up
NDUFS5	HGNC:7712	NADH:ubiquinone oxidoreductase subunit S5(NDUFS5)			1.78446	2.97e-13	Up
SLC1A5	HGNC:10943	solute carrier family 1 member 5(SLC1A5)			1.78967	8.52e-11	Up
TXNDC15	HGNC:20652	thioredoxin domain containing 15(TXNDC15)			1.78997	1.07e-11	Up
UBE2G1	HGNC:12482	ubiquitin conjugating enzyme E2 G1(UBE2G1)			1.79112	2.17e-11	Up
EPHA6	HGNC:19296	EPH receptor A6(EPHA6)			1.79674	0.0094	Up
MAN1A2	HGNC:6822	mannosidase alpha class 1A member 2(MAN1A2)			1.7968	2.86e-09	Up
PRKD2	HGNC:17293	protein kinase D2(PRKD2)			1.79931	2.08e-09	Up
PTGES3	HGNC:16049	prostaglandin E synthase 3(PTGES3)			1.79974	2.12e-09	Up
YARS	HGNC:12840	tyrosyl-tRNA synthetase(YARS)			1.80126	1.06e-10	Up
TIFA	HGNC:19075	TRAF interacting protein with forkhead associated domain(TIFA)			1.80137	3.57e-07	Up
DST	HGNC:1090	dystonin(DST)			1.80438	0.000143	Up
ERAP2	HGNC:29499	endoplasmic reticulum aminopeptidase 2(ERAP2)			1.80547	0.00151	Up
RABAC1	HGNC:9794	Rab acceptor 1(RABAC1)			1.80575	0	Up
NOP58	HGNC:29926	NOP58 ribonucleoprotein(NOP58)			1.80671	3.37e-09	Up
GPBP1	HGNC:29520	GC-rich promoter binding protein 1(GPBP1)			1.80729	3.59e-09	Up
TSC22D3	HGNC:3051	TSC22 domain family member 3(TSC22D3)			1.80856	3.76e-10	Up
RPL10	HGNC:10298	ribosomal protein L10(RPL10)			1.81	0	Up
RPL37A	HGNC:10348	ribosomal protein L37a(RPL37A)			1.81291	9.65e-19	Up
ZNF706	HGNC:24992	zinc finger protein 706(ZNF706)			1.81318	1.32e-12	Up
CLDND1	HGNC:1322	claudin domain containing 1(CLDND1)			1.81353	1.36e-11	Up
SLAMF1	HGNC:10903	signaling lymphocytic activation molecule family member 1(SLAMF1)			1.81444	0.00533	Up
HSP90AB1	HGNC:5258	heat shock protein 90 alpha family class B member 1(HSP90AB1)			1.81545	3.19e-13	Up
GLO1	HGNC:4323	glyoxalase I(GLO1)			1.81566	2.37e-07	Up
STAT1	HGNC:11362	signal transducer and activator of transcription 1(STAT1)			1.81574	4.29e-06	Up
RPL8	HGNC:10368	ribosomal protein L8(RPL8)			1.81686	1.06e-20	Up
MMADHC	HGNC:25221	methylmalonic aciduria and homocystinuria, cblD type(MMADHC)			1.8169	5.13e-09	Up
TJP1	HGNC:11827	tight junction protein 1(TJP1)			1.81741	0.00412	Up
TMEM205	HGNC:29631	transmembrane protein 205(TMEM205)			1.81761	2.26e-13	Up
SPTLC1	HGNC:11277	serine palmitoyltransferase long chain base subunit 1(SPTLC1)			1.81887	7.83e-09	Up
NDUFB5	HGNC:7700	NADH:ubiquinone oxidoreductase subunit B5(NDUFB5)			1.81899	3.72e-06	Up
MTDH	HGNC:29608	metadherin(MTDH)			1.82396	2.01e-09	Up
PPP6C	HGNC:9323	protein phosphatase 6 catalytic subunit(PPP6C)			1.8246	4.36e-11	Up
BTF3	HGNC:1125	basic transcription factor 3(BTF3)			1.82512	6.53e-15	Up
HARS	HGNC: 4816	histidyl-tRNA synthetase(HARS)	HARS1	Histidyl-TRNA Synthetase 1	1.82842	1.96e-16	Up
TOR3A	HGNC:11997	torsin family 3 member A(TOR3A)			1.83	0	Up
DENND1B	HGNC:28404	DENN domain containing 1B(DENND1B)			1.83006	9.37e-06	Up
RPS8	HGNC:10441	ribosomal protein S8(RPS8)			1.83037	7.88e-15	Up
RNF122	HGNC:21147	ring finger protein 122(RNF122)			1.83042	2.28e-06	Up
YIF1A	HGNC:16688	Yip1 interacting factor homolog A, membrane trafficking protein(YIF1A)			1.83051	3.84e-11	Up
JUND	HGNC:6206	JunD proto-oncogene, AP-1 transcription factor subunit(JUND)			1.84	0	Up
NBEA	HGNC:7648	neurobeachin(NBEA)			1.84008	0.000309	Up
COX5A	HGNC:2267	cytochrome c oxidase subunit 5A(COX5A)			1.84256	3.55e-11	Up
DNAJB11	HGNC:14889	DnaJ heat shock protein family (Hsp40) member B11(DNAJB11)			1.84315	6.55e-12	Up
RPL38	HGNC:10349	ribosomal protein L38(RPL38)			1.84515	4.09e-15	Up
TPM4	HGNC:12013	tropomyosin 4(TPM4)			1.84528	2.52e-08	Up
LAPTM4A	HGNC:6924	lysosomal protein transmembrane 4 alpha(LAPTM4A)			1.84586	9.25e-10	Up
FAM46C	HGNC: 24712	family with sequence similarity 46 member C(FAM46C)	TENT5C	Terminal Nucleotidyltransferase 5C	1.84816	9.08e-11	Up
RNASET2	HGNC:21686	ribonuclease T2(RNASET2)			1.84818	2.19e-06	Up
DENND5B	HGNC:28338	DENN domain containing 5B(DENND5B)			1.84914	0.02	Up
MAN1A1	HGNC:6821	mannosidase alpha class 1A member 1(MAN1A1)			1.8492	9.98e-08	Up
RPS15	HGNC:10388	ribosomal protein S15(RPS15)			1.85	0	Up
RPS17	HGNC:10397	ribosomal protein S17(RPS17)			1.85	0	Up
METTL7A	HGNC:24550	methyltransferase like 7A(METTL7A)			1.8503	0.02	Up
CASP1	HGNC:1499	caspase 10(CASP10)			1.85075	0	Up
KLHL6	HGNC:18653	kelch like family member 6(KLHL6)			1.85213	2.73e-07	Up
EIF3I	HGNC:3272	eukaryotic translation initiation factor 3 subunit I(EIF3I)			1.85358	7.86e-17	Up
EIF5	HGNC:3299	eukaryotic translation initiation factor 5(EIF5)			1.85444	1.93e-07	Up
HIST2H2BE	HGNC: 4760	histone cluster 2 H2B family member e(HIST2H2BE)	H2BC21	H2B Clustered Histone 21	1.85478	0.00217	Up
MAGED2	HGNC:16353	MAGE family member D2(MAGED2)			1.86554	3.55e-11	Up
YIPF3	HGNC:21023	Yip1 domain family member 3(YIPF3)			1.86594	4.4e-19	Up
RALGPS2	HGNC:30279	Ral GEF with PH domain and SH3 binding motif 2(RALGPS2)			1.86897	6.88e-06	Up
MAGEH1	HGNC:24092	MAGE family member H1(MAGEH1)			1.87	0.01	Up
POLR2H	HGNC:9195	RNA polymerase II subunit H(POLR2H)			1.87109	2.84e-12	Up
OXR1	HGNC:15822	oxidation resistance 1(OXR1)			1.87276	3.37e-07	Up
TRAM2	HGNC:16855	translocation associated membrane protein 2(TRAM2)			1.87416	3.91e-11	Up
URGCP-MRPS24	HGNC:49188	URGCP-MRPS24 readthrough(URGCP-MRPS24)			1.87559	8.96e-14	Up
RPL17-C18orf32	HGNC:44661	RPL17-C18orf32 readthrough(RPL17-C18orf32)			1.87673	3.08e-11	Up
IGBP1	HGNC:5461	immunoglobulin (CD79A) binding protein 1(IGBP1)			1.87686	1.92e-11	Up
CCDC85C	HGNC:35459	coiled-coil domain containing 85C(CCDC85C)			1.88	0.03	Up
TXNIP	HGNC:16952	thioredoxin interacting protein(TXNIP)			1.8817	2.48e-06	Up
PRDX5	HGNC:9355	peroxiredoxin 5(PRDX5)			1.88203	2.92e-11	Up
RPS19	HGNC:10402	ribosomal protein S19(RPS19)			1.88462	5.52e-13	Up
WDR6	HGNC:12758	WD repeat domain 6(WDR6)			1.8904	2.95e-15	Up
UFM1	HGNC:20597	ubiquitin fold modifier 1(UFM1)			1.89146	3.17e-08	Up
SUB1	HGNC:19985	SUB1 homolog, transcriptional regulator(SUB1)			1.89209	1.17e-11	Up
SEC61B	HGNC:16993	Sec61 translocon beta subunit(SEC61B)			1.89216	2.65e-20	Up
H3F3C	HGNC: 33164	H3 histone family member 3C(H3F3C)	H3-5	H3.5 Histone	1.89276	1.25e-11	Up
ZMPSTE24	HGNC:12877	zinc metallopeptidase STE24(ZMPSTE24)			1.89393	2.71e-09	Up
TBCEL	HGNC:28115	tubulin folding cofactor E like(TBCEL)			1.89641	0.000107	Up
ITGA8	HGNC:6144	integrin subunit alpha 8(ITGA8)			1.89732	0.00902	Up
TMCO1	HGNC:18188	transmembrane and coiled-coil domains 1(TMCO1)			1.89969	1.97e-08	Up
PARP9	HGNC:24118	poly(ADP-ribose) polymerase family member 9(PARP9)			1.90172	0.000277	Up
CDV3	HGNC:26928	CDV3 homolog(CDV3)			1.90408	0.01	Up
TAF7	HGNC:11541	TATA-box binding protein associated factor 7(TAF7)			1.90427	1.25e-12	Up
ADAR	HGNC:225	adenosine deaminase, RNA specific(ADAR)			1.90633	5.15e-13	Up
ST3GAL6	HGNC:18080	ST3 beta-galactoside alpha-2,3-sialyltransferase 6(ST3GAL6)			1.90736	0.02	Up
EEF2	HGNC:3214	eukaryotic translation elongation factor 2(EEF2)			1.90843	7.39e-15	Up
MYL12B	HGNC:29827	myosin light chain 12B(MYL12B)			1.90856	9.27e-09	Up
RPL41	HGNC:10354	ribosomal protein L41(RPL41)			1.91	0	Up
RPL19	HGNC:10312	ribosomal protein L19(RPL19)			1.91401	2.16e-15	Up
RIC1	HGNC:17686	RIC1 homolog, RAB6A GEF complex partner 1(RIC1)			1.91513	5.78e-11	Up
GADD45B	HGNC:4096	growth arrest and DNA damage inducible beta(GADD45B)			1.91932	0.000838	Up
NFKBIA	HGNC:7797	NFKB inhibitor alpha(NFKBIA)			1.92022	4.94e-09	Up
TMEM39A	HGNC:25600	transmembrane protein 39A(TMEM39A)			1.92263	7.28e-16	Up
NDUFV1	HGNC:7716	NADH:ubiquinone oxidoreductase core subunit V1(NDUFV1)			1.92308	4.52e-19	Up
ARF1	HGNC:652	ADP ribosylation factor 1(ARF1)			1.925	3.66e-18	Up
NSF	HGNC:8016	N-ethylmaleimide sensitive factor, vesicle fusing ATPase(NSF)			1.92792	2.19e-14	Up
BCAP31	HGNC:16695	B-cell receptor-associated protein 31(BCAP31)			1.92847	1.17e-14	Up
SEC14L1	HGNC:10698	SEC14 like lipid binding 1(SEC14L1)			1.93	0	Up
YIPF5	HGNC:24877	Yip1 domain family member 5(YIPF5)			1.9304	6.01e-14	Up
RAPGEF2	HGNC:16854	Rap guanine nucleotide exchange factor 2(RAPGEF2)			1.93369	1.72e-05	Up
IFI16	HGNC:5395	interferon gamma inducible protein 16(IFI16)			1.9342	2.4e-06	Up
OS9	HGNC:16994	OS9, endoplasmic reticulum lectin(OS9)			1.93481	1.25e-14	Up
SEC23B	HGNC:10702	Sec23 homolog B, coat complex II component(SEC23B)			1.9354	1.71e-11	Up
TMSB10	HGNC:11879	thymosin beta 10(TMSB10)			1.93929	2.43e-16	Up
LY96	HGNC:17156	lymphocyte antigen 96(LY96)			1.94	0.05	Up
EIF3M	HGNC:24460	eukaryotic translation initiation factor 3 subunit M(EIF3M)			1.94076	4.93e-08	Up
SRP68	HGNC:11302	signal recognition particle 68(SRP68)			1.9414	1.08e-16	Up
DDOST	HGNC:2728	dolichyl-diphosphooligosaccharide--protein glycosyltransferase non-catalytic subunit(DDOST)			1.94145	2.09e-17	Up
NAXE	HGNC:18453	NAD(P)HX epimerase(NAXE)			1.94241	4.38e-13	Up
SLC39A7	HGNC:4927	solute carrier family 39 member 7(SLC39A7)			1.94466	1.42e-14	Up
ALG9	HGNC:15672	ALG9, alpha-1,2-mannosyltransferase(ALG9)			1.94489	1.48e-14	Up
RCN1	HGNC:9934	reticulocalbin 1(RCN1)			1.9509	2.16e-09	Up
CYSLTR1	HGNC:17451	cysteinyl leukotriene receptor 1(CYSLTR1)			1.95247	3e-05	Up
PECAM1	HGNC:8823	platelet and endothelial cell adhesion molecule 1(PECAM1)			1.95399	3.85e-05	Up
RACK1	HGNC:4399	receptor for activated C kinase 1(RACK1)			1.95585	2.95e-15	Up
LDHB	HGNC:6541	lactate dehydrogenase B(LDHB)			1.95748	5.68e-09	Up
KRTCAP2	HGNC:28942	keratinocyte associated protein 2(KRTCAP2)			1.96183	4.18e-11	Up
FKBP14	HGNC:18625	FK506 binding protein 14(FKBP14)			1.96219	2.52e-07	Up
SLC3A2	HGNC:11026	solute carrier family 3 member 2(SLC3A2)			1.9622	8.61e-13	Up
PFDN5	HGNC:8869	prefoldin subunit 5(PFDN5)			1.96568	2.94e-13	Up
HLA-A	HGNC:4931	major histocompatibility complex, class I, A(HLA-A)			1.97	0	Up
PHF1	HGNC:8919	PHD finger protein 1(PHF1)			1.97	0.03	Up
SUMF2	HGNC:20415	sulfatase modifying factor 2(SUMF2)			1.97008	2.83e-12	Up
TMED10	HGNC:16998	transmembrane p24 trafficking protein 10(TMED10)			1.97064	5.45e-13	Up
ARF4	HGNC:655	ADP ribosylation factor 4(ARF4)			1.97165	1.57e-12	Up
SSR1	HGNC:11323	signal sequence receptor subunit 1(SSR1)			1.97221	7.02e-11	Up
BTG2	HGNC:1131	BTG anti-proliferation factor 2(BTG2)			1.97628	0	Up
DDX5	HGNC:2746	DEAD-box helicase 5(DDX5)			1.97831	3.09e-14	Up
CCT7	HGNC:1622	chaperonin containing TCP1 subunit 7(CCT7)			1.9794	1.9e-15	Up
DUSP10	HGNC:3065	dual specificity phosphatase 10(DUSP10)			1.97952	0.00264	Up
BBC3	HGNC:17868	BCL2 binding component 3(BBC3)			1.98	0.03	Up
MCL1	HGNC:6943	BCL2 family apoptosis regulator(MCL1)			1.98	0	Up
HIST2H4B	HGNC: 29607	histone cluster 2 H4 family member b(HIST2H4B)	H4C15	H4 Clustered Histone 15	1.98	0	Up
P4HB	HGNC:8548	prolyl 4-hydroxylase subunit beta(P4HB)			1.98	0	Up
TRIM69	HGNC:17857	tripartite motif containing 69(TRIM69)			1.98	0.04	Up
PPP1CC	HGNC:9283	protein phosphatase 1 catalytic subunit gamma(PPP1CC)			1.98205	3.82e-11	Up
CHMP2A	HGNC:30216	charged multivesicular body protein 2A(CHMP2A)			1.98213	2.36e-15	Up
TMEM59	HGNC:1239	transmembrane protein 59(TMEM59)			1.98233	3.87e-12	Up
HEY2	HGNC:4881	hes related family bHLH transcription factor with YRPW motif 2(HEY2)			1.98428	0.01	Up
COX7A2	HGNC:2288	cytochrome c oxidase subunit 7A2(COX7A2)			1.98508	2.9e-10	Up
PSME2	HGNC:9569	proteasome activator subunit 2(PSME2)			1.98772	2.69e-10	Up
HIST2H2AA4	HGNC: 29668	histone cluster 2 H2A family member a4(HIST2H2AA4)	H2AC19	H2A Clustered Histone 19	1.99	0.02	Up
RPL34	HGNC:10340	ribosomal protein L34(RPL34)			1.99044	1.53e-13	Up
COX6C	HGNC:2285	cytochrome c oxidase subunit 6C(COX6C)			1.99287	1.66e-12	Up
CPEB4	HGNC:21747	cytoplasmic polyadenylation element binding protein 4(CPEB4)			1.99577	9.76e-08	Up
GLT8D1	HGNC:24870	glycosyltransferase 8 domain containing 1(GLT8D1)			1.99628	9.08e-11	Up
PARM1	HGNC:24536	prostate androgen-regulated mucin-like protein 1(PARM1)			1.99802	1.22e-05	Up
PSMB4	HGNC:9541	proteasome subunit beta 4(PSMB4)			1.99908	2.83e-18	Up
GAS6	HGNC:4168	growth arrest specific 6(GAS6)			2.00137	0.02	Up
TPD52	HGNC:12005	tumor protein D52(TPD52)			2.00663	2.94e-16	Up
GNL3	HGNC:29931	G protein nucleolar 3(GNL3)			2.00993	9.97e-14	Up
ARPC5L	HGNC:23366	actin related protein 2/3 complex subunit 5 like(ARPC5L)			2.01	0.01	Up
CCL3L3	HGNC:30554	C-C motif chemokine ligand 3 like 3(CCL3L3)			2.01	0.02	Up
IZUMO4	HGNC:26950	IZUMO family member 4(IZUMO4)			2.01	0.04	Up
COPA	HGNC:2230	coatomer protein complex subunit alpha(COPA)			2.01029	1.66e-15	Up
RPS23	HGNC:10410	ribosomal protein S23(RPS23)			2.01093	9.43e-14	Up
HIST1H1C	HGNC: 4716	histone cluster 1 H1 family member c(HIST1H1C)	H1-2	H1.2 Linker Histone, Cluster Member	2.01489	0.0179	Up
KIAA0040	HGNC:28950	KIAA0040(KIAA0040)			2.01566	2.06e-11	Up
HMCES	HGNC:24446	5-hydroxymethylcytosine (hmC) binding, ES cell-specific(HMCES)			2.01645	1.39e-20	Up
EEF1D	HGNC:3211	eukaryotic translation elongation factor 1 delta(EEF1D)			2.02079	7.57e-21	Up
RPS27	HGNC:10416	ribosomal protein S27(RPS27)			2.02195	7.38e-13	Up
DERL3	HGNC:14236	derlin 3(DERL3)			2.02847	1.76e-10	Up
IFI6	HGNC:4054	interferon alpha inducible protein 6(IFI6)			2.03	0.01	Up
RPS11	HGNC:10384	ribosomal protein S11(RPS11)			2.03	0	Up
ANAPC13	HGNC:24540	anaphase promoting complex subunit 13(ANAPC13)			2.03882	1.67e-10	Up
ISCU	HGNC:29882	iron-sulfur cluster assembly enzyme(ISCU)			2.03997	1.03e-15	Up
COX7C	HGNC:2292	cytochrome c oxidase subunit 7C(COX7C)			2.04265	1.55e-11	Up
DYNLL1	HGNC:15476	dynein light chain LC8-type 1(DYNLL1)			2.04701	3.55e-07	Up
ZNF275	HGNC:13069	zinc finger protein 275(ZNF275)			2.05	0.03	Up
FNDC3B	HGNC:24670	fibronectin type III domain containing 3B(FNDC3B)			2.05422	3.01e-14	Up
ALDH18A1	HGNC:9722	aldehyde dehydrogenase 18 family member A1(ALDH18A1)			2.05583	7.04e-12	Up
RHOH	HGNC:686	ras homolog family member H(RHOH)			2.05611	2.14e-06	Up
CLIC4	HGNC:13518	chloride intracellular channel 4(CLIC4)			2.05819	2.22e-08	Up
JUN	HGNC:6204	Jun proto-oncogene, AP-1 transcription factor subunit(JUN)			2.05867	6.54e-08	Up
TMEM258	HGNC:1164	transmembrane protein 258(TMEM258)			2.06401	3.45e-13	Up
CDKN1A	HGNC:1784	cyclin dependent kinase inhibitor 1A(CDKN1A)			2.06524	0	Up
RPS16	HGNC:10396	ribosomal protein S16(RPS16)			2.06695	8.74e-25	Up
KDELR2	HGNC:6305	KDEL endoplasmic reticulum protein retention receptor 2(KDELR2)			2.07155	2.11e-12	Up
MARS	HGNC: 6898	methionyl-tRNA synthetase(MARS)	MARS1	Methionyl-TRNA Synthetase 1	2.07167	2.53e-15	Up
HSPA8	HGNC:5241	heat shock protein family A (Hsp70) member 8(HSPA8)			2.0772	1.22e-13	Up
CREB3L2	HGNC:23720	cAMP responsive element binding protein 3 like 2(CREB3L2)			2.07954	1.66e-11	Up
NOMO1	HGNC:30060	NODAL modulator 1(NOMO1)			2.08	0	Up
PDIA4	HGNC:30167	protein disulfide isomerase family A member 4(PDIA4)			2.0802	1.4e-09	Up
VCP	HGNC:12666	valosin containing protein(VCP)			2.08048	3.77e-20	Up
FOXO3	HGNC:3821	forkhead box O3(FOXO3)			2.08051	5.56e-11	Up
ODC1	HGNC:8109	ornithine decarboxylase 1(ODC1)			2.08113	2.76e-13	Up
GNG7	HGNC:4410	G protein subunit gamma 7(GNG7)			2.08132	0	Up
STT3B	HGNC:30611	STT3B, catalytic subunit of the oligosaccharyltransferase complex(STT3B)			2.08362	1.56e-11	Up
EIF3K	HGNC:24656	eukaryotic translation initiation factor 3 subunit K(EIF3K)			2.08556	1.18e-14	Up
PRKCZ	HGNC:9412	protein kinase C zeta(PRKCZ)			2.09	0.01	Up
GLRX	HGNC:4330	glutaredoxin(GLRX)			2.09304	9.65e-05	Up
DEPTOR	HGNC:22953	DEP domain containing MTOR-interacting protein(DEPTOR)			2.09444	0.000531	Up
CD200	HGNC:7203	CD200 molecule(CD200)			2.09589	0.000997	Up
SARS	HGNC: 10537	seryl-tRNA synthetase(SARS)	SARS1	Seryl-TRNA Synthetase 1	2.09597	8.02e-12	Up
TCTN3	HGNC:24519	tectonic family member 3(TCTN3)			2.09611	4.63e-12	Up
ZNF460	HGNC:21628	zinc finger protein 460(ZNF460)			2.10695	3.89e-12	Up
ITGA3	HGNC:6139	integrin subunit alpha 3(ITGA3)			2.11	0.01	Up
HIST1H2AC	HGNC:4733	histone cluster 1 H2A family member c(HIST1H2AC)			2.1106	0.04	Up
ERGIC2	HGNC:30208	ERGIC and golgi 2(ERGIC2)			2.11404	2.31e-08	Up
UFC1	HGNC:26941	ubiquitin-fold modifier conjugating enzyme 1(UFC1)			2.11475	1.9e-15	Up
EIF4A2	HGNC:3284	eukaryotic translation initiation factor 4A2(EIF4A2)			2.11742	2.18e-12	Up
PDCD1	HGNC:8760	programmed cell death 1(PDCD1)			2.12	0.03	Up
IDH3A	HGNC:5384	isocitrate dehydrogenase 3 (NAD(+)) alpha(IDH3A)			2.12472	4.71e-12	Up
TXN	HGNC:12435	thioredoxin(TXN)			2.12949	7.07e-09	Up
MX1	HGNC:7532	MX dynamin like GTPase 1(MX1)			2.13078	5.54e-05	Up
ALG8	HGNC:23161	ALG8, alpha-1,3-glucosyltransferase(ALG8)			2.13216	2.48e-12	Up
EPRS	HGNC: 3418	glutamyl-prolyl-tRNA synthetase(EPRS)			2.14359	5.72e-11	Up
TRMT112	HGNC:26940	tRNA methyltransferase 11-2 homolog (S. cerevisiae)(TRMT112)			2.14585	3.58e-20	Up
UBA52	HGNC:12458	ubiquitin A-52 residue ribosomal protein fusion product 1(UBA52)			2.14655	7.1e-18	Up
RPL35A	HGNC:10345	ribosomal protein L35a(RPL35A)			2.15491	1.29e-25	Up
RPS27L	HGNC:18476	ribosomal protein S27 like(RPS27L)			2.15604	2.09e-09	Up
RPL3	HGNC:10332	ribosomal protein L3(RPL3)			2.16407	4.52e-19	Up
LRRN1	HGNC:20980	leucine rich repeat neuronal 1(LRRN1)			2.16507	0.02	Up
B4GALT3	HGNC:926	beta-1,4-galactosyltransferase 3(B4GALT3)			2.1685	0	Up
SND1	HGNC:30646	staphylococcal nuclease and tudor domain containing 1(SND1)			2.17387	5.26e-23	Up
MRPL50	HGNC:16654	mitochondrial ribosomal protein L50(MRPL50)			2.17452	4.6e-15	Up
TMBIM6	HGNC:11723	transmembrane BAX inhibitor motif containing 6(TMBIM6)			2.17579	9.17e-15	Up
CCNC	HGNC:1581	cyclin C(CCNC)			2.18742	4e-09	Up
CD180	HGNC:6726	CD180 molecule(CD180)			2.18891	0.00375	Up
IFNAR1	HGNC:5432	interferon alpha and beta receptor subunit 1(IFNAR1)			2.19006	2.63e-12	Up
HSPA5	HGNC:5238	heat shock protein family A (Hsp70) member 5(HSPA5)			2.19034	8.3e-14	Up
STARD5	HGNC:18065	StAR related lipid transfer domain containing 5(STARD5)			2.19055	6.88e-08	Up
EMC4	HGNC:28032	ER membrane protein complex subunit 4(EMC4)			2.19514	3.24e-21	Up
LDHA	HGNC:6535	lactate dehydrogenase A(LDHA)			2.19591	9.09e-12	Up
ANKRD28	HGNC:29024	ankyrin repeat domain 28(ANKRD28)			2.19774	1.28e-06	Up
SEC24D	HGNC:10706	SEC24 homolog D, COPII coat complex component(SEC24D)			2.19905	7.69e-16	Up
ITPR3	HGNC:6182	inositol 1,4,5-trisphosphate receptor type 3(ITPR3)			2.2	0.01	Up
ICAM3	HGNC:5346	intercellular adhesion molecule 3(ICAM3)			2.20028	2.17e-11	Up
RPN1	HGNC:10381	ribophorin I(RPN1)			2.20268	2.77e-16	Up
DERL1	HGNC:28454	derlin 1(DERL1)			2.20562	6.88e-20	Up
RPS15A	HGNC:10389	ribosomal protein S15a(RPS15A)			2.21	0	Up
HERPUD1	HGNC:13744	homocysteine inducible ER protein with ubiquitin like domain 1(HERPUD1)			2.21075	0.01	Up
CUTA	HGNC:21101	cutA divalent cation tolerance homolog(CUTA)			2.21213	3.17e-21	Up
HYKK	HGNC:34403	hydroxylysine kinase(HYKK)			2.22	0.05	Up
NDUFA1	HGNC:7683	NADH:ubiquinone oxidoreductase subunit A1(NDUFA1)			2.22105	4.93e-17	Up
NCOA3	HGNC:7670	nuclear receptor coactivator 3(NCOA3)			2.23307	8.22e-11	Up
RPL9	HGNC:10369	ribosomal protein L9(RPL9)			2.24	0	Up
ATF3	HGNC:785	activating transcription factor 3(ATF3)			2.24971	0.0146	Up
MAPK13	HGNC:6875	mitogen-activated protein kinase 13(MAPK13)			2.25	0.03	Up
PSEN2	HGNC:9509	presenilin 2(PSEN2)			2.25	0	Up
MAN2A1	HGNC:6824	mannosidase alpha class 2A member 1(MAN2A1)			2.25088	1.22e-12	Up
SELENOT	HGNC:18136	selenoprotein T(SELENOT)			2.25463	6.28e-22	Up
B2M	HGNC:914	beta-2-microglobulin(B2M)			2.25632	3.28e-19	Up
PPIB	HGNC:9255	peptidylprolyl isomerase B(PPIB)			2.25863	1.87e-34	Up
GADD45A	HGNC:4095	growth arrest and DNA damage inducible alpha(GADD45A)			2.26	0.01	Up
LYSMD3	HGNC:26969	LysM domain containing 3(LYSMD3)			2.26038	1.45e-11	Up
NARS	HGNC: 7643	asparaginyl-tRNA synthetase(NARS)	NARS1	Asparaginyl-TRNA Synthetase 1	2.2644	1.08e-13	Up
NME1	HGNC:7849	NME/NM23 nucleoside diphosphate kinase 1(NME1)			2.26689	1.77e-15	Up
BHLHE41	HGNC:16617	basic helix-loop-helix family member e41(BHLHE41)			2.27317	0.03	Up
RPL18	HGNC:10310	ribosomal protein L18(RPL18)			2.27377	4e-23	Up
HSP90B1	HGNC:12028	heat shock protein 90 beta family member 1(HSP90B1)			2.27437	1.84e-14	Up
FBXW7	HGNC:16712	F-box and WD repeat domain containing 7(FBXW7)			2.27624	2.82e-13	Up
TXNDC11	HGNC:28030	thioredoxin domain containing 11(TXNDC11)			2.27879	0.01	Up
FAM3C	HGNC:18664	family with sequence similarity 3 member C(FAM3C)			2.28	0	Up
SURF4	HGNC:11476	surfeit 4(SURF4)			2.28	0	Up
IRF1	HGNC:6116	interferon regulatory factor 1(IRF1)			2.28043	5.03e-08	Up
XBP1	HGNC:12801	X-box binding protein 1(XBP1)			2.28575	4.52e-19	Up
FICD	HGNC:18416	FIC domain containing(FICD)			2.29	0.01	Up
RPS28	HGNC:10418	ribosomal protein S28(RPS28)			2.29	0	Up
AIG1	HGNC:21607	androgen induced 1(AIG1)			2.2933	1.6e-10	Up
DUSP1	HGNC:3064	dual specificity phosphatase 1(DUSP1)			2.29366	5.85e-10	Up
RPS3	HGNC:10420	ribosomal protein S3(RPS3)			2.29866	8.44e-22	Up
SPAG4	HGNC:11214	sperm associated antigen 4(SPAG4)			2.29953	0.01	Up
CFL2	HGNC:1875	cofilin 2(CFL2)			2.29978	1.37e-10	Up
WIPI1	HGNC:25471	WD repeat domain, phosphoinositide interacting 1(WIPI1)			2.30061	0	Up
PCED1B	HGNC:28255	PC-esterase domain containing 1B(PCED1B)			2.31	0.03	Up
PSAT1	HGNC:19129	phosphoserine aminotransferase 1(PSAT1)			2.31056	1.46e-05	Up
MEF2C	HGNC:6996	myocyte enhancer factor 2C(MEF2C)			2.31803	6.48e-10	Up
HINT1	HGNC:4912	histidine triad nucleotide binding protein 1(HINT1)			2.31958	3.8e-13	Up
NOL3	HGNC:7869	nucleolar protein 3(NOL3)			2.32	0.05	Up
MTHFD2	HGNC:7434	methylenetetrahydrofolate dehydrogenase (NADP+ dependent) 2, methenyltetrahydrofolate cyclohydrolase(MTHFD2)			2.3203	5.93e-09	Up
LMAN1	HGNC:6631	lectin, mannose binding 1(LMAN1)			2.32399	6.65e-13	Up
CALU	HGNC:1458	calumenin(CALU)			2.32625	1.46e-13	Up
TMEM147	HGNC:30414	transmembrane protein 147(TMEM147)			2.33571	1.62e-18	Up
HAX1	HGNC:16915	HCLS1 associated protein X-1(HAX1)			2.33701	5.46e-15	Up
CYB561	HGNC:2571	cytochrome b561(CYB561)			2.34	0	Up
FBXO16	HGNC:13618	F-box protein 16(FBXO16)			2.34	0	Up
SLC1A4	HGNC:10942	solute carrier family 1 member 4(SLC1A4)			2.34002	2.35e-19	Up
EDF1	HGNC:3164	endothelial differentiation related factor 1(EDF1)			2.34511	1.09e-25	Up
HGF	HGNC:4893	hepatocyte growth factor(HGF)			2.35226	0.00675	Up
NDNF	HGNC:26256	neuron derived neurotrophic factor(NDNF)			2.35385	0.02	Up
AQP3	HGNC:636	aquaporin 3 (Gill blood group)(AQP3)			2.36	0.04	Up
PAOX	HGNC:20837	polyamine oxidase(PAOX)			2.36	0.01	Up
BTLA	HGNC:21087	B and T lymphocyte associated(BTLA)			2.36387	0.000557	Up
HDLBP	HGNC:4857	high density lipoprotein binding protein(HDLBP)			2.36711	1.78e-18	Up
CDKN2A	HGNC:1787	cyclin dependent kinase inhibitor 2A(CDKN2A)			2.37	0.02	Up
RPL14	HGNC:10305	ribosomal protein L14(RPL14)			2.37	0	Up
DNAJB9	HGNC:6968	DnaJ heat shock protein family (Hsp40) member B9(DNAJB9)			2.3707	0.03	Up
RPL11	HGNC:10301	ribosomal protein L11(RPL11)			2.3721	9.66e-23	Up
TMEM243	HGNC:21707	transmembrane protein 243(TMEM243)			2.37515	7.47e-16	Up
TRAM1	HGNC:20568	translocation associated membrane protein 1(TRAM1)			2.3752	1.8e-20	Up
LMAN2	HGNC:16986	lectin, mannose binding 2(LMAN2)			2.3848	5.49e-21	Up
OGT	HGNC:8127	O-linked N-acetylglucosamine (GlcNAc) transferase(OGT)			2.38555	3.17e-15	Up
FRZB	HGNC:3959	frizzled-related protein(FRZB)			2.3874	0.0403	Up
CADPS2	HGNC:16018	calcium dependent secretion activator 2(CADPS2)			2.39157	2.91e-08	Up
UQCRQ	HGNC:29594	ubiquinol-cytochrome c reductase complex III subunit VII(UQCRQ)			2.39221	6.54e-16	Up
GANAB	HGNC:4138	glucosidase II alpha subunit(GANAB)			2.39969	2.88e-23	Up
BHLHA15	HGNC:22265	basic helix-loop-helix family member a15(BHLHA15)			2.40186	2.2e-15	Up
TAP1	HGNC:43	transporter 1, ATP binding cassette subfamily B member(TAP1)			2.40222	0.01	Up
UXT	HGNC:12641	ubiquitously expressed prefoldin like chaperone(UXT)			2.40725	2.65e-24	Up
SLC25A4	HGNC:10990	solute carrier family 25 member 4(SLC25A4)			2.41	0.05	Up
GLCCI1	HGNC:18713	glucocorticoid induced 1(GLCCI1)			2.41098	0.03	Up
IARS	HGNC: 5330	isoleucyl-tRNA synthetase(IARS)	IARS1	Isoleucyl-TRNA Synthetase 1	2.41199	1.53e-13	Up
SEC11C	HGNC:23400	SEC11 homolog C, signal peptidase complex subunit(SEC11C)			2.41901	0.01	Up
SMOC1	HGNC:20318	SPARC related modular calcium binding 1(SMOC1)			2.42	0.05	Up
COPG1	HGNC:2236	coatomer protein complex subunit gamma 1(COPG1)			2.427	2.21e-25	Up
FCRLA	HGNC:18504	Fc receptor like A(FCRLA)			2.43392	0.000224	Up
ZNF215	HGNC:13007	zinc finger protein 215(ZNF215)			2.43414	1.42e-08	Up
ELL2	HGNC:17064	elongation factor for RNA polymerase II 2(ELL2)			2.43555	5.01e-14	Up
SLC35B1	HGNC:20798	solute carrier family 35 member B1(SLC35B1)			2.44165	1.33e-18	Up
RPL35	HGNC:10344	ribosomal protein L35(RPL35)			2.44677	4.29e-21	Up
ITM2C	HGNC:6175	integral membrane protein 2C(ITM2C)			2.44721	6.15e-13	Up
UBA5	HGNC:23230	ubiquitin like modifier activating enzyme 5(UBA5)			2.45924	2.73e-17	Up
PAIP2B	HGNC:29200	poly(A) binding protein interacting protein 2B(PAIP2B)			2.46	0.02	Up
SETBP1	HGNC:15573	SET binding protein 1(SETBP1)			2.46	0.01	Up
ST3GAL5	HGNC:10872	ST3 beta-galactoside alpha-2,3-sialyltransferase 5(ST3GAL5)			2.46	0	Up
IL6ST	HGNC:6021	interleukin 6 signal transducer(IL6ST)			2.46058	4.27e-11	Up
UBE2J1	HGNC:17598	ubiquitin conjugating enzyme E2 J1(UBE2J1)			2.46124	1.86e-16	Up
RPS25	HGNC:10413	ribosomal protein S25(RPS25)			2.4652	1.41e-23	Up
TSPAN3	HGNC:17752	tetraspanin 3(TSPAN3)			2.4666	7.49e-18	Up
TMED2	HGNC:16996	transmembrane p24 trafficking protein 2(TMED2)			2.47016	1.97e-18	Up
DNAJC1	HGNC:20090	DnaJ heat shock protein family (Hsp40) member C1(DNAJC1)			2.4704	0.01	Up
RPS5	HGNC:10426	ribosomal protein S5(RPS5)			2.47445	5.01e-15	Up
EEF1A2	HGNC:3192	eukaryotic translation elongation factor 1 alpha 2(EEF1A2)			2.48108	5.2e-19	Up
IKZF3	HGNC:13178	IKAROS family zinc finger 3(IKZF3)			2.48304	2.92e-15	Up
CD38	HGNC:1667	CD38 molecule(CD38)			2.48305	3.6e-13	Up
CKAP4	HGNC:16991	cytoskeleton associated protein 4(CKAP4)			2.49	0	Up
AIM2	HGNC:357	absent in melanoma 2(AIM2)			2.49792	0.02	Up
ARRDC3	HGNC:29263	arrestin domain containing 3(ARRDC3)			2.4991	9.41e-11	Up
IFITM1	HGNC:5412	interferon induced transmembrane protein 1(IFITM1)			2.50739	0.01	Up
HYOU1	HGNC:16931	hypoxia up-regulated 1(HYOU1)			2.51813	3.36e-18	Up
PRDX4	HGNC:17169	peroxiredoxin 4(PRDX4)			2.52936	1.13e-13	Up
PCDHB11	HGNC:8682	protocadherin beta 11(PCDHB11)			2.53	0.01	Up
HSPA13	HGNC:11375	heat shock protein family A (Hsp70) member 13(HSPA13)			2.5372	9.32e-15	Up
EIF2AK3	HGNC:3255	eukaryotic translation initiation factor 2 alpha kinase 3(EIF2AK3)			2.53933	7.7e-15	Up
PMEPA1	HGNC:14107	prostate transmembrane protein, androgen induced 1(PMEPA1)			2.54	0.03	Up
PGM3	HGNC:8907	phosphoglucomutase 3(PGM3)			2.54785	2.24e-11	Up
IDS	HGNC:5389	iduronate 2-sulfatase(IDS)			2.55	0	Up
DKK1	HGNC:2891	dickkopf WNT signaling pathway inhibitor 1(DKK1)			2.55065	0.000767	Up
TMEM198	HGNC:33704	transmembrane protein 198(TMEM198)			2.56	0.03	Up
ATP8B2	HGNC:13534	ATPase phospholipid transporting 8B2(ATP8B2)			2.56417	6.08e-16	Up
ST6GAL1	HGNC:10860	ST6 beta-galactoside alpha-2,6-sialyltransferase 1(ST6GAL1)			2.56619	0.01	Up
CYTIP	HGNC:9506	cytohesin 1 interacting protein(CYTIP)			2.57	0	Up
STXBP6	HGNC:19666	syntaxin binding protein 6(STXBP6)			2.57	0.05	Up
MAMDC2	HGNC:23673	MAM domain containing 2(MAMDC2)			2.57727	6.09e-18	Up
SPCS1	HGNC:23401	signal peptidase complex subunit 1(SPCS1)			2.57811	1.58e-23	Up
RPLP0	HGNC:10371	ribosomal protein lateral stalk subunit P0(RPLP0)			2.58049	1.21e-24	Up
CD48	HGNC:1683	CD48 molecule(CD48)			2.58056	0	Up
NEB	HGNC:7720	nebulin(NEB)			2.59275	0.05	Up
DNAJC10	HGNC:24637	DnaJ heat shock protein family (Hsp40) member C10(DNAJC10)			2.60054	7.96e-12	Up
SPCS2	HGNC:28962	signal peptidase complex subunit 2(SPCS2)			2.61873	2.35e-19	Up
STT3A	HGNC:6172	STT3A, catalytic subunit of the oligosaccharyltransferase complex(STT3A)			2.62015	5.11e-19	Up
PELI1	HGNC:8827	pellino E3 ubiquitin protein ligase 1(PELI1)			2.63	0	Up
ERGIC3	HGNC:15927	ERGIC and golgi 3(ERGIC3)			2.63619	3.59e-24	Up
CXXC4	HGNC:24593	CXXC finger protein 4(CXXC4)			2.65	0.01	Up
IRF4	HGNC:6119	interferon regulatory factor 4(IRF4)			2.65493	0.01	Up
PIM2	HGNC:8987	Pim-2 proto-oncogene, serine/threonine kinase(PIM2)			2.66381	6.44e-17	Up
SAR1B	HGNC:10535	secretion associated Ras related GTPase 1B(SAR1B)			2.68453	7.64e-15	Up
PDIA6	HGNC:30168	protein disulfide isomerase family A member 6(PDIA6)			2.69243	8.25e-20	Up
CLPTM1L	HGNC:24308	CLPTM1 like(CLPTM1L)			2.69493	0	Up
DUSP5	HGNC:3071	dual specificity phosphatase 5(DUSP5)			2.70171	0	Up
PCBP4	HGNC:8652	poly(rC) binding protein 4(PCBP4)			2.71	0	Up
CEP170B	HGNC:20362	centrosomal protein 170B(CEP170B)			2.73	0.04	Up
CCL3	HGNC:10627	C-C motif chemokine ligand 3(CCL3)			2.73223	0.00999	Up
SRPRA	HGNC:11307	SRP receptor alpha subunit(SRPRA)			2.73567	1.13e-31	Up
PNOC	HGNC:9163	prepronociceptin(PNOC)			2.75	0	Up
SSR2	HGNC:11324	signal sequence receptor subunit 2(SSR2)			2.75669	7.82e-31	Up
EPB41L1	HGNC:3378	erythrocyte membrane protein band 4.1 like 1(EPB41L1)			2.76	0.02	Up
PERP	HGNC:17637	PERP, TP53 apoptosis effector(PERP)			2.76143	0	Up
JCHAIN	HGNC:5713	joining chain of multimeric IgA and IgM(JCHAIN)			2.76759	1.86e-05	Up
FCRL5	HGNC:18508	Fc receptor like 5(FCRL5)			2.769	0	Up
FBXO2	HGNC:13581	F-box protein 2(FBXO2)			2.77	0	Up
NME2	HGNC:7850	NME/NM23 nucleoside diphosphate kinase 2(NME2)			2.79711	4.3e-29	Up
CAV1	HGNC:1527	caveolin 1(CAV1)			2.8	0.03	Up
RPS13	HGNC:10386	ribosomal protein S13(RPS13)			2.80403	2.66e-15	Up
SEC61A1	HGNC:18276	Sec61 translocon alpha 1 subunit(SEC61A1)			2.814	1.75e-35	Up
ARNT2	HGNC:16876	aryl hydrocarbon receptor nuclear translocator 2(ARNT2)			2.82	0.04	Up
ATP6V0E1	HGNC:863	ATPase H+ transporting V0 subunit e1(ATP6V0E1)			2.84497	4.28e-18	Up
KLF2	HGNC:6347	Kruppel like factor 2(KLF2)			2.85	0.01	Up
MEI1	HGNC:28613	meiotic double-stranded break formation protein 1(MEI1)			2.85716	0	Up
TP53INP1	HGNC:18022	tumor protein p53 inducible nuclear protein 1(TP53INP1)			2.868	5.91e-18	Up
SDC1	HGNC:10658	syndecan 1(SDC1)			2.87282	0	Up
CYB5R2	HGNC:24376	cytochrome b5 reductase 2(CYB5R2)			2.89	0.01	Up
MANEAL	HGNC:26452	mannosidase endo-alpha like(MANEAL)			2.89	0	Up
SEC61G	HGNC:18277	Sec61 translocon gamma subunit(SEC61G)			2.90691	9.41e-20	Up
LY9	HGNC:6730	lymphocyte antigen 9(LY9)			2.92	0	Up
WFS1	HGNC:12762	wolframin ER transmembrane glycoprotein(WFS1)			2.92	0	Up
RPL30	HGNC:10333	ribosomal protein L30(RPL30)			2.92271	2.65e-24	Up
LRFN3	HGNC:28370	leucine rich repeat and fibronectin type III domain containing 3(LRFN3)			2.93	0	Up
POU2AF1	HGNC:9211	POU class 2 associating factor 1(POU2AF1)			2.95	0	Up
BLOC1S5	HGNC:18561	biogenesis of lysosomal organelles complex 1 subunit 5(BLOC1S5)			2.98	0	Up
SSR3	HGNC:11325	signal sequence receptor subunit 3(SSR3)			3.02272	2.01e-21	Up
PRSS16	HGNC:9480	protease, serine 16(PRSS16)			3.04	0.01	Up
LAMP3	HGNC:14582	lysosomal associated membrane protein 3(LAMP3)			3.04689	0.01	Up
BLOC1S5-TXNDC5	HGNC:42001	BLOC1S5-TXNDC5 readthrough (NMD candidate)(BLOC1S5-TXNDC5)			3.05241	1.1e-39	Up
SRPRB	HGNC:24085	SRP receptor beta subunit(SRPRB)			3.07124	1.18e-28	Up
SEL1L	HGNC:10717	SEL1L ERAD E3 ligase adaptor subunit(SEL1L)			3.09353	9.48e-21	Up
BMP8B	HGNC:1075	bone morphogenetic protein 8b(BMP8B)			3.1	0.01	Up
SLAMF7	HGNC:21394	SLAM family member 7(SLAMF7)			3.10163	0	Up
SCAMP5	HGNC:30386	secretory carrier membrane protein 5(SCAMP5)			3.17104	0	Up
ISG20	HGNC:6130	interferon stimulated exonuclease gene 20(ISG20)			3.22	0	Up
LSAMP	HGNC:6705	limbic system-associated membrane protein(LSAMP)			3.23	0.03	Up
IGF1	HGNC:5464	insulin like growth factor 1(IGF1)			3.26302	0	Up
FCGR2B	HGNC:3618	Fc fragment of IgG receptor IIb(FCGR2B)			3.33	0.05	Up
MYEOV	HGNC:7563	myeloma overexpressed(MYEOV)			3.39	0	Up
SLC25A23	HGNC:19375	solute carrier family 25 member 23(SLC25A23)			3.41	0	Up
RAB36	HGNC:9775	RAB36, member RAS oncogene family(RAB36)			3.43	0.01	Up
LSR	HGNC:29572	lipolysis stimulated lipoprotein receptor(LSR)			3.48	0	Up
SSR4	HGNC:11326	signal sequence receptor subunit 4(SSR4)			3.49136	2.94e-30	Up
PRDM1	HGNC:9346	PR/SET domain 1(PRDM1)			3.53906	0	Up
BMP6	HGNC:1073	bone morphogenetic protein 6(BMP6)			3.5852	0	Up
KCNN3	HGNC:6292	potassium calcium-activated channel subfamily N member 3(KCNN3)			3.6	0.04	Up
PLA2G16	HGNC: 17825	phospholipase A2 group XVI(PLA2G16)	PLAAT3	Phospholipase A And Acyltransferase 3	3.99	0	Up
MOXD1	HGNC:21063	monooxygenase DBH like 1(MOXD1)			4.02	0.02	Up
CPNE5	HGNC:2318	copine 5(CPNE5)			4.29	0	Up
GPRC5D	HGNC:13310	G protein-coupled receptor class C group 5 member D(GPRC5D)			4.48637	0	Up
TNFRSF17	HGNC:11913	TNF receptor superfamily member 17(TNFRSF17)			4.91	0	Up

## Sheet: Table S5
Table S5: List of genes associated with Multiple Myeloma in DisGenNet
Disease	Disease_id	Gene	Gene_id	UniProt	Gene_Full_Name	Protein_Class
Multiple Myeloma	C0026764	ABCB1	5243	P08183	ATP binding cassette subfamily B member 1	Transporter
Multiple Myeloma	C0026764	ABCG2	9429	Q9UNQ0	ATP binding cassette subfamily G member 2 (Junior blood group)	Transporter
Multiple Myeloma	C0026764	ADAR	103	P55265	adenosine deaminase RNA specific	Enzyme
Multiple Myeloma	C0026764	AHR	196	P35869	aryl hydrocarbon receptor	Transcription factor
Multiple Myeloma	C0026764	ALDH1A1	216	P00352	aldehyde dehydrogenase 1 family member A1	Enzyme
Multiple Myeloma	C0026764	ANGPT1	284	Q15389	angiopoietin 1	Signaling
Multiple Myeloma	C0026764	ANXA2	302	P07355	annexin A2
Multiple Myeloma	C0026764	APAF1	317	O14727	apoptotic peptidase activating factor 1
Multiple Myeloma	C0026764	ARF1	375	P84077	ADP ribosylation factor 1
Multiple Myeloma	C0026764	ARHGAP24	83478	Q8N264	Rho GTPase activating protein 24
Multiple Myeloma	C0026764	ATF3	467	P18847	activating transcription factor 3	Transcription factor
Multiple Myeloma	C0026764	ATF6	22926	P18850	activating transcription factor 6
Multiple Myeloma	C0026764	ATM	472	Q13315	ATM serine/threonine kinase	Kinase
Multiple Myeloma	C0026764	ATRAID	51374	Q6UW56	all-trans retinoic acid induced differentiation factor
Multiple Myeloma	C0026764	AURKB	9212	Q96GD4	aurora kinase B	Kinase
Multiple Myeloma	C0026764	B2M	567	P61769	beta-2-microglobulin	Immune response
Multiple Myeloma	C0026764	BBC3	27113	Q96PG8;Q9BXH1	BCL2 binding component 3
Multiple Myeloma	C0026764	BHLHA15	168620	Q7RTS1	basic helix-loop-helix family member a15	Enzyme
Multiple Myeloma	C0026764	BMP6	654	P22004	bone morphogenetic protein 6	Signaling
Multiple Myeloma	C0026764	BUB1B	701	O60566	BUB1 mitotic checkpoint serine/threonine kinase B	Kinase
Multiple Myeloma	C0026764	CANX	821	P27824	calnexin	Chaperone
Multiple Myeloma	C0026764	CAV1	857	Q03135	caveolin 1	Enzyme modulator
Multiple Myeloma	C0026764	CCL20	6364	P78556	C-C motif chemokine ligand 20	Signaling
Multiple Myeloma	C0026764	CCL3	6348	P10147	C-C motif chemokine ligand 3	Signaling
Multiple Myeloma	C0026764	CD180	4064	Q99467	CD180 molecule	Receptor
Multiple Myeloma	C0026764	CD200	4345	P41217	CD200 molecule
Multiple Myeloma	C0026764	CD226	10666	Q15762	CD226 molecule
Multiple Myeloma	C0026764	CD24	100133941	P25063	CD24 molecule
Multiple Myeloma	C0026764	CD274	29126	Q9NZQ7	CD274 molecule	Receptor
Multiple Myeloma	C0026764	CD38	952	P28907	CD38 molecule	Enzyme
Multiple Myeloma	C0026764	CD48	962	P09326	CD48 molecule
Multiple Myeloma	C0026764	CD68	968	P34810	CD68 molecule	Transporter
Multiple Myeloma	C0026764	CD79A	973	P11912	CD79a molecule	Receptor
Multiple Myeloma	C0026764	CD81	975	P60033	CD81 molecule
Multiple Myeloma	C0026764	CDC20	991	Q12834	cell division cycle 20	Enzyme modulator
Multiple Myeloma	C0026764	CDC25C	995	P30307	cell division cycle 25C	Enzyme
Multiple Myeloma	C0026764	CDK1	983	P06493	cyclin dependent kinase 1	Kinase
Multiple Myeloma	C0026764	CDKN1A	1026	P38936	cyclin dependent kinase inhibitor 1A
Multiple Myeloma	C0026764	CDKN2A	1029	P42771;Q8N726	cyclin dependent kinase inhibitor 2A
Multiple Myeloma	C0026764	CEACAM6	4680	P40199	CEA cell adhesion molecule 6
Multiple Myeloma	C0026764	CFLAR	8837	O15519	CASP8 and FADD like apoptosis regulator	Enzyme
Multiple Myeloma	C0026764	CHI3L1	1116	P36222	chitinase 3 like 1
Multiple Myeloma	C0026764	CIT	11113	O14578	citron rho-interacting serine/threonine kinase	Kinase
Multiple Myeloma	C0026764	CLEC12A	160364	Q5QGZ9	C-type lectin domain family 12 member A
Multiple Myeloma	C0026764	CLEC4D	338339	Q8WXI8	C-type lectin domain family 4 member D
Multiple Myeloma	C0026764	COX5A	9377	P20674	cytochrome c oxidase subunit 5A	Enzyme
Multiple Myeloma	C0026764	CRYZ	1429	Q08257	crystallin zeta
Multiple Myeloma	C0026764	CSNK1A1	1452	P48729	casein kinase 1 alpha 1	Kinase
Multiple Myeloma	C0026764	CXCL12	6387	P48061	C-X-C motif chemokine ligand 12
Multiple Myeloma	C0026764	CYP1B1	1545	Q16678	cytochrome P450 family 1 subfamily B member 1	Enzyme
Multiple Myeloma	C0026764	CYTIP	9595	O60759	cytohesin 1 interacting protein
Multiple Myeloma	C0026764	DDB1	1642	Q16531	damage specific DNA binding protein 1	Nucleic acid binding
Multiple Myeloma	C0026764	DDX5	1655	P17844	DEAD-box helicase 5
Multiple Myeloma	C0026764	DEK	7913	P35659	DEK proto-oncogene
Multiple Myeloma	C0026764	DEPDC1	55635	Q5TB30	DEP domain containing 1	Nucleic acid binding
Multiple Myeloma	C0026764	DEPTOR	64798	Q8TB45	DEP domain containing MTOR interacting protein	Enzyme modulator
Multiple Myeloma	C0026764	DERL1	79139	Q9BUN8	derlin 1	Receptor
Multiple Myeloma	C0026764	DKK1	22943	O94907	dickkopf WNT signaling pathway inhibitor 1
Multiple Myeloma	C0026764	DUSP5	1847	Q16690	dual specificity phosphatase 5
Multiple Myeloma	C0026764	DYNLL1	8655	P63167	dynein light chain LC8-type 1	Cellular structure
Multiple Myeloma	C0026764	EEF1A2	1917	Q05639	eukaryotic translation elongation factor 1 alpha 2	Enzyme
Multiple Myeloma	C0026764	EGR1	1958	P18146	early growth response 1	Nucleic acid binding
Multiple Myeloma	C0026764	EIF4A2	1974	Q14240	eukaryotic translation initiation factor 4A2
Multiple Myeloma	C0026764	ELL2	22936	O00472	elongation factor for RNA polymerase II 2	Cell-cell junction
Multiple Myeloma	C0026764	ENO1	2023	P06733	enolase 1	Enzyme
Multiple Myeloma	C0026764	EPOR	2057	P19235	erythropoietin receptor	Receptor
Multiple Myeloma	C0026764	ERN1	2081	O75460	endoplasmic reticulum to nucleus signaling 1	Kinase
Multiple Myeloma	C0026764	ETFA	2108	P13804	electron transfer flavoprotein subunit alpha	Enzyme
Multiple Myeloma	C0026764	FCAR	2204	P24071	Fc fragment of IgA receptor	Receptor
Multiple Myeloma	C0026764	FCGR2B	2213	P31994	Fc fragment of IgG receptor IIb	Cell adhesion
Multiple Myeloma	C0026764	FCRL5	83416	Q96RD9	Fc receptor like 5	Cell adhesion
Multiple Myeloma	C0026764	FGFR1	2260	P11362	fibroblast growth factor receptor 1	Kinase
Multiple Myeloma	C0026764	FLT3	2322	P36888	fms related receptor tyrosine kinase 3	Kinase
Multiple Myeloma	C0026764	FRZB	2487	Q92765	frizzled related protein
Multiple Myeloma	C0026764	FUT1	2523	P19526	fucosyltransferase 1 (H blood group)	Enzyme
Multiple Myeloma	C0026764	GAS6	2621	Q14393	growth arrest specific 6	Extracellular structure
Multiple Myeloma	C0026764	GCLC	2729	P48506	glutamate-cysteine ligase catalytic subunit	Enzyme
Multiple Myeloma	C0026764	GLO1	2739	Q04760	glyoxalase I
Multiple Myeloma	C0026764	GPRC5D	55507	Q9NZD1	G protein-coupled receptor class C group 5 member D	G-protein coupled receptor
Multiple Myeloma	C0026764	GPSM1	26086	Q86YR5	G protein signaling modulator 1
Multiple Myeloma	C0026764	GRAMD1B	57476	Q3KR37	GRAM domain containing 1B
Multiple Myeloma	C0026764	HERPUD1	9709	Q15011	homocysteine inducible ER protein with ubiquitin like domain 1
Multiple Myeloma	C0026764	HES6	55502	Q96HZ4	hes family bHLH transcription factor 6	Transcription factor
Multiple Myeloma	C0026764	HGF	3082	P14210	hepatocyte growth factor	Enzyme
Multiple Myeloma	C0026764	HLA-A	3105	P04439	major histocompatibility complex, class I, A
Multiple Myeloma	C0026764	HLA-E	3133	P13747	major histocompatibility complex, class I, E
Multiple Myeloma	C0026764	HMBS	3145	P08397	hydroxymethylbilane synthase	Enzyme
Multiple Myeloma	C0026764	HMMR	3161	O75330	hyaluronan mediated motility receptor
Multiple Myeloma	C0026764	HMOX1	3162	P09601	heme oxygenase 1
Multiple Myeloma	C0026764	HP	3240	P00738	haptoglobin	Enzyme
Multiple Myeloma	C0026764	HSP90B1	7184	P14625	heat shock protein 90 beta family member 1	Chaperone
Multiple Myeloma	C0026764	HSPA1A	3303	P0DMV8;P0DMV9	heat shock protein family A (Hsp70) member 1A
Multiple Myeloma	C0026764	HSPA5	3309	P11021	heat shock protein family A (Hsp70) member 5
Multiple Myeloma	C0026764	HSPA8	3312	P11142	heat shock protein family A (Hsp70) member 8
Multiple Myeloma	C0026764	IDH2	3418	P48735	isocitrate dehydrogenase (NADP(+)) 2
Multiple Myeloma	C0026764	IFI6	2537	P09912	interferon alpha inducible protein 6
Multiple Myeloma	C0026764	IFNAR1	3454	P17181	interferon alpha and beta receptor subunit 1	Receptor
Multiple Myeloma	C0026764	IGF1	3479	P05019	insulin like growth factor 1
Multiple Myeloma	C0026764	IGF2	3481	P01344	insulin like growth factor 2
Multiple Myeloma	C0026764	IKZF3	22806	Q9UKT9	IKAROS family zinc finger 3	Transcription factor
Multiple Myeloma	C0026764	IL18	3606	Q14116	interleukin 18
Multiple Myeloma	C0026764	IL1A	3552	P01583	interleukin 1 alpha
Multiple Myeloma	C0026764	IL6ST	3572	P40189	interleukin 6 signal transducer	Signaling
Multiple Myeloma	C0026764	IL7	3574	P13232	interleukin 7
Multiple Myeloma	C0026764	ILF2	3608	Q12905	interleukin enhancer binding factor 2
Multiple Myeloma	C0026764	IRF1	3659	P10914	interferon regulatory factor 1	Transcription factor
Multiple Myeloma	C0026764	IRF4	3662	Q15306	interferon regulatory factor 4	Transcription factor
Multiple Myeloma	C0026764	ISG20	3669	Q96AZ6	interferon stimulated exonuclease gene 20
Multiple Myeloma	C0026764	ITGA4	3676	P13612	integrin subunit alpha 4
Multiple Myeloma	C0026764	ITGA5	3678	P08648	integrin subunit alpha 5
Multiple Myeloma	C0026764	ITGA8	8516	P53708	integrin subunit alpha 8
Multiple Myeloma	C0026764	ITGAX	3687	P20702	integrin subunit alpha X
Multiple Myeloma	C0026764	ITGB2	3689	P05107	integrin subunit beta 2	Receptor
Multiple Myeloma	C0026764	JCHAIN	3512	P01591	joining chain of multimeric IgA and IgM
Multiple Myeloma	C0026764	JUN	3725	P05412	Jun proto-oncogene, AP-1 transcription factor subunit	Transcription factor
Multiple Myeloma	C0026764	JUND	3727	P17535	JunD proto-oncogene, AP-1 transcription factor subunit	Transcription factor
Multiple Myeloma	C0026764	KLF2	10365	Q9Y5W3	Kruppel like factor 2	Nucleic acid binding
Multiple Myeloma	C0026764	KLF6	1316	Q99612	Kruppel like factor 6	Nucleic acid binding
Multiple Myeloma	C0026764	KPNA2	3838	P52292	karyopherin subunit alpha 2	Transporter
Multiple Myeloma	C0026764	LCN2	3934	P80188	lipocalin 2	Enzyme
Multiple Myeloma	C0026764	LDHA	3939	P00338	lactate dehydrogenase A	Enzyme
Multiple Myeloma	C0026764	LEPR	3953	P48357	leptin receptor	Signaling
Multiple Myeloma	C0026764	LILRB1	10859	Q8NHL6	leukocyte immunoglobulin like receptor B1	Receptor
Multiple Myeloma	C0026764	LPL	4023	P06858	lipoprotein lipase	Enzyme
Multiple Myeloma	C0026764	LY9	4063	Q9HBG7	lymphocyte antigen 9
Multiple Myeloma	C0026764	LYST	1130	Q99698	lysosomal trafficking regulator
Multiple Myeloma	C0026764	MAGT1	84061	Q9H0U3	magnesium transporter 1	Transporter
Multiple Myeloma	C0026764	MAP3K10	4294	Q02779	mitogen-activated protein kinase kinase kinase 10	Kinase
Multiple Myeloma	C0026764	MAPKAPK2	9261	P49137	MAPK activated protein kinase 2	Kinase
Multiple Myeloma	C0026764	MCL1	4170	Q07820	MCL1 apoptosis regulator, BCL2 family member	Signaling
Multiple Myeloma	C0026764	MGST1	4257	P10620	microsomal glutathione S-transferase 1
Multiple Myeloma	C0026764	MIB1	57534	Q86YT6	mindbomb E3 ubiquitin protein ligase 1	Enzyme
Multiple Myeloma	C0026764	MINPP1	9562	Q9UNW1	multiple inositol-polyphosphate phosphatase 1
Multiple Myeloma	C0026764	MME	4311	P08473	membrane metalloendopeptidase	Enzyme
Multiple Myeloma	C0026764	MMP8	4317	P22894	matrix metallopeptidase 8	Enzyme
Multiple Myeloma	C0026764	MMP9	4318	P14780	matrix metallopeptidase 9	Enzyme
Multiple Myeloma	C0026764	MPO	4353	P05164	myeloperoxidase	Enzyme
Multiple Myeloma	C0026764	MTDH	92140	Q86UE4	metadherin
Multiple Myeloma	C0026764	MTRR	4552	Q9UBK8	5-methyltetrahydrofolate-homocysteine methyltransferase reductase
Multiple Myeloma	C0026764	MYEOV	26579	Q96EZ4	myeloma overexpressed
Multiple Myeloma	C0026764	NBEA	26960	Q8NFP9	neurobeachin
Multiple Myeloma	C0026764	NCOA3	8202	Q9Y6Q9	nuclear receptor coactivator 3	Kinase
Multiple Myeloma	C0026764	NFKBIA	4792	P25963	NFKB inhibitor alpha
Multiple Myeloma	C0026764	NLRP3	114548	Q96P20	NLR family pyrin domain containing 3
Multiple Myeloma	C0026764	NRAS	4893	P01111	NRAS proto-oncogene, GTPase	Enzyme modulator
Multiple Myeloma	C0026764	NUDT1	4521	P36639	nudix hydrolase 1	Enzyme
Multiple Myeloma	C0026764	ODC1	4953	P11926	ornithine decarboxylase 1	Enzyme
Multiple Myeloma	C0026764	P4HB	5034	P07237	prolyl 4-hydroxylase subunit beta
Multiple Myeloma	C0026764	PARP1	142	P09874	poly(ADP-ribose) polymerase 1
Multiple Myeloma	C0026764	PARP14	54625	Q460N5	poly(ADP-ribose) polymerase family member 14
Multiple Myeloma	C0026764	PCBP4	57060	P57723	poly(rC) binding protein 4	Enzyme
Multiple Myeloma	C0026764	PCNA	5111	P12004	proliferating cell nuclear antigen	Nucleic acid binding
Multiple Myeloma	C0026764	PDCD1	5133	Q15116	programmed cell death 1
Multiple Myeloma	C0026764	PIM2	11040	Q9P1W9	Pim-2 proto-oncogene, serine/threonine kinase	Kinase
Multiple Myeloma	C0026764	PLAUR	5329	Q03405	plasminogen activator, urokinase receptor
Multiple Myeloma	C0026764	PLK1	5347	P53350	polo like kinase 1	Kinase
Multiple Myeloma	C0026764	PMEPA1	56937	Q969W9	prostate transmembrane protein, androgen induced 1
Multiple Myeloma	C0026764	PMP22	5376	Q01453	peripheral myelin protein 22	Cellular structure
Multiple Myeloma	C0026764	POLD1	5424	P28340	DNA polymerase delta 1, catalytic subunit
Multiple Myeloma	C0026764	POU2AF1	5450	Q16633	POU class 2 homeobox associating factor 1
Multiple Myeloma	C0026764	PRDM1	639	O75626	PR/SET domain 1
Multiple Myeloma	C0026764	PRDX4	10549	Q13162	peroxiredoxin 4	Enzyme
Multiple Myeloma	C0026764	PRDX5	25824	P30044	peroxiredoxin 5
Multiple Myeloma	C0026764	PSMA6	5687	P60900	proteasome 20S subunit alpha 6
Multiple Myeloma	C0026764	PSMB4	5692	P28070	proteasome 20S subunit beta 4
Multiple Myeloma	C0026764	PSMD14	10213	O00487	proteasome 26S subunit, non-ATPase 14	Enzyme
Multiple Myeloma	C0026764	PSME2	5721	Q9UL46	proteasome activator subunit 2
Multiple Myeloma	C0026764	PTK2	5747	Q05397	protein tyrosine kinase 2	Kinase
Multiple Myeloma	C0026764	PTP4A3	11156	O75365	protein tyrosine phosphatase 4A3
Multiple Myeloma	C0026764	PTPRC	5788	P08575	protein tyrosine phosphatase receptor type C	Enzyme
Multiple Myeloma	C0026764	RACK1	10399	P63244	receptor for activated C kinase 1
Multiple Myeloma	C0026764	RB1	5925	P06400	RB transcriptional corepressor 1	Nucleic acid binding
Multiple Myeloma	C0026764	RCBTB2	1102	O95199	RCC1 and BTB domain containing protein 2	Enzyme modulator
Multiple Myeloma	C0026764	RHOH	399	Q15669	ras homolog family member H	Enzyme modulator
Multiple Myeloma	C0026764	RNASE2	6036	P10153	ribonuclease A family member 2
Multiple Myeloma	C0026764	RPL17-C18orf32	100526842		RPL17-C18orf32 readthrough
Multiple Myeloma	C0026764	RPS27	6232	P42677	ribosomal protein S27	Nucleic acid binding
Multiple Myeloma	C0026764	RPSA	3921	P08865	ribosomal protein SA	Nucleic acid binding
Multiple Myeloma	C0026764	RRM1	6240	P23921	ribonucleotide reductase catalytic subunit M1	Enzyme
Multiple Myeloma	C0026764	S100A9	6280	P06702	S100 calcium binding protein A9	Calcium-binding protein
Multiple Myeloma	C0026764	SDC1	6382	P18827	syndecan 1	Extracellular structure
Multiple Myeloma	C0026764	SESN2	83667	P58004	sestrin 2	Enzyme
Multiple Myeloma	C0026764	SETBP1	26040	Q9Y6X0	SET binding protein 1
Multiple Myeloma	C0026764	SF3B1	23451	O75533	splicing factor 3b subunit 1	Nucleic acid binding
Multiple Myeloma	C0026764	SGK1	6446	O00141	serum/glucocorticoid regulated kinase 1	Kinase
Multiple Myeloma	C0026764	SLAMF1	6504	Q13291	signaling lymphocytic activation molecule family member 1
Multiple Myeloma	C0026764	SLAMF7	57823	Q9NQ25	SLAM family member 7
Multiple Myeloma	C0026764	SLC16A1	6566	P53985	solute carrier family 16 member 1	Transporter
Multiple Myeloma	C0026764	SLC25A21	89874	Q9BQT8	solute carrier family 25 member 21	Transporter
Multiple Myeloma	C0026764	SLC25A37	51312	Q9NYZ2	solute carrier family 25 member 37	Transporter
Multiple Myeloma	C0026764	SLC2A4	6517	P14672	solute carrier family 2 member 4	Transporter
Multiple Myeloma	C0026764	SLC38A1	81539	Q9H2H9	solute carrier family 38 member 1	Transporter
Multiple Myeloma	C0026764	SLC3A2	6520	P08195	solute carrier family 3 member 2	Transporter
Multiple Myeloma	C0026764	SLC40A1	30061	Q9NP59	solute carrier family 40 member 1	Transporter
Multiple Myeloma	C0026764	SMAD5	4090	Q99717	SMAD family member 5	Transcription factor
Multiple Myeloma	C0026764	SMO	6608	Q99835	smoothened, frizzled class receptor	G-protein coupled receptor
Multiple Myeloma	C0026764	SNCA	6622	P37840	synuclein alpha	Transporter
Multiple Myeloma	C0026764	SND1	27044	Q7KZF4	staphylococcal nuclease and tudor domain containing 1	Transcription factor
Multiple Myeloma	C0026764	SORL1	6653	Q92673	sortilin related receptor 1	Transporter
Multiple Myeloma	C0026764	SP140	11262	Q13342	SP140 nuclear body protein
Multiple Myeloma	C0026764	SPA17	53340	Q15506	sperm autoantigenic protein 17
Multiple Myeloma	C0026764	SRI	6717	P30626	sorcin
Multiple Myeloma	C0026764	ST3GAL6	10402	Q9Y274	ST3 beta-galactoside alpha-2,3-sialyltransferase 6
Multiple Myeloma	C0026764	STAT1	6772	P42224	signal transducer and activator of transcription 1	Nucleic acid binding
Multiple Myeloma	C0026764	SUB1	10923	P53999	SUB1 regulator of transcription
Multiple Myeloma	C0026764	SUPT20H	55578	Q8NEM7	SPT20 homolog, SAGA complex component	Transcription factor
Multiple Myeloma	C0026764	SYK	6850	P43405	spleen associated tyrosine kinase	Kinase
Multiple Myeloma	C0026764	SYT1	6857	P21579	synaptotagmin 1	Transporter
Multiple Myeloma	C0026764	TFRC	7037	P02786	transferrin receptor	Enzyme
Multiple Myeloma	C0026764	TJP1	7082	Q07157	tight junction protein 1	Cell-cell junction
Multiple Myeloma	C0026764	TLR4	7099	O00206	toll like receptor 4
Multiple Myeloma	C0026764	TMSB4X	7114	P62328	thymosin beta 4 X-linked
Multiple Myeloma	C0026764	TNFRSF17	608	Q02223	TNF receptor superfamily member 17	Receptor
Multiple Myeloma	C0026764	TNFSF13B	10673	Q9Y275	TNF superfamily member 13b
Multiple Myeloma	C0026764	TPX2	22974	Q9ULW0	TPX2 microtubule nucleation factor	Cellular structure
Multiple Myeloma	C0026764	TSC22D3	1831	Q99576	TSC22 domain family member 3
Multiple Myeloma	C0026764	TTK	7272	P33981	TTK protein kinase	Kinase
Multiple Myeloma	C0026764	TXN	7295	P10599	thioredoxin
Multiple Myeloma	C0026764	TXNDC15	79770	Q96J42	thioredoxin domain containing 15
Multiple Myeloma	C0026764	UBE2G1	7326	P62253	ubiquitin conjugating enzyme E2 G1
Multiple Myeloma	C0026764	USP15	9958	Q9Y4E8	ubiquitin specific peptidase 15	Enzyme
Multiple Myeloma	C0026764	VCAM1	7412	P19320	vascular cell adhesion molecule 1
Multiple Myeloma	C0026764	VCAN	1462	P13611	versican	Extracellular structure
Multiple Myeloma	C0026764	VCP	7415	P55072	valosin containing protein
Multiple Myeloma	C0026764	VDAC1	7416	P21796	voltage dependent anion channel 1
Multiple Myeloma	C0026764	VDR	7421	P11473	vitamin D receptor	Nuclear receptor
Multiple Myeloma	C0026764	VRK1	7443	Q99986	VRK serine/threonine kinase 1	Kinase
Multiple Myeloma	C0026764	XBP1	7494	P17861	X-box binding protein 1

## Sheet: Table S6
Table S6: Inverse correlation between upregulated miRNAs and downregulated targets in Multiple Myeloma
miR (miRBase v22.1)	miR_Accession	logFC (miR)	adj.P.Val (miR)	Target_Gene_Symbol	HGCN_Accession	logFC (Target)	adj.P.Val (Target)
hsa-let-7a-5p	MIMAT0000062	2.57	0.012275	TFRC	HGNC:11763	-3.95	0.02
hsa-let-7a-5p	MIMAT0000062	2.57	0.012275	IGF2	HGNC:5466	-3.17	0.05
hsa-let-7a-5p	MIMAT0000062	2.57	0.012275	TOP2A	HGNC:11989	-3.06	0.01
hsa-let-7a-5p	MIMAT0000062	2.57	0.012275	KCNH2	HGNC:6251	-3.05	0.02
hsa-let-7a-5p	MIMAT0000062	2.57	0.012275	ATP7B	HGNC:870	-2.76	0.02
hsa-let-7a-5p	MIMAT0000062	2.57	0.012275	HOXA9	HGNC:5109	-2.67	0.04
hsa-let-7a-5p	MIMAT0000062	2.57	0.012275	SLC43A3	HGNC:17466	-2.66	0.01
hsa-let-7a-5p	MIMAT0000062	2.57	0.012275	TPX2	HGNC:1249	-2.66	0.04
hsa-let-7a-5p	MIMAT0000062	2.57	0.012275	LHFPL2	HGNC:6588	-2.62	0
hsa-let-7a-5p	MIMAT0000062	2.57	0.012275	TUBB2A	HGNC:12412	-2.62	0.03
hsa-let-7a-5p	MIMAT0000062	2.57	0.012275	CCNB2	HGNC:1580	-2.6	0.03
hsa-let-7a-5p	MIMAT0000062	2.57	0.012275	NFIA	HGNC:7784	-2.58	0.01
hsa-let-7a-5p	MIMAT0000062	2.57	0.012275	HMMR	HGNC:5012	-2.55	0.04
hsa-let-7a-5p	MIMAT0000062	2.57	0.012275	ASPM	HGNC:19048	-2.53	0.02
hsa-let-7a-5p	MIMAT0000062	2.57	0.012275	CNKSR3	HGNC:23034	-2.53	0.02
hsa-let-7a-5p	MIMAT0000062	2.57	0.012275	VCAM1	HGNC:12663	-2.51631	0.01
hsa-let-7a-5p	MIMAT0000062	2.57	0.012275	CDC7	HGNC:1745	-2.46	0.02
hsa-let-7a-5p	MIMAT0000062	2.57	0.012275	NME4	HGNC:7852	-2.43	0.02
hsa-let-7a-5p	MIMAT0000062	2.57	0.012275	TRANK1	HGNC:29011	-2.41907	1.12e-06
hsa-let-7a-5p	MIMAT0000062	2.57	0.012275	GPSM2	HGNC:29501	-2.4	0.01
hsa-let-7a-5p	MIMAT0000062	2.57	0.012275	LMNB1	HGNC:6637	-2.4	0.01
hsa-let-7a-5p	MIMAT0000062	2.57	0.012275	UHRF1	HGNC:12556	-2.38	0.04
hsa-let-7a-5p	MIMAT0000062	2.57	0.012275	SLC6A8	HGNC:11055	-2.36	0.03
hsa-let-7a-5p	MIMAT0000062	2.57	0.012275	VCAN	HGNC:2464	-2.35559	0.02
hsa-let-7a-5p	MIMAT0000062	2.57	0.012275	MSH2	HGNC:7325	-2.33	0.05
hsa-let-7a-5p	MIMAT0000062	2.57	0.012275	POLQ	HGNC:9186	-2.31	0.01
hsa-let-7a-5p	MIMAT0000062	2.57	0.012275	ANPEP	HGNC:500	-2.28698	2.64e-14
hsa-let-7a-5p	MIMAT0000062	2.57	0.012275	RAD54L	HGNC:9826	-2.27	0.05
hsa-let-7a-5p	MIMAT0000062	2.57	0.012275	UROD	HGNC:12591	-2.25	0
hsa-let-7a-5p	MIMAT0000062	2.57	0.012275	SLC16A9	HGNC:23520	-2.24	0.01
hsa-let-7a-5p	MIMAT0000062	2.57	0.012275	MKI67	HGNC:7107	-2.21	0
hsa-let-7a-5p	MIMAT0000062	2.57	0.012275	ANLN	HGNC:14082	-2.19	0.03
hsa-let-7a-5p	MIMAT0000062	2.57	0.012275	ORC1	HGNC:8487	-2.18	0.01
hsa-let-7a-5p	MIMAT0000062	2.57	0.012275	EXO1	HGNC:3511	-2.17	0.02
hsa-let-7a-5p	MIMAT0000062	2.57	0.012275	HMGA2	HGNC:5009	-2.17	0
hsa-let-7a-5p	MIMAT0000062	2.57	0.012275	MCM6	HGNC:6949	-2.17	0.04
hsa-let-7a-5p	MIMAT0000062	2.57	0.012275	PMP22	HGNC:9118	-2.17	0.02
hsa-let-7a-5p	MIMAT0000062	2.57	0.012275	COTL1	HGNC:18304	-2.1683	3.61e-20
hsa-let-7a-5p	MIMAT0000062	2.57	0.012275	CKAP2L	HGNC:26877	-2.14	0.01
hsa-let-7a-5p	MIMAT0000062	2.57	0.012275	MBOAT2	HGNC:25193	-2.13695	0.02
hsa-let-7a-5p	MIMAT0000062	2.57	0.012275	RFC5	HGNC:9973	-2.12	0.01
hsa-let-7a-5p	MIMAT0000062	2.57	0.012275	RRM1	HGNC:10451	-2.11	0.02
hsa-let-7a-5p	MIMAT0000062	2.57	0.012275	SESN3	HGNC:23060	-2.11	0
hsa-let-7a-5p	MIMAT0000062	2.57	0.012275	SLC41A2	HGNC:31045	-2.09917	6.68e-08
hsa-let-7a-5p	MIMAT0000062	2.57	0.012275	HOXA10	HGNC:5100	-2.08	0.01
hsa-let-7a-5p	MIMAT0000062	2.57	0.012275	IGF2BP2	HGNC:28867	-2.05953	0.01
hsa-let-7a-5p	MIMAT0000062	2.57	0.012275	SLC29A1	HGNC:11003	-2.05	0.02
hsa-let-7a-5p	MIMAT0000062	2.57	0.012275	TICRR	HGNC:28704	-2.04	0.02
hsa-let-7a-5p	MIMAT0000062	2.57	0.012275	CCNA2	HGNC:1578	-2.03985	0.01
hsa-let-7a-5p	MIMAT0000062	2.57	0.012275	PCNA	HGNC:8729	-2.03	0.02
hsa-let-7a-5p	MIMAT0000062	2.57	0.012275	ARRB1	HGNC:711	-2.02926	2.2e-16
hsa-let-7a-5p	MIMAT0000062	2.57	0.012275	RHD	HGNC:10009	-2.02	0.03
hsa-let-7a-5p	MIMAT0000062	2.57	0.012275	MCM3	HGNC:6945	-2.01	0.01
hsa-let-7a-5p	MIMAT0000062	2.57	0.012275	RB1	HGNC:9884	-2.00822	0.00147
hsa-let-7a-5p	MIMAT0000062	2.57	0.012275	OSBP2	HGNC:8504	-2.005	0.02
hsa-let-7a-5p	MIMAT0000062	2.57	0.012275	ASXL2	HGNC:23805	-2.00383	3.44e-06
hsa-let-7a-5p	MIMAT0000062	2.57	0.012275	B3GNT5	HGNC:15684	-2.00051	0.02
hsa-let-7a-5p	MIMAT0000062	2.57	0.012275	CDC42EP4	HGNC:17147	-1.99	0.02
hsa-let-7a-5p	MIMAT0000062	2.57	0.012275	VANGL1	HGNC:15512	-1.99	0.05
hsa-let-7a-5p	MIMAT0000062	2.57	0.012275	XK	HGNC:12811	-1.99	0.02
hsa-let-7a-5p	MIMAT0000062	2.57	0.012275	CCDC28B	HGNC:28163	-1.98	0.01
hsa-let-7a-5p	MIMAT0000062	2.57	0.012275	HLA-DPA1	HGNC:4938	-1.93	0.02
hsa-let-7a-5p	MIMAT0000062	2.57	0.012275	TGM2	HGNC:11778	-1.93	0.01
hsa-let-7a-5p	MIMAT0000062	2.57	0.012275	TUBB	HGNC:20778	-1.93	0
hsa-let-7a-5p	MIMAT0000062	2.57	0.012275	RAD54B	HGNC:17228	-1.89	0.02
hsa-let-7a-5p	MIMAT0000062	2.57	0.012275	CD81	HGNC:1701	-1.87	0.02
hsa-let-7a-5p	MIMAT0000062	2.57	0.012275	HOOK1	HGNC:19884	-1.86234	0.0201
hsa-let-7a-5p	MIMAT0000062	2.57	0.012275	MSH6	HGNC:7329	-1.85	0.04
hsa-let-7a-5p	MIMAT0000062	2.57	0.012275	GPD2	HGNC:4456	-1.84625	4.81e-05
hsa-let-7a-5p	MIMAT0000062	2.57	0.012275	MYO1F	HGNC:7600	-1.84551	4.79e-13
hsa-let-7a-5p	MIMAT0000062	2.57	0.012275	IL18	HGNC:5986	-1.83117	3.49e-10
hsa-let-7a-5p	MIMAT0000062	2.57	0.012275	LPGAT1	HGNC:28985	-1.83035	2.12e-08
hsa-let-7a-5p	MIMAT0000062	2.57	0.012275	AURKB	HGNC:11390	-1.83	0.05
hsa-let-7a-5p	MIMAT0000062	2.57	0.012275	CENPK	HGNC:29479	-1.83	0.02
hsa-let-7a-5p	MIMAT0000062	2.57	0.012275	ESPL1	HGNC:16856	-1.83	0.05
hsa-let-7a-5p	MIMAT0000062	2.57	0.012275	TRMT1L	HGNC:16782	-1.81979	0.000483
hsa-let-7a-5p	MIMAT0000062	2.57	0.012275	DENND5A	HGNC:19344	-1.81016	4.23e-08
hsa-let-7a-5p	MIMAT0000062	2.57	0.012275	GLRX5	HGNC:20134	-1.81	0
hsa-let-7a-5p	MIMAT0000062	2.57	0.012275	REL	HGNC:9954	-1.79017	0.000391
hsa-let-7a-5p	MIMAT0000062	2.57	0.012275	FGFR1	HGNC:3688	-1.79	0.02
hsa-let-7a-5p	MIMAT0000062	2.57	0.012275	RTTN	HGNC:18654	-1.77812	1.07e-08
hsa-let-7a-5p	MIMAT0000062	2.57	0.012275	SPTLC2	HGNC:11278	-1.77	0.01
hsa-let-7a-5p	MIMAT0000062	2.57	0.012275	PTK2	HGNC:9611	-1.74	0
hsa-let-7a-5p	MIMAT0000062	2.57	0.012275	GAS7	HGNC:4169	-1.73827	1.01e-17
hsa-let-7a-5p	MIMAT0000062	2.57	0.012275	ZNF385A	HGNC:17521	-1.7361	3.92e-23
hsa-let-7a-5p	MIMAT0000062	2.57	0.012275	VRK1	HGNC:12718	-1.73	0.05
hsa-let-7a-5p	MIMAT0000062	2.57	0.012275	AHR	HGNC:348	-1.71219	0.000386
hsa-let-7a-5p	MIMAT0000062	2.57	0.012275	HPRT1	HGNC:5157	-1.71	0.04
hsa-let-7a-5p	MIMAT0000062	2.57	0.012275	KATNAL1	HGNC:28361	-1.7	0.03
hsa-let-7a-5p	MIMAT0000062	2.57	0.012275	MCM7	HGNC:6950	-1.7	0.02
hsa-let-7a-5p	MIMAT0000062	2.57	0.012275	ZNF256	HGNC:13049	-1.69	0.05
hsa-let-7a-5p	MIMAT0000062	2.57	0.012275	CEP97	HGNC:26244	-1.68823	0.000975
hsa-let-7a-5p	MIMAT0000062	2.57	0.012275	CYP1B1	HGNC:2597	-1.68776	0.00416
hsa-let-7a-5p	MIMAT0000062	2.57	0.012275	DYRK3	HGNC:3094	-1.68	0.04
hsa-let-7a-5p	MIMAT0000062	2.57	0.012275	GNAI1	HGNC:4384	-1.67	0.01
hsa-let-7a-5p	MIMAT0000062	2.57	0.012275	CABLES1	HGNC:25097	-1.66743	0.00177
hsa-let-7a-5p	MIMAT0000062	2.57	0.012275	MAML3	HGNC:16272	-1.65966	5.58e-15
hsa-let-7a-5p	MIMAT0000062	2.57	0.012275	VPS36	HGNC:20312	-1.65055	0.000349
hsa-let-7a-5p	MIMAT0000062	2.57	0.012275	B3GALNT1	HGNC:918	-1.65	0.04
hsa-let-7a-5p	MIMAT0000062	2.57	0.012275	CDCA4	HGNC:14625	-1.65	0.05
hsa-let-7a-5p	MIMAT0000062	2.57	0.012275	NHLRC2	HGNC:24731	-1.64468	2.4e-05
hsa-let-7a-5p	MIMAT0000062	2.57	0.012275	ETS2	HGNC:3489	-1.63105	2.33e-06
hsa-let-7a-5p	MIMAT0000062	2.57	0.012275	ZNF585B	HGNC:30948	-1.6208	1.26e-08
hsa-let-7a-5p	MIMAT0000062	2.57	0.012275	ENO1	HGNC:3350	-1.62	0.05
hsa-let-7a-5p	MIMAT0000062	2.57	0.012275	KPNA2	HGNC:6395	-1.62	0.04
hsa-let-7a-5p	MIMAT0000062	2.57	0.012275	KCNA2	HGNC:6220	-1.60701	9.88e-07
hsa-let-7a-5p	MIMAT0000062	2.57	0.012275	PHACTR2	HGNC:20956	-1.597	2.44e-08
hsa-let-7a-5p	MIMAT0000062	2.57	0.012275	AK4	HGNC:363	-1.59	0.04
hsa-let-7a-5p	MIMAT0000062	2.57	0.012275	APAF1	HGNC:576	-1.59	0
hsa-let-7a-5p	MIMAT0000062	2.57	0.012275	ZNF217	HGNC:13009	-1.58931	0.00217
hsa-let-7a-5p	MIMAT0000062	2.57	0.012275	EGR1	HGNC:3238	-1.58754	0.0416
hsa-let-7a-5p	MIMAT0000062	2.57	0.012275	CNOT1	HGNC:7877	-1.58322	0.000306
hsa-let-7a-5p	MIMAT0000062	2.57	0.012275	ERLIN1	HGNC:16947	-1.58	0.01
hsa-let-7a-5p	MIMAT0000062	2.57	0.012275	NOC3L	HGNC:24034	-1.57599	0.000716
hsa-let-7a-5p	MIMAT0000062	2.57	0.012275	CHD9	HGNC:25701	-1.57347	7.92e-05
hsa-let-7a-5p	MIMAT0000062	2.57	0.012275	CMAS	HGNC:18290	-1.57	0.05
hsa-let-7a-5p	MIMAT0000062	2.57	0.012275	TRAK2	HGNC:13206	-1.57	0.02
hsa-let-7a-5p	MIMAT0000062	2.57	0.012275	MPL	HGNC:7217	-1.56	0.05
hsa-let-7a-5p	MIMAT0000062	2.57	0.012275	PXK	HGNC:23326	-1.56	0.03
hsa-let-7a-5p	MIMAT0000062	2.57	0.012275	SLC5A3	HGNC:11038	-1.55057	0.000344
hsa-let-7a-5p	MIMAT0000062	2.57	0.012275	BAZ1A	HGNC:960	-1.55	0.05
hsa-let-7a-5p	MIMAT0000062	2.57	0.012275	RNF217	HGNC:21487	-1.54466	5.62e-13
hsa-let-7a-5p	MIMAT0000062	2.57	0.012275	RSPRY1	HGNC:29420	-1.54394	3.41e-05
hsa-let-7a-5p	MIMAT0000062	2.57	0.012275	TUBA1C	HGNC:20768	-1.54	0.02
hsa-let-7a-5p	MIMAT0000062	2.57	0.012275	RNF152	HGNC:26811	-1.53916	7.64e-20
hsa-let-7a-5p	MIMAT0000062	2.57	0.012275	ZNF260	HGNC:13499	-1.52796	0.00116
hsa-let-7a-5p	MIMAT0000062	2.57	0.012275	OSBPL10	HGNC:16395	-1.52769	0.0107
hsa-let-7a-5p	MIMAT0000062	2.57	0.012275	NCAPD2	HGNC:24305	-1.52389	0.02
hsa-let-7a-5p	MIMAT0000062	2.57	0.012275	ZCCHC2	HGNC:22916	-1.52	0.05
hsa-let-7a-5p	MIMAT0000062	2.57	0.012275	TLR4	HGNC:11850	-1.51818	0.000149
hsa-let-7a-5p	MIMAT0000062	2.57	0.012275	FYN	HGNC:4037	-1.517	9.19e-06
hsa-let-7a-5p	MIMAT0000062	2.57	0.012275	PNKD	HGNC:9153	-1.51	0.03
hsa-let-7a-5p	MIMAT0000062	2.57	0.012275	TMC7	HGNC:23000	-1.50698	8.31e-08
hsa-let-7a-5p	MIMAT0000062	2.57	0.012275	VCL	HGNC:12665	-1.49704	5.09e-11
hsa-let-7b-5p	MIMAT0000063	1.7742	0.028345	CKAP2	HGNC:1990	-4	0
hsa-let-7b-5p	MIMAT0000063	1.7742	0.028345	TFRC	HGNC:11763	-3.95	0.02
hsa-let-7b-5p	MIMAT0000063	1.7742	0.028345	TMEM156	HGNC:26260	-3.92697	0.000765
hsa-let-7b-5p	MIMAT0000063	1.7742	0.028345	CNRIP1	HGNC:24546	-3.55	0.02
hsa-let-7b-5p	MIMAT0000063	1.7742	0.028345	HDC	HGNC:4855	-3.51	0.02
hsa-let-7b-5p	MIMAT0000063	1.7742	0.028345	CA2	HGNC:1373	-3.25	0.05
hsa-let-7b-5p	MIMAT0000063	1.7742	0.028345	IGF2	HGNC:5466	-3.17	0.05
hsa-let-7b-5p	MIMAT0000063	1.7742	0.028345	TOP2A	HGNC:11989	-3.06	0.01
hsa-let-7b-5p	MIMAT0000063	1.7742	0.028345	KCNH2	HGNC:6251	-3.05	0.02
hsa-let-7b-5p	MIMAT0000063	1.7742	0.028345	GPR183	HGNC:3128	-2.87437	6.4e-16
hsa-let-7b-5p	MIMAT0000063	1.7742	0.028345	LCN2	HGNC:6526	-2.80939	3.08e-12
hsa-let-7b-5p	MIMAT0000063	1.7742	0.028345	ATP7B	HGNC:870	-2.76	0.02
hsa-let-7b-5p	MIMAT0000063	1.7742	0.028345	RNF182	HGNC:28522	-2.7	0
hsa-let-7b-5p	MIMAT0000063	1.7742	0.028345	HOXA9	HGNC:5109	-2.67	0.04
hsa-let-7b-5p	MIMAT0000063	1.7742	0.028345	SLC43A3	HGNC:17466	-2.66	0.01
hsa-let-7b-5p	MIMAT0000063	1.7742	0.028345	TPX2	HGNC:1249	-2.66	0.04
hsa-let-7b-5p	MIMAT0000063	1.7742	0.028345	PTGER2	HGNC:9594	-2.65798	1.34e-09
hsa-let-7b-5p	MIMAT0000063	1.7742	0.028345	CYBRD1	HGNC:20797	-2.63	0.04
hsa-let-7b-5p	MIMAT0000063	1.7742	0.028345	FAM83D	HGNC:16122	-2.62	0.04
hsa-let-7b-5p	MIMAT0000063	1.7742	0.028345	TUBB2A	HGNC:12412	-2.62	0.03
hsa-let-7b-5p	MIMAT0000063	1.7742	0.028345	BCL7A	HGNC:1004	-2.61	0.02
hsa-let-7b-5p	MIMAT0000063	1.7742	0.028345	CCNB2	HGNC:1580	-2.6	0.03
hsa-let-7b-5p	MIMAT0000063	1.7742	0.028345	HMMR	HGNC:5012	-2.55	0.04
hsa-let-7b-5p	MIMAT0000063	1.7742	0.028345	ASPM	HGNC:19048	-2.53	0.02
hsa-let-7b-5p	MIMAT0000063	1.7742	0.028345	CNKSR3	HGNC:23034	-2.53	0.02
hsa-let-7b-5p	MIMAT0000063	1.7742	0.028345	MCM4	HGNC:6947	-2.53	0.02
hsa-let-7b-5p	MIMAT0000063	1.7742	0.028345	NEURL1B	HGNC:35422	-2.52	0.03
hsa-let-7b-5p	MIMAT0000063	1.7742	0.028345	IRAK3	HGNC:17020	-2.50479	9.48e-11
hsa-let-7b-5p	MIMAT0000063	1.7742	0.028345	CDA	HGNC:1712	-2.50253	1.61e-16
hsa-let-7b-5p	MIMAT0000063	1.7742	0.028345	PRKAR2B	HGNC:9392	-2.47369	0.01
hsa-let-7b-5p	MIMAT0000063	1.7742	0.028345	ABCG2	HGNC:74	-2.45703	0.00154
hsa-let-7b-5p	MIMAT0000063	1.7742	0.028345	NME4	HGNC:7852	-2.43	0.02
hsa-let-7b-5p	MIMAT0000063	1.7742	0.028345	TRANK1	HGNC:29011	-2.41907	1.12e-06
hsa-let-7b-5p	MIMAT0000063	1.7742	0.028345	DEPDC1	HGNC:22949	-2.41	0.04
hsa-let-7b-5p	MIMAT0000063	1.7742	0.028345	GPSM2	HGNC:29501	-2.4	0.01
hsa-let-7b-5p	MIMAT0000063	1.7742	0.028345	LMNB1	HGNC:6637	-2.4	0.01
hsa-let-7b-5p	MIMAT0000063	1.7742	0.028345	ENG	HGNC:3349	-2.38	0.01
hsa-let-7b-5p	MIMAT0000063	1.7742	0.028345	UHRF1	HGNC:12556	-2.38	0.04
hsa-let-7b-5p	MIMAT0000063	1.7742	0.028345	FAM210B	HGNC:16102	-2.37	0.05
hsa-let-7b-5p	MIMAT0000063	1.7742	0.028345	SLC6A8	HGNC:11055	-2.36	0.03
hsa-let-7b-5p	MIMAT0000063	1.7742	0.028345	VCAN	HGNC:2464	-2.35559	0.02
hsa-let-7b-5p	MIMAT0000063	1.7742	0.028345	PSTPIP2	HGNC:9581	-2.35133	3.94e-13
hsa-let-7b-5p	MIMAT0000063	1.7742	0.028345	CDK1	HGNC:1722	-2.35	0.04
hsa-let-7b-5p	MIMAT0000063	1.7742	0.028345	TPGS2	HGNC:24561	-2.35	0.04
hsa-let-7b-5p	MIMAT0000063	1.7742	0.028345	MSH2	HGNC:7325	-2.33	0.05
hsa-let-7b-5p	MIMAT0000063	1.7742	0.028345	POLQ	HGNC:9186	-2.31	0.01
hsa-let-7b-5p	MIMAT0000063	1.7742	0.028345	ALDH1A1	HGNC:402	-2.30027	0.03
hsa-let-7b-5p	MIMAT0000063	1.7742	0.028345	ANPEP	HGNC:500	-2.28698	2.64e-14
hsa-let-7b-5p	MIMAT0000063	1.7742	0.028345	HMGB2	HGNC:5000	-2.28	0.05
hsa-let-7b-5p	MIMAT0000063	1.7742	0.028345	RAD54L	HGNC:9826	-2.27	0.05
hsa-let-7b-5p	MIMAT0000063	1.7742	0.028345	ZNF618	HGNC:29416	-2.27	0.01
hsa-let-7b-5p	MIMAT0000063	1.7742	0.028345	SLC1A3	HGNC:10941	-2.26	0
hsa-let-7b-5p	MIMAT0000063	1.7742	0.028345	ERMAP	HGNC:15743	-2.25	0
hsa-let-7b-5p	MIMAT0000063	1.7742	0.028345	UROD	HGNC:12591	-2.25	0
hsa-let-7b-5p	MIMAT0000063	1.7742	0.028345	RAB27B	HGNC:9767	-2.24997	2.09e-10
hsa-let-7b-5p	MIMAT0000063	1.7742	0.028345	SLC40A1	HGNC:10909	-2.24115	0.00527
hsa-let-7b-5p	MIMAT0000063	1.7742	0.028345	SLC16A9	HGNC:23520	-2.24	0.01
hsa-let-7b-5p	MIMAT0000063	1.7742	0.028345	WASF1	HGNC:12732	-2.24	0.01
hsa-let-7b-5p	MIMAT0000063	1.7742	0.028345	EBF1	HGNC:3126	-2.235	0
hsa-let-7b-5p	MIMAT0000063	1.7742	0.028345	KIF26A	HGNC:20226	-2.22	0.01
hsa-let-7b-5p	MIMAT0000063	1.7742	0.028345	ITGA6	HGNC:6142	-2.21936	0.00144
hsa-let-7b-5p	MIMAT0000063	1.7742	0.028345	OSBPL3	HGNC:16370	-2.21253	3e-06
hsa-let-7b-5p	MIMAT0000063	1.7742	0.028345	MKI67	HGNC:7107	-2.21	0
hsa-let-7b-5p	MIMAT0000063	1.7742	0.028345	TRIM6	HGNC:16277	-2.2	0
hsa-let-7b-5p	MIMAT0000063	1.7742	0.028345	ANLN	HGNC:14082	-2.19	0.03
hsa-let-7b-5p	MIMAT0000063	1.7742	0.028345	SLC22A4	HGNC:10968	-2.19	0.03
hsa-let-7b-5p	MIMAT0000063	1.7742	0.028345	SLC27A2	HGNC:10996	-2.19	0.02
hsa-let-7b-5p	MIMAT0000063	1.7742	0.028345	PLK1	HGNC:9077	-2.18	0.03
hsa-let-7b-5p	MIMAT0000063	1.7742	0.028345	EXO1	HGNC:3511	-2.17	0.02
hsa-let-7b-5p	MIMAT0000063	1.7742	0.028345	HMGA2	HGNC:5009	-2.17	0
hsa-let-7b-5p	MIMAT0000063	1.7742	0.028345	MCM6	HGNC:6949	-2.17	0.04
hsa-let-7b-5p	MIMAT0000063	1.7742	0.028345	RAB3IL1	HGNC:9780	-2.17	0.01
hsa-let-7b-5p	MIMAT0000063	1.7742	0.028345	COTL1	HGNC:18304	-2.1683	3.61e-20
hsa-let-7b-5p	MIMAT0000063	1.7742	0.028345	PLXDC2	HGNC:21013	-2.16576	5.96e-11
hsa-let-7b-5p	MIMAT0000063	1.7742	0.028345	CKAP2L	HGNC:26877	-2.14	0.01
hsa-let-7b-5p	MIMAT0000063	1.7742	0.028345	MBOAT2	HGNC:25193	-2.13695	0.02
hsa-let-7b-5p	MIMAT0000063	1.7742	0.028345	AGFG2	HGNC:5177	-2.13	0.03
hsa-let-7b-5p	MIMAT0000063	1.7742	0.028345	RFC5	HGNC:9973	-2.12	0.01
hsa-let-7b-5p	MIMAT0000063	1.7742	0.028345	TEX30	HGNC:25188	-2.12	0.01
hsa-let-7b-5p	MIMAT0000063	1.7742	0.028345	MOSPD2	HGNC:28381	-2.11372	7.36e-05
hsa-let-7b-5p	MIMAT0000063	1.7742	0.028345	RRM1	HGNC:10451	-2.11	0.02
hsa-let-7b-5p	MIMAT0000063	1.7742	0.028345	SESN3	HGNC:23060	-2.11	0
hsa-let-7b-5p	MIMAT0000063	1.7742	0.028345	ABCB1	HGNC:40	-2.105	0.02
hsa-let-7b-5p	MIMAT0000063	1.7742	0.028345	SLC41A2	HGNC:31045	-2.09917	6.68e-08
hsa-let-7b-5p	MIMAT0000063	1.7742	0.028345	RARRES2	HGNC:9868	-2.09	0
hsa-let-7b-5p	MIMAT0000063	1.7742	0.028345	STRADB	HGNC:13205	-2.09	0.03
hsa-let-7b-5p	MIMAT0000063	1.7742	0.028345	HOXA10	HGNC:5100	-2.08	0.01
hsa-let-7b-5p	MIMAT0000063	1.7742	0.028345	EREG	HGNC:3443	-2.07032	8.21e-09
hsa-let-7b-5p	MIMAT0000063	1.7742	0.028345	S100A3	HGNC:10493	-2.07	0
hsa-let-7b-5p	MIMAT0000063	1.7742	0.028345	IGF2BP2	HGNC:28867	-2.05953	0.01
hsa-let-7b-5p	MIMAT0000063	1.7742	0.028345	SLC29A1	HGNC:11003	-2.05	0.02
hsa-let-7b-5p	MIMAT0000063	1.7742	0.028345	TICRR	HGNC:28704	-2.04	0.02
hsa-let-7b-5p	MIMAT0000063	1.7742	0.028345	CCNA2	HGNC:1578	-2.03985	0.01
hsa-let-7b-5p	MIMAT0000063	1.7742	0.028345	MNS1	HGNC:29636	-2.03	0.01
hsa-let-7b-5p	MIMAT0000063	1.7742	0.028345	PCNA	HGNC:8729	-2.03	0.02
hsa-let-7b-5p	MIMAT0000063	1.7742	0.028345	RHD	HGNC:10009	-2.02	0.03
hsa-let-7b-5p	MIMAT0000063	1.7742	0.028345	MCM3	HGNC:6945	-2.01	0.01
hsa-let-7b-5p	MIMAT0000063	1.7742	0.028345	RB1	HGNC:9884	-2.00822	0.00147
hsa-let-7b-5p	MIMAT0000063	1.7742	0.028345	OSBP2	HGNC:8504	-2.005	0.02
hsa-let-7b-5p	MIMAT0000063	1.7742	0.028345	ASXL2	HGNC:23805	-2.00383	3.44e-06
hsa-let-7b-5p	MIMAT0000063	1.7742	0.028345	B3GNT5	HGNC:15684	-2.00051	0.02
hsa-let-7b-5p	MIMAT0000063	1.7742	0.028345	PLEK2	HGNC:19238	-2	0.02
hsa-let-7b-5p	MIMAT0000063	1.7742	0.028345	KYNU	HGNC:6469	-1.99258	1.89e-13
hsa-let-7b-5p	MIMAT0000063	1.7742	0.028345	CDC42EP4	HGNC:17147	-1.99	0.02
hsa-let-7b-5p	MIMAT0000063	1.7742	0.028345	VANGL1	HGNC:15512	-1.99	0.05
hsa-let-7b-5p	MIMAT0000063	1.7742	0.028345	XK	HGNC:12811	-1.99	0.02
hsa-let-7b-5p	MIMAT0000063	1.7742	0.028345	AK1	HGNC:361	-1.98	0.01
hsa-let-7b-5p	MIMAT0000063	1.7742	0.028345	CCDC28B	HGNC:28163	-1.98	0.01
hsa-let-7b-5p	MIMAT0000063	1.7742	0.028345	SP100	HGNC:11206	-1.98	0.01
hsa-let-7b-5p	MIMAT0000063	1.7742	0.028345	STEAP3	HGNC:24592	-1.95	0.02
hsa-let-7b-5p	MIMAT0000063	1.7742	0.028345	TC2N	HGNC:19859	-1.94459	1.06e-12
hsa-let-7b-5p	MIMAT0000063	1.7742	0.028345	TPM1	HGNC:12010	-1.94	0.04
hsa-let-7b-5p	MIMAT0000063	1.7742	0.028345	VAT1	HGNC:16919	-1.94	0.01
hsa-let-7b-5p	MIMAT0000063	1.7742	0.028345	HLA-DPA1	HGNC:4938	-1.93	0.02
hsa-let-7b-5p	MIMAT0000063	1.7742	0.028345	TGM2	HGNC:11778	-1.93	0.01
hsa-let-7b-5p	MIMAT0000063	1.7742	0.028345	TUBB	HGNC:20778	-1.93	0
hsa-let-7b-5p	MIMAT0000063	1.7742	0.028345	GLIPR2	HGNC:18007	-1.91985	6.05e-14
hsa-let-7b-5p	MIMAT0000063	1.7742	0.028345	A2M	HGNC:7	-1.91882	0.00363
hsa-let-7b-5p	MIMAT0000063	1.7742	0.028345	CYP4F3	HGNC:2646	-1.91716	2.31e-16
hsa-let-7b-5p	MIMAT0000063	1.7742	0.028345	UBAC1	HGNC:30221	-1.91	0.01
hsa-let-7b-5p	MIMAT0000063	1.7742	0.028345	CSGALNACT1	HGNC:24290	-1.90054	0.00241
hsa-let-7b-5p	MIMAT0000063	1.7742	0.028345	RAD54B	HGNC:17228	-1.89	0.02
hsa-let-7b-5p	MIMAT0000063	1.7742	0.028345	DOCK5	HGNC:23476	-1.88784	3.75e-21
hsa-let-7b-5p	MIMAT0000063	1.7742	0.028345	HAUS6	HGNC:25948	-1.88	0.05
hsa-let-7b-5p	MIMAT0000063	1.7742	0.028345	ACPP	HGNC: 125	-1.87812	8.65e-13
hsa-let-7b-5p	MIMAT0000063	1.7742	0.028345	CD81	HGNC:1701	-1.87	0.02
hsa-let-7b-5p	MIMAT0000063	1.7742	0.028345	HP	HGNC:5141	-1.87	0.01
hsa-let-7b-5p	MIMAT0000063	1.7742	0.028345	HOOK1	HGNC:19884	-1.86234	0.0201
hsa-let-7b-5p	MIMAT0000063	1.7742	0.028345	CHAF1A	HGNC:1910	-1.85	0.04
hsa-let-7b-5p	MIMAT0000063	1.7742	0.028345	MSH6	HGNC:7329	-1.85	0.04
hsa-let-7b-5p	MIMAT0000063	1.7742	0.028345	GPD2	HGNC:4456	-1.84625	4.81e-05
hsa-let-7b-5p	MIMAT0000063	1.7742	0.028345	IL18	HGNC:5986	-1.83117	3.49e-10
hsa-let-7b-5p	MIMAT0000063	1.7742	0.028345	LPGAT1	HGNC:28985	-1.83035	2.12e-08
hsa-let-7b-5p	MIMAT0000063	1.7742	0.028345	AURKB	HGNC:11390	-1.83	0.05
hsa-let-7b-5p	MIMAT0000063	1.7742	0.028345	CENPK	HGNC:29479	-1.83	0.02
hsa-let-7b-5p	MIMAT0000063	1.7742	0.028345	ESPL1	HGNC:16856	-1.83	0.05
hsa-let-7b-5p	MIMAT0000063	1.7742	0.028345	PTGR1	HGNC:18429	-1.82784	0.01
hsa-let-7b-5p	MIMAT0000063	1.7742	0.028345	TRMT1L	HGNC:16782	-1.81979	0.000483
hsa-let-7b-5p	MIMAT0000063	1.7742	0.028345	DENND5A	HGNC:19344	-1.81016	4.23e-08
hsa-let-7b-5p	MIMAT0000063	1.7742	0.028345	ESD	HGNC:3465	-1.81	0.01
hsa-let-7b-5p	MIMAT0000063	1.7742	0.028345	GLRX5	HGNC:20134	-1.81	0
hsa-let-7b-5p	MIMAT0000063	1.7742	0.028345	RILP	HGNC:30266	-1.81	0.02
hsa-let-7b-5p	MIMAT0000063	1.7742	0.028345	KIF13A	HGNC:14566	-1.80948	2.13e-17
hsa-let-7b-5p	MIMAT0000063	1.7742	0.028345	IL1R1	HGNC:5993	-1.80342	2.4e-08
hsa-let-7b-5p	MIMAT0000063	1.7742	0.028345	ANGPT1	HGNC:484	-1.8	0
hsa-let-7b-5p	MIMAT0000063	1.7742	0.028345	FLT3	HGNC:3765	-1.8	0.02
hsa-let-7b-5p	MIMAT0000063	1.7742	0.028345	REL	HGNC:9954	-1.79017	0.000391
hsa-let-7b-5p	MIMAT0000063	1.7742	0.028345	FGFR1	HGNC:3688	-1.79	0.02
hsa-let-7b-5p	MIMAT0000063	1.7742	0.028345	LIMA1	HGNC:24636	-1.79	0.04
hsa-let-7b-5p	MIMAT0000063	1.7742	0.028345	PTPRE	HGNC:9669	-1.78261	9.32e-16
hsa-let-7b-5p	MIMAT0000063	1.7742	0.028345	CDC25C	HGNC:1727	-1.78	0.04
hsa-let-7b-5p	MIMAT0000063	1.7742	0.028345	SPA17	HGNC:11210	-1.78	0.04
hsa-let-7b-5p	MIMAT0000063	1.7742	0.028345	RTTN	HGNC:18654	-1.77812	1.07e-08
hsa-let-7b-5p	MIMAT0000063	1.7742	0.028345	PDE3B	HGNC:8779	-1.77028	2.52e-11
hsa-let-7b-5p	MIMAT0000063	1.7742	0.028345	HMOX1	HGNC:5013	-1.76045	1.92e-05
hsa-let-7b-5p	MIMAT0000063	1.7742	0.028345	PLK4	HGNC:11397	-1.76	0.01
hsa-let-7b-5p	MIMAT0000063	1.7742	0.028345	RFC4	HGNC:9972	-1.76	0.04
hsa-let-7b-5p	MIMAT0000063	1.7742	0.028345	SGMS2	HGNC:28395	-1.75314	5.99e-08
hsa-let-7b-5p	MIMAT0000063	1.7742	0.028345	CKS2	HGNC:2000	-1.75	0.03
hsa-let-7b-5p	MIMAT0000063	1.7742	0.028345	GMPS	HGNC:4378	-1.75	0.01
hsa-let-7b-5p	MIMAT0000063	1.7742	0.028345	MPHOSPH8	HGNC:29810	-1.74479	2.29e-05
hsa-let-7b-5p	MIMAT0000063	1.7742	0.028345	G0S2	HGNC:30229	-1.74456	1.49e-05
hsa-let-7b-5p	MIMAT0000063	1.7742	0.028345	IL7R	HGNC:6024	-1.74289	3.67e-11
hsa-let-7b-5p	MIMAT0000063	1.7742	0.028345	CDC42BPA	HGNC:1737	-1.74	0
hsa-let-7b-5p	MIMAT0000063	1.7742	0.028345	PTK2	HGNC:9611	-1.74	0
hsa-let-7b-5p	MIMAT0000063	1.7742	0.028345	GAS7	HGNC:4169	-1.73827	1.01e-17
hsa-let-7b-5p	MIMAT0000063	1.7742	0.028345	ZNF385A	HGNC:17521	-1.7361	3.92e-23
hsa-let-7b-5p	MIMAT0000063	1.7742	0.028345	LYST	HGNC:1968	-1.73135	9.43e-10
hsa-let-7b-5p	MIMAT0000063	1.7742	0.028345	VRK1	HGNC:12718	-1.73	0.05
hsa-let-7b-5p	MIMAT0000063	1.7742	0.028345	FANCD2	HGNC:3585	-1.72	0.01
hsa-let-7b-5p	MIMAT0000063	1.7742	0.028345	AHR	HGNC:348	-1.71219	0.000386
hsa-let-7b-5p	MIMAT0000063	1.7742	0.028345	HPRT1	HGNC:5157	-1.71	0.04
hsa-let-7b-5p	MIMAT0000063	1.7742	0.028345	RAD51AP1	HGNC:16956	-1.71	0.05
hsa-let-7b-5p	MIMAT0000063	1.7742	0.028345	TRIM59	HGNC:30834	-1.71	0.01
hsa-let-7b-5p	MIMAT0000063	1.7742	0.028345	UFL1	HGNC:23039	-1.70758	0.000217
hsa-let-7b-5p	MIMAT0000063	1.7742	0.028345	SUPT20H	HGNC:20596	-1.70733	3.71e-05
hsa-let-7b-5p	MIMAT0000063	1.7742	0.028345	CXCL1	HGNC:4602	-1.70671	8.48e-12
hsa-let-7b-5p	MIMAT0000063	1.7742	0.028345	KATNAL1	HGNC:28361	-1.7	0.03
hsa-let-7b-5p	MIMAT0000063	1.7742	0.028345	MCM7	HGNC:6950	-1.7	0.02
hsa-let-7b-5p	MIMAT0000063	1.7742	0.028345	GCLC	HGNC:4311	-1.69	0.01
hsa-let-7b-5p	MIMAT0000063	1.7742	0.028345	ZNF256	HGNC:13049	-1.69	0.05
hsa-let-7b-5p	MIMAT0000063	1.7742	0.028345	ZNF521	HGNC:24605	-1.69	0
hsa-let-7b-5p	MIMAT0000063	1.7742	0.028345	CEP97	HGNC:26244	-1.68823	0.000975
hsa-let-7b-5p	MIMAT0000063	1.7742	0.028345	NCF2	HGNC:7661	-1.685	2.6e-06
hsa-let-7b-5p	MIMAT0000063	1.7742	0.028345	DYRK3	HGNC:3094	-1.68	0.04
hsa-let-7b-5p	MIMAT0000063	1.7742	0.028345	MCTP1	HGNC:26183	-1.67757	0.01
hsa-let-7b-5p	MIMAT0000063	1.7742	0.028345	GNAI1	HGNC:4384	-1.67	0.01
hsa-let-7b-5p	MIMAT0000063	1.7742	0.028345	NCEH1	HGNC:29260	-1.67	0.04
hsa-let-7b-5p	MIMAT0000063	1.7742	0.028345	SNCA	HGNC:11138	-1.66923	6.08e-06
hsa-let-7b-5p	MIMAT0000063	1.7742	0.028345	CPM	HGNC:2311	-1.66631	4e-09
hsa-let-7b-5p	MIMAT0000063	1.7742	0.028345	MAML3	HGNC:16272	-1.65966	5.58e-15
hsa-let-7b-5p	MIMAT0000063	1.7742	0.028345	VPS36	HGNC:20312	-1.65055	0.000349
hsa-let-7b-5p	MIMAT0000063	1.7742	0.028345	B3GALNT1	HGNC:918	-1.65	0.04
hsa-let-7b-5p	MIMAT0000063	1.7742	0.028345	CDCA4	HGNC:14625	-1.65	0.05
hsa-let-7b-5p	MIMAT0000063	1.7742	0.028345	NHLRC2	HGNC:24731	-1.64468	2.4e-05
hsa-let-7b-5p	MIMAT0000063	1.7742	0.028345	TST	HGNC:12388	-1.64	0
hsa-let-7b-5p	MIMAT0000063	1.7742	0.028345	ETS2	HGNC:3489	-1.63105	2.33e-06
hsa-let-7b-5p	MIMAT0000063	1.7742	0.028345	CENPV	HGNC:29920	-1.63	0.01
hsa-let-7b-5p	MIMAT0000063	1.7742	0.028345	ZNF585B	HGNC:30948	-1.6208	1.26e-08
hsa-let-7b-5p	MIMAT0000063	1.7742	0.028345	ENO1	HGNC:3350	-1.62	0.05
hsa-let-7b-5p	MIMAT0000063	1.7742	0.028345	KPNA2	HGNC:6395	-1.62	0.04
hsa-let-7b-5p	MIMAT0000063	1.7742	0.028345	ZNF721	HGNC:29425	-1.61655	0.00223
hsa-let-7b-5p	MIMAT0000063	1.7742	0.028345	ZFP62	HGNC:23241	-1.61544	6.43e-05
hsa-let-7b-5p	MIMAT0000063	1.7742	0.028345	SKAP2	HGNC:15687	-1.61512	0.00456
hsa-let-7b-5p	MIMAT0000063	1.7742	0.028345	TNFRSF21	HGNC:13469	-1.61	0.03
hsa-let-7b-5p	MIMAT0000063	1.7742	0.028345	KCNA2	HGNC:6220	-1.60701	9.88e-07
hsa-let-7b-5p	MIMAT0000063	1.7742	0.028345	KRCC1	HGNC:28039	-1.60667	0.00194
hsa-let-7b-5p	MIMAT0000063	1.7742	0.028345	USP15	HGNC:12613	-1.6	0.02
hsa-let-7b-5p	MIMAT0000063	1.7742	0.028345	PHACTR2	HGNC:20956	-1.597	2.44e-08
hsa-let-7b-5p	MIMAT0000063	1.7742	0.028345	AK4	HGNC:363	-1.59	0.04
hsa-let-7b-5p	MIMAT0000063	1.7742	0.028345	APAF1	HGNC:576	-1.59	0
hsa-let-7b-5p	MIMAT0000063	1.7742	0.028345	ZNF217	HGNC:13009	-1.58931	0.00217
hsa-let-7b-5p	MIMAT0000063	1.7742	0.028345	TSPAN2	HGNC:20659	-1.58834	2.88e-07
hsa-let-7b-5p	MIMAT0000063	1.7742	0.028345	EGR1	HGNC:3238	-1.58754	0.0416
hsa-let-7b-5p	MIMAT0000063	1.7742	0.028345	IRF2	HGNC:6117	-1.58721	0.000434
hsa-let-7b-5p	MIMAT0000063	1.7742	0.028345	NRIP1	HGNC:8001	-1.58368	0.00112
hsa-let-7b-5p	MIMAT0000063	1.7742	0.028345	CNOT1	HGNC:7877	-1.58322	0.000306
hsa-let-7b-5p	MIMAT0000063	1.7742	0.028345	ERLIN1	HGNC:16947	-1.58	0.01
hsa-let-7b-5p	MIMAT0000063	1.7742	0.028345	CYFIP2	HGNC:13760	-1.57749	0.00186
hsa-let-7b-5p	MIMAT0000063	1.7742	0.028345	NOC3L	HGNC:24034	-1.57599	0.000716
hsa-let-7b-5p	MIMAT0000063	1.7742	0.028345	CHD9	HGNC:25701	-1.57347	7.92e-05
hsa-let-7b-5p	MIMAT0000063	1.7742	0.028345	CMAS	HGNC:18290	-1.57	0.05
hsa-let-7b-5p	MIMAT0000063	1.7742	0.028345	SLC22A15	HGNC:20301	-1.56546	2.7e-09
hsa-let-7b-5p	MIMAT0000063	1.7742	0.028345	ITGA5	HGNC:6141	-1.56079	8.3e-14
hsa-let-7b-5p	MIMAT0000063	1.7742	0.028345	ATAD2B	HGNC:29230	-1.56	0.02
hsa-let-7b-5p	MIMAT0000063	1.7742	0.028345	HNRNPA3	HGNC:24941	-1.56	0.02
hsa-let-7b-5p	MIMAT0000063	1.7742	0.028345	PXK	HGNC:23326	-1.56	0.03
hsa-let-7b-5p	MIMAT0000063	1.7742	0.028345	STAB2	HGNC:18629	-1.56	0.03
hsa-let-7b-5p	MIMAT0000063	1.7742	0.028345	NR4A3	HGNC:7982	-1.55996	8.93e-07
hsa-let-7b-5p	MIMAT0000063	1.7742	0.028345	ATM	HGNC:795	-1.55345	0.00173
hsa-let-7b-5p	MIMAT0000063	1.7742	0.028345	TNFAIP6	HGNC:11898	-1.55245	4.7e-10
hsa-let-7b-5p	MIMAT0000063	1.7742	0.028345	SLC5A3	HGNC:11038	-1.55057	0.000344
hsa-let-7b-5p	MIMAT0000063	1.7742	0.028345	BAZ1A	HGNC:960	-1.55	0.05
hsa-let-7b-5p	MIMAT0000063	1.7742	0.028345	EXOSC8	HGNC:17035	-1.55	0.02
hsa-let-7b-5p	MIMAT0000063	1.7742	0.028345	SUPT16H	HGNC:11465	-1.55	0.02
hsa-let-7b-5p	MIMAT0000063	1.7742	0.028345	EMC2	HGNC:28963	-1.54609	0.000445
hsa-let-7b-5p	MIMAT0000063	1.7742	0.028345	RNF217	HGNC:21487	-1.54466	5.62e-13
hsa-let-7b-5p	MIMAT0000063	1.7742	0.028345	RSPRY1	HGNC:29420	-1.54394	3.41e-05
hsa-let-7b-5p	MIMAT0000063	1.7742	0.028345	TUBA1C	HGNC:20768	-1.54	0.02
hsa-let-7b-5p	MIMAT0000063	1.7742	0.028345	RNF152	HGNC:26811	-1.53916	7.64e-20
hsa-let-7b-5p	MIMAT0000063	1.7742	0.028345	PTX3	HGNC:9692	-1.53244	7e-05
hsa-let-7b-5p	MIMAT0000063	1.7742	0.028345	LPL	HGNC:6677	-1.53196	0.0008
hsa-let-7b-5p	MIMAT0000063	1.7742	0.028345	ASAP2	HGNC:2721	-1.53	0
hsa-let-7b-5p	MIMAT0000063	1.7742	0.028345	PDGFRA	HGNC:8803	-1.53	0
hsa-let-7b-5p	MIMAT0000063	1.7742	0.028345	ZNF260	HGNC:13499	-1.52796	0.00116
hsa-let-7b-5p	MIMAT0000063	1.7742	0.028345	OSBPL10	HGNC:16395	-1.52769	0.0107
hsa-let-7b-5p	MIMAT0000063	1.7742	0.028345	ARMCX3	HGNC:24065	-1.52423	2.81e-05
hsa-let-7b-5p	MIMAT0000063	1.7742	0.028345	NCAPD2	HGNC:24305	-1.52389	0.02
hsa-let-7b-5p	MIMAT0000063	1.7742	0.028345	ATRX	HGNC:886	-1.52	0
hsa-let-7b-5p	MIMAT0000063	1.7742	0.028345	ZCCHC2	HGNC:22916	-1.52	0.05
hsa-let-7b-5p	MIMAT0000063	1.7742	0.028345	TLR4	HGNC:11850	-1.51818	0.000149
hsa-let-7b-5p	MIMAT0000063	1.7742	0.028345	LTN1	HGNC:13082	-1.51659	0.000127
hsa-let-7b-5p	MIMAT0000063	1.7742	0.028345	ZYX	HGNC:13200	-1.51267	7.56e-09
hsa-let-7b-5p	MIMAT0000063	1.7742	0.028345	PNKD	HGNC:9153	-1.51	0.03
hsa-let-7b-5p	MIMAT0000063	1.7742	0.028345	TMC7	HGNC:23000	-1.50698	8.31e-08
hsa-let-7b-5p	MIMAT0000063	1.7742	0.028345	C2CD5	HGNC:29062	-1.505	0.000125
hsa-let-7b-5p	MIMAT0000063	1.7742	0.028345	ZC3H6	HGNC:24762	-1.49996	5.74e-05
hsa-let-7b-5p	MIMAT0000063	1.7742	0.028345	VCL	HGNC:12665	-1.49704	5.09e-11
hsa-let-7d-5p	MIMAT0000065	1.83	0.053647	IGF2	HGNC:5466	-3.17	0.05
hsa-let-7d-5p	MIMAT0000065	1.83	0.053647	TOP2A	HGNC:11989	-3.06	0.01
hsa-let-7d-5p	MIMAT0000065	1.83	0.053647	DLGAP5	HGNC:16864	-2.8	0.02
hsa-let-7d-5p	MIMAT0000065	1.83	0.053647	SLC43A3	HGNC:17466	-2.66	0.01
hsa-let-7d-5p	MIMAT0000065	1.83	0.053647	TUBB2A	HGNC:12412	-2.62	0.03
hsa-let-7d-5p	MIMAT0000065	1.83	0.053647	NFIA	HGNC:7784	-2.58	0.01
hsa-let-7d-5p	MIMAT0000065	1.83	0.053647	CNKSR3	HGNC:23034	-2.53	0.02
hsa-let-7d-5p	MIMAT0000065	1.83	0.053647	NME4	HGNC:7852	-2.43	0.02
hsa-let-7d-5p	MIMAT0000065	1.83	0.053647	TRANK1	HGNC:29011	-2.41907	1.12e-06
hsa-let-7d-5p	MIMAT0000065	1.83	0.053647	DEPDC1	HGNC:22949	-2.41	0.04
hsa-let-7d-5p	MIMAT0000065	1.83	0.053647	ZEB2	HGNC:14881	-2.40774	5.5e-17
hsa-let-7d-5p	MIMAT0000065	1.83	0.053647	GPSM2	HGNC:29501	-2.4	0.01
hsa-let-7d-5p	MIMAT0000065	1.83	0.053647	SLC6A8	HGNC:11055	-2.36	0.03
hsa-let-7d-5p	MIMAT0000065	1.83	0.053647	RAD54L	HGNC:9826	-2.27	0.05
hsa-let-7d-5p	MIMAT0000065	1.83	0.053647	SLC16A9	HGNC:23520	-2.24	0.01
hsa-let-7d-5p	MIMAT0000065	1.83	0.053647	WASF1	HGNC:12732	-2.24	0.01
hsa-let-7d-5p	MIMAT0000065	1.83	0.053647	PLK1	HGNC:9077	-2.18	0.03
hsa-let-7d-5p	MIMAT0000065	1.83	0.053647	EXO1	HGNC:3511	-2.17	0.02
hsa-let-7d-5p	MIMAT0000065	1.83	0.053647	HMGA2	HGNC:5009	-2.17	0
hsa-let-7d-5p	MIMAT0000065	1.83	0.053647	PMP22	HGNC:9118	-2.17	0.02
hsa-let-7d-5p	MIMAT0000065	1.83	0.053647	RRM1	HGNC:10451	-2.11	0.02
hsa-let-7d-5p	MIMAT0000065	1.83	0.053647	SESN3	HGNC:23060	-2.11	0
hsa-let-7d-5p	MIMAT0000065	1.83	0.053647	SLC41A2	HGNC:31045	-2.09917	6.68e-08
hsa-let-7d-5p	MIMAT0000065	1.83	0.053647	HOXA10	HGNC:5100	-2.08	0.01
hsa-let-7d-5p	MIMAT0000065	1.83	0.053647	FBN2	HGNC:3604	-2.07939	0
hsa-let-7d-5p	MIMAT0000065	1.83	0.053647	CCNA2	HGNC:1578	-2.03985	0.01
hsa-let-7d-5p	MIMAT0000065	1.83	0.053647	PCNA	HGNC:8729	-2.03	0.02
hsa-let-7d-5p	MIMAT0000065	1.83	0.053647	RHD	HGNC:10009	-2.02	0.03
hsa-let-7d-5p	MIMAT0000065	1.83	0.053647	MCM3	HGNC:6945	-2.01	0.01
hsa-let-7d-5p	MIMAT0000065	1.83	0.053647	B3GNT5	HGNC:15684	-2.00051	0.02
hsa-let-7d-5p	MIMAT0000065	1.83	0.053647	TUBB	HGNC:20778	-1.93	0
hsa-let-7d-5p	MIMAT0000065	1.83	0.053647	RAD54B	HGNC:17228	-1.89	0.02
hsa-let-7d-5p	MIMAT0000065	1.83	0.053647	HOOK1	HGNC:19884	-1.86234	0.0201
hsa-let-7d-5p	MIMAT0000065	1.83	0.053647	MSH6	HGNC:7329	-1.85	0.04
hsa-let-7d-5p	MIMAT0000065	1.83	0.053647	GPD2	HGNC:4456	-1.84625	4.81e-05
hsa-let-7d-5p	MIMAT0000065	1.83	0.053647	LPGAT1	HGNC:28985	-1.83035	2.12e-08
hsa-let-7d-5p	MIMAT0000065	1.83	0.053647	AURKB	HGNC:11390	-1.83	0.05
hsa-let-7d-5p	MIMAT0000065	1.83	0.053647	ESPL1	HGNC:16856	-1.83	0.05
hsa-let-7d-5p	MIMAT0000065	1.83	0.053647	TRMT1L	HGNC:16782	-1.81979	0.000483
hsa-let-7d-5p	MIMAT0000065	1.83	0.053647	KIF13A	HGNC:14566	-1.80948	2.13e-17
hsa-let-7d-5p	MIMAT0000065	1.83	0.053647	IL1R1	HGNC:5993	-1.80342	2.4e-08
hsa-let-7d-5p	MIMAT0000065	1.83	0.053647	TGDS	HGNC:20324	-1.79991	9.4e-09
hsa-let-7d-5p	MIMAT0000065	1.83	0.053647	FGFR1	HGNC:3688	-1.79	0.02
hsa-let-7d-5p	MIMAT0000065	1.83	0.053647	LIMA1	HGNC:24636	-1.79	0.04
hsa-let-7d-5p	MIMAT0000065	1.83	0.053647	RTTN	HGNC:18654	-1.77812	1.07e-08
hsa-let-7d-5p	MIMAT0000065	1.83	0.053647	GAS7	HGNC:4169	-1.73827	1.01e-17
hsa-let-7d-5p	MIMAT0000065	1.83	0.053647	GTF2A1	HGNC:4646	-1.73456	3.54e-07
hsa-let-7d-5p	MIMAT0000065	1.83	0.053647	AHR	HGNC:348	-1.71219	0.000386
hsa-let-7d-5p	MIMAT0000065	1.83	0.053647	OBSL1	HGNC:29092	-1.71	0.04
hsa-let-7d-5p	MIMAT0000065	1.83	0.053647	UFL1	HGNC:23039	-1.70758	0.000217
hsa-let-7d-5p	MIMAT0000065	1.83	0.053647	KATNAL1	HGNC:28361	-1.7	0.03
hsa-let-7d-5p	MIMAT0000065	1.83	0.053647	RIN3	HGNC:18751	-1.69179	1.53e-21
hsa-let-7d-5p	MIMAT0000065	1.83	0.053647	ZNF521	HGNC:24605	-1.69	0
hsa-let-7d-5p	MIMAT0000065	1.83	0.053647	CEP97	HGNC:26244	-1.68823	0.000975
hsa-let-7d-5p	MIMAT0000065	1.83	0.053647	GPR137B	HGNC:11862	-1.68191	1.49e-09
hsa-let-7d-5p	MIMAT0000065	1.83	0.053647	DYRK3	HGNC:3094	-1.68	0.04
hsa-let-7d-5p	MIMAT0000065	1.83	0.053647	PREPL	HGNC:30228	-1.67651	0.0223
hsa-let-7d-5p	MIMAT0000065	1.83	0.053647	HIP1	HGNC:4913	-1.66361	1.12e-06
hsa-let-7d-5p	MIMAT0000065	1.83	0.053647	MAML3	HGNC:16272	-1.65966	5.58e-15
hsa-let-7d-5p	MIMAT0000065	1.83	0.053647	CDCA4	HGNC:14625	-1.65	0.05
hsa-let-7d-5p	MIMAT0000065	1.83	0.053647	NHLRC2	HGNC:24731	-1.64468	2.4e-05
hsa-let-7d-5p	MIMAT0000065	1.83	0.053647	TST	HGNC:12388	-1.64	0
hsa-let-7d-5p	MIMAT0000065	1.83	0.053647	ENO1	HGNC:3350	-1.62	0.05
hsa-let-7d-5p	MIMAT0000065	1.83	0.053647	KPNA2	HGNC:6395	-1.62	0.04
hsa-let-7d-5p	MIMAT0000065	1.83	0.053647	TNC	HGNC:5318	-1.61	0.02
hsa-let-7d-5p	MIMAT0000065	1.83	0.053647	AK4	HGNC:363	-1.59	0.04
hsa-let-7d-5p	MIMAT0000065	1.83	0.053647	APAF1	HGNC:576	-1.59	0
hsa-let-7d-5p	MIMAT0000065	1.83	0.053647	SDC4	HGNC:10661	-1.59	0.03
hsa-let-7d-5p	MIMAT0000065	1.83	0.053647	EGR1	HGNC:3238	-1.58754	0.0416
hsa-let-7d-5p	MIMAT0000065	1.83	0.053647	CNOT1	HGNC:7877	-1.58322	0.000306
hsa-let-7d-5p	MIMAT0000065	1.83	0.053647	FBXO7	HGNC:13586	-1.58	0
hsa-let-7d-5p	MIMAT0000065	1.83	0.053647	CMAS	HGNC:18290	-1.57	0.05
hsa-let-7d-5p	MIMAT0000065	1.83	0.053647	BLNK	HGNC:14211	-1.56651	0.000843
hsa-let-7d-5p	MIMAT0000065	1.83	0.053647	MPL	HGNC:7217	-1.56	0.05
hsa-let-7d-5p	MIMAT0000065	1.83	0.053647	PXK	HGNC:23326	-1.56	0.03
hsa-let-7d-5p	MIMAT0000065	1.83	0.053647	BAZ1A	HGNC:960	-1.55	0.05
hsa-let-7d-5p	MIMAT0000065	1.83	0.053647	RNF217	HGNC:21487	-1.54466	5.62e-13
hsa-let-7d-5p	MIMAT0000065	1.83	0.053647	ZCCHC2	HGNC:22916	-1.52	0.05
hsa-let-7d-5p	MIMAT0000065	1.83	0.053647	TLR4	HGNC:11850	-1.51818	0.000149
hsa-let-7d-5p	MIMAT0000065	1.83	0.053647	FYN	HGNC:4037	-1.517	9.19e-06
hsa-let-7d-5p	MIMAT0000065	1.83	0.053647	GRAMD1B	HGNC:29214	-1.51	0.02
hsa-let-7d-5p	MIMAT0000065	1.83	0.053647	BIVM-ERCC5	HGNC:43690	-1.50555	0.000103
hsa-let-7d-5p	MIMAT0000065	1.83	0.053647	C2CD5	HGNC:29062	-1.505	0.000125
hsa-let-7d-5p	MIMAT0000065	1.83	0.053647	VCL	HGNC:12665	-1.49704	5.09e-11
hsa-let-7e-5p	MIMAT0000066	3.07	0.006993	OLR1	HGNC:8133	-3.23149	2.86e-30
hsa-let-7e-5p	MIMAT0000066	3.07	0.006993	IGF2	HGNC:5466	-3.17	0.05
hsa-let-7e-5p	MIMAT0000066	3.07	0.006993	KCNH2	HGNC:6251	-3.05	0.02
hsa-let-7e-5p	MIMAT0000066	3.07	0.006993	BAHCC1	HGNC:29279	-2.74	0.01
hsa-let-7e-5p	MIMAT0000066	3.07	0.006993	HOXA9	HGNC:5109	-2.67	0.04
hsa-let-7e-5p	MIMAT0000066	3.07	0.006993	LHFPL2	HGNC:6588	-2.62	0
hsa-let-7e-5p	MIMAT0000066	3.07	0.006993	TUBB2A	HGNC:12412	-2.62	0.03
hsa-let-7e-5p	MIMAT0000066	3.07	0.006993	NFIA	HGNC:7784	-2.58	0.01
hsa-let-7e-5p	MIMAT0000066	3.07	0.006993	VCAM1	HGNC:12663	-2.51631	0.01
hsa-let-7e-5p	MIMAT0000066	3.07	0.006993	NME4	HGNC:7852	-2.43	0.02
hsa-let-7e-5p	MIMAT0000066	3.07	0.006993	TRANK1	HGNC:29011	-2.41907	1.12e-06
hsa-let-7e-5p	MIMAT0000066	3.07	0.006993	LMNB1	HGNC:6637	-2.4	0.01
hsa-let-7e-5p	MIMAT0000066	3.07	0.006993	POLQ	HGNC:9186	-2.31	0.01
hsa-let-7e-5p	MIMAT0000066	3.07	0.006993	SLC16A9	HGNC:23520	-2.24	0.01
hsa-let-7e-5p	MIMAT0000066	3.07	0.006993	MKI67	HGNC:7107	-2.21	0
hsa-let-7e-5p	MIMAT0000066	3.07	0.006993	ANLN	HGNC:14082	-2.19	0.03
hsa-let-7e-5p	MIMAT0000066	3.07	0.006993	PLK1	HGNC:9077	-2.18	0.03
hsa-let-7e-5p	MIMAT0000066	3.07	0.006993	EXO1	HGNC:3511	-2.17	0.02
hsa-let-7e-5p	MIMAT0000066	3.07	0.006993	HMGA2	HGNC:5009	-2.17	0
hsa-let-7e-5p	MIMAT0000066	3.07	0.006993	MCM6	HGNC:6949	-2.17	0.04
hsa-let-7e-5p	MIMAT0000066	3.07	0.006993	CKAP2L	HGNC:26877	-2.14	0.01
hsa-let-7e-5p	MIMAT0000066	3.07	0.006993	MBOAT2	HGNC:25193	-2.13695	0.02
hsa-let-7e-5p	MIMAT0000066	3.07	0.006993	RFC5	HGNC:9973	-2.12	0.01
hsa-let-7e-5p	MIMAT0000066	3.07	0.006993	RRM1	HGNC:10451	-2.11	0.02
hsa-let-7e-5p	MIMAT0000066	3.07	0.006993	SESN3	HGNC:23060	-2.11	0
hsa-let-7e-5p	MIMAT0000066	3.07	0.006993	CDCA3	HGNC:14624	-2.07	0.03
hsa-let-7e-5p	MIMAT0000066	3.07	0.006993	IGF2BP2	HGNC:28867	-2.05953	0.01
hsa-let-7e-5p	MIMAT0000066	3.07	0.006993	SLC29A1	HGNC:11003	-2.05	0.02
hsa-let-7e-5p	MIMAT0000066	3.07	0.006993	CCNA2	HGNC:1578	-2.03985	0.01
hsa-let-7e-5p	MIMAT0000066	3.07	0.006993	RHD	HGNC:10009	-2.02	0.03
hsa-let-7e-5p	MIMAT0000066	3.07	0.006993	RB1	HGNC:9884	-2.00822	0.00147
hsa-let-7e-5p	MIMAT0000066	3.07	0.006993	B3GNT5	HGNC:15684	-2.00051	0.02
hsa-let-7e-5p	MIMAT0000066	3.07	0.006993	XK	HGNC:12811	-1.99	0.02
hsa-let-7e-5p	MIMAT0000066	3.07	0.006993	TUBB	HGNC:20778	-1.93	0
hsa-let-7e-5p	MIMAT0000066	3.07	0.006993	RAD54B	HGNC:17228	-1.89	0.02
hsa-let-7e-5p	MIMAT0000066	3.07	0.006993	MSH6	HGNC:7329	-1.85	0.04
hsa-let-7e-5p	MIMAT0000066	3.07	0.006993	GPD2	HGNC:4456	-1.84625	4.81e-05
hsa-let-7e-5p	MIMAT0000066	3.07	0.006993	TTK	HGNC:12401	-1.83832	0.01
hsa-let-7e-5p	MIMAT0000066	3.07	0.006993	LPGAT1	HGNC:28985	-1.83035	2.12e-08
hsa-let-7e-5p	MIMAT0000066	3.07	0.006993	AURKB	HGNC:11390	-1.83	0.05
hsa-let-7e-5p	MIMAT0000066	3.07	0.006993	CENPK	HGNC:29479	-1.83	0.02
hsa-let-7e-5p	MIMAT0000066	3.07	0.006993	ESPL1	HGNC:16856	-1.83	0.05
hsa-let-7e-5p	MIMAT0000066	3.07	0.006993	SEC23IP	HGNC:17018	-1.81693	1.92e-06
hsa-let-7e-5p	MIMAT0000066	3.07	0.006993	DENND5A	HGNC:19344	-1.81016	4.23e-08
hsa-let-7e-5p	MIMAT0000066	3.07	0.006993	GLRX5	HGNC:20134	-1.81	0
hsa-let-7e-5p	MIMAT0000066	3.07	0.006993	MMP9	HGNC:7176	-1.8047	5.62e-08
hsa-let-7e-5p	MIMAT0000066	3.07	0.006993	FGFR1	HGNC:3688	-1.79	0.02
hsa-let-7e-5p	MIMAT0000066	3.07	0.006993	GMPS	HGNC:4378	-1.75	0.01
hsa-let-7e-5p	MIMAT0000066	3.07	0.006993	PTK2	HGNC:9611	-1.74	0
hsa-let-7e-5p	MIMAT0000066	3.07	0.006993	GAS7	HGNC:4169	-1.73827	1.01e-17
hsa-let-7e-5p	MIMAT0000066	3.07	0.006993	ZNF385A	HGNC:17521	-1.7361	3.92e-23
hsa-let-7e-5p	MIMAT0000066	3.07	0.006993	GTF2A1	HGNC:4646	-1.73456	3.54e-07
hsa-let-7e-5p	MIMAT0000066	3.07	0.006993	VRK1	HGNC:12718	-1.73	0.05
hsa-let-7e-5p	MIMAT0000066	3.07	0.006993	RACGAP1	HGNC:9804	-1.72	0.04
hsa-let-7e-5p	MIMAT0000066	3.07	0.006993	AHR	HGNC:348	-1.71219	0.000386
hsa-let-7e-5p	MIMAT0000066	3.07	0.006993	KATNAL1	HGNC:28361	-1.7	0.03
hsa-let-7e-5p	MIMAT0000066	3.07	0.006993	ZNF256	HGNC:13049	-1.69	0.05
hsa-let-7e-5p	MIMAT0000066	3.07	0.006993	DYRK3	HGNC:3094	-1.68	0.04
hsa-let-7e-5p	MIMAT0000066	3.07	0.006993	PREPL	HGNC:30228	-1.67651	0.0223
hsa-let-7e-5p	MIMAT0000066	3.07	0.006993	NCEH1	HGNC:29260	-1.67	0.04
hsa-let-7e-5p	MIMAT0000066	3.07	0.006993	CABLES1	HGNC:25097	-1.66743	0.00177
hsa-let-7e-5p	MIMAT0000066	3.07	0.006993	VPS36	HGNC:20312	-1.65055	0.000349
hsa-let-7e-5p	MIMAT0000066	3.07	0.006993	B3GALNT1	HGNC:918	-1.65	0.04
hsa-let-7e-5p	MIMAT0000066	3.07	0.006993	CDCA4	HGNC:14625	-1.65	0.05
hsa-let-7e-5p	MIMAT0000066	3.07	0.006993	NHLRC2	HGNC:24731	-1.64468	2.4e-05
hsa-let-7e-5p	MIMAT0000066	3.07	0.006993	TST	HGNC:12388	-1.64	0
hsa-let-7e-5p	MIMAT0000066	3.07	0.006993	ETS2	HGNC:3489	-1.63105	2.33e-06
hsa-let-7e-5p	MIMAT0000066	3.07	0.006993	IL1A	HGNC:5991	-1.62562	1.78e-07
hsa-let-7e-5p	MIMAT0000066	3.07	0.006993	ZFP62	HGNC:23241	-1.61544	6.43e-05
hsa-let-7e-5p	MIMAT0000066	3.07	0.006993	POLD1	HGNC:9175	-1.61	0.02
hsa-let-7e-5p	MIMAT0000066	3.07	0.006993	PHACTR2	HGNC:20956	-1.597	2.44e-08
hsa-let-7e-5p	MIMAT0000066	3.07	0.006993	AK4	HGNC:363	-1.59	0.04
hsa-let-7e-5p	MIMAT0000066	3.07	0.006993	APAF1	HGNC:576	-1.59	0
hsa-let-7e-5p	MIMAT0000066	3.07	0.006993	ZNF217	HGNC:13009	-1.58931	0.00217
hsa-let-7e-5p	MIMAT0000066	3.07	0.006993	EGR1	HGNC:3238	-1.58754	0.0416
hsa-let-7e-5p	MIMAT0000066	3.07	0.006993	CNOT1	HGNC:7877	-1.58322	0.000306
hsa-let-7e-5p	MIMAT0000066	3.07	0.006993	NOC3L	HGNC:24034	-1.57599	0.000716
hsa-let-7e-5p	MIMAT0000066	3.07	0.006993	CHD9	HGNC:25701	-1.57347	7.92e-05
hsa-let-7e-5p	MIMAT0000066	3.07	0.006993	CMAS	HGNC:18290	-1.57	0.05
hsa-let-7e-5p	MIMAT0000066	3.07	0.006993	MPL	HGNC:7217	-1.56	0.05
hsa-let-7e-5p	MIMAT0000066	3.07	0.006993	BAZ1A	HGNC:960	-1.55	0.05
hsa-let-7e-5p	MIMAT0000066	3.07	0.006993	RSPRY1	HGNC:29420	-1.54394	3.41e-05
hsa-let-7e-5p	MIMAT0000066	3.07	0.006993	RNF152	HGNC:26811	-1.53916	7.64e-20
hsa-let-7e-5p	MIMAT0000066	3.07	0.006993	ZNF260	HGNC:13499	-1.52796	0.00116
hsa-let-7e-5p	MIMAT0000066	3.07	0.006993	NCAPD2	HGNC:24305	-1.52389	0.02
hsa-let-7e-5p	MIMAT0000066	3.07	0.006993	ZCCHC2	HGNC:22916	-1.52	0.05
hsa-let-7e-5p	MIMAT0000066	3.07	0.006993	GRAMD1B	HGNC:29214	-1.51	0.02
hsa-let-7e-5p	MIMAT0000066	3.07	0.006993	PNKD	HGNC:9153	-1.51	0.03
hsa-let-7e-5p	MIMAT0000066	3.07	0.006993	VCL	HGNC:12665	-1.49704	5.09e-11
hsa-let-7f-5p	MIMAT0000067	2.52	0.031589	TFRC	HGNC:11763	-3.95	0.02
hsa-let-7f-5p	MIMAT0000067	2.52	0.031589	IGF2	HGNC:5466	-3.17	0.05
hsa-let-7f-5p	MIMAT0000067	2.52	0.031589	TOP2A	HGNC:11989	-3.06	0.01
hsa-let-7f-5p	MIMAT0000067	2.52	0.031589	KCNH2	HGNC:6251	-3.05	0.02
hsa-let-7f-5p	MIMAT0000067	2.52	0.031589	ATP7B	HGNC:870	-2.76	0.02
hsa-let-7f-5p	MIMAT0000067	2.52	0.031589	HOXA9	HGNC:5109	-2.67	0.04
hsa-let-7f-5p	MIMAT0000067	2.52	0.031589	SLC43A3	HGNC:17466	-2.66	0.01
hsa-let-7f-5p	MIMAT0000067	2.52	0.031589	TUBB2A	HGNC:12412	-2.62	0.03
hsa-let-7f-5p	MIMAT0000067	2.52	0.031589	CCNB2	HGNC:1580	-2.6	0.03
hsa-let-7f-5p	MIMAT0000067	2.52	0.031589	ASPM	HGNC:19048	-2.53	0.02
hsa-let-7f-5p	MIMAT0000067	2.52	0.031589	CNKSR3	HGNC:23034	-2.53	0.02
hsa-let-7f-5p	MIMAT0000067	2.52	0.031589	VCAM1	HGNC:12663	-2.51631	0.01
hsa-let-7f-5p	MIMAT0000067	2.52	0.031589	NME4	HGNC:7852	-2.43	0.02
hsa-let-7f-5p	MIMAT0000067	2.52	0.031589	TRANK1	HGNC:29011	-2.41907	1.12e-06
hsa-let-7f-5p	MIMAT0000067	2.52	0.031589	GPSM2	HGNC:29501	-2.4	0.01
hsa-let-7f-5p	MIMAT0000067	2.52	0.031589	LMNB1	HGNC:6637	-2.4	0.01
hsa-let-7f-5p	MIMAT0000067	2.52	0.031589	SLC6A8	HGNC:11055	-2.36	0.03
hsa-let-7f-5p	MIMAT0000067	2.52	0.031589	VCAN	HGNC:2464	-2.35559	0.02
hsa-let-7f-5p	MIMAT0000067	2.52	0.031589	MSH2	HGNC:7325	-2.33	0.05
hsa-let-7f-5p	MIMAT0000067	2.52	0.031589	POLQ	HGNC:9186	-2.31	0.01
hsa-let-7f-5p	MIMAT0000067	2.52	0.031589	RAD54L	HGNC:9826	-2.27	0.05
hsa-let-7f-5p	MIMAT0000067	2.52	0.031589	SLC16A9	HGNC:23520	-2.24	0.01
hsa-let-7f-5p	MIMAT0000067	2.52	0.031589	MKI67	HGNC:7107	-2.21	0
hsa-let-7f-5p	MIMAT0000067	2.52	0.031589	ANLN	HGNC:14082	-2.19	0.03
hsa-let-7f-5p	MIMAT0000067	2.52	0.031589	HMGA2	HGNC:5009	-2.17	0
hsa-let-7f-5p	MIMAT0000067	2.52	0.031589	MCM6	HGNC:6949	-2.17	0.04
hsa-let-7f-5p	MIMAT0000067	2.52	0.031589	PMP22	HGNC:9118	-2.17	0.02
hsa-let-7f-5p	MIMAT0000067	2.52	0.031589	CKAP2L	HGNC:26877	-2.14	0.01
hsa-let-7f-5p	MIMAT0000067	2.52	0.031589	MBOAT2	HGNC:25193	-2.13695	0.02
hsa-let-7f-5p	MIMAT0000067	2.52	0.031589	RFC5	HGNC:9973	-2.12	0.01
hsa-let-7f-5p	MIMAT0000067	2.52	0.031589	RRM1	HGNC:10451	-2.11	0.02
hsa-let-7f-5p	MIMAT0000067	2.52	0.031589	SESN3	HGNC:23060	-2.11	0
hsa-let-7f-5p	MIMAT0000067	2.52	0.031589	SLC41A2	HGNC:31045	-2.09917	6.68e-08
hsa-let-7f-5p	MIMAT0000067	2.52	0.031589	IGF2BP2	HGNC:28867	-2.05953	0.01
hsa-let-7f-5p	MIMAT0000067	2.52	0.031589	SLC29A1	HGNC:11003	-2.05	0.02
hsa-let-7f-5p	MIMAT0000067	2.52	0.031589	CCNA2	HGNC:1578	-2.03985	0.01
hsa-let-7f-5p	MIMAT0000067	2.52	0.031589	RHD	HGNC:10009	-2.02	0.03
hsa-let-7f-5p	MIMAT0000067	2.52	0.031589	MCM3	HGNC:6945	-2.01	0.01
hsa-let-7f-5p	MIMAT0000067	2.52	0.031589	RB1	HGNC:9884	-2.00822	0.00147
hsa-let-7f-5p	MIMAT0000067	2.52	0.031589	ASXL2	HGNC:23805	-2.00383	3.44e-06
hsa-let-7f-5p	MIMAT0000067	2.52	0.031589	B3GNT5	HGNC:15684	-2.00051	0.02
hsa-let-7f-5p	MIMAT0000067	2.52	0.031589	VANGL1	HGNC:15512	-1.99	0.05
hsa-let-7f-5p	MIMAT0000067	2.52	0.031589	XK	HGNC:12811	-1.99	0.02
hsa-let-7f-5p	MIMAT0000067	2.52	0.031589	CCDC28B	HGNC:28163	-1.98	0.01
hsa-let-7f-5p	MIMAT0000067	2.52	0.031589	HLA-DPA1	HGNC:4938	-1.93	0.02
hsa-let-7f-5p	MIMAT0000067	2.52	0.031589	TFDP1	HGNC:11749	-1.93	0.02
hsa-let-7f-5p	MIMAT0000067	2.52	0.031589	RAD54B	HGNC:17228	-1.89	0.02
hsa-let-7f-5p	MIMAT0000067	2.52	0.031589	HOOK1	HGNC:19884	-1.86234	0.0201
hsa-let-7f-5p	MIMAT0000067	2.52	0.031589	MSH6	HGNC:7329	-1.85	0.04
hsa-let-7f-5p	MIMAT0000067	2.52	0.031589	GPD2	HGNC:4456	-1.84625	4.81e-05
hsa-let-7f-5p	MIMAT0000067	2.52	0.031589	LPGAT1	HGNC:28985	-1.83035	2.12e-08
hsa-let-7f-5p	MIMAT0000067	2.52	0.031589	AURKB	HGNC:11390	-1.83	0.05
hsa-let-7f-5p	MIMAT0000067	2.52	0.031589	CENPK	HGNC:29479	-1.83	0.02
hsa-let-7f-5p	MIMAT0000067	2.52	0.031589	ESPL1	HGNC:16856	-1.83	0.05
hsa-let-7f-5p	MIMAT0000067	2.52	0.031589	TRMT1L	HGNC:16782	-1.81979	0.000483
hsa-let-7f-5p	MIMAT0000067	2.52	0.031589	DENND5A	HGNC:19344	-1.81016	4.23e-08
hsa-let-7f-5p	MIMAT0000067	2.52	0.031589	GLRX5	HGNC:20134	-1.81	0
hsa-let-7f-5p	MIMAT0000067	2.52	0.031589	FGFR1	HGNC:3688	-1.79	0.02
hsa-let-7f-5p	MIMAT0000067	2.52	0.031589	RTTN	HGNC:18654	-1.77812	1.07e-08
hsa-let-7f-5p	MIMAT0000067	2.52	0.031589	PTK2	HGNC:9611	-1.74	0
hsa-let-7f-5p	MIMAT0000067	2.52	0.031589	GAS7	HGNC:4169	-1.73827	1.01e-17
hsa-let-7f-5p	MIMAT0000067	2.52	0.031589	ZNF385A	HGNC:17521	-1.7361	3.92e-23
hsa-let-7f-5p	MIMAT0000067	2.52	0.031589	VRK1	HGNC:12718	-1.73	0.05
hsa-let-7f-5p	MIMAT0000067	2.52	0.031589	AHR	HGNC:348	-1.71219	0.000386
hsa-let-7f-5p	MIMAT0000067	2.52	0.031589	KATNAL1	HGNC:28361	-1.7	0.03
hsa-let-7f-5p	MIMAT0000067	2.52	0.031589	ZNF256	HGNC:13049	-1.69	0.05
hsa-let-7f-5p	MIMAT0000067	2.52	0.031589	GPR137B	HGNC:11862	-1.68191	1.49e-09
hsa-let-7f-5p	MIMAT0000067	2.52	0.031589	DYRK3	HGNC:3094	-1.68	0.04
hsa-let-7f-5p	MIMAT0000067	2.52	0.031589	GNAI1	HGNC:4384	-1.67	0.01
hsa-let-7f-5p	MIMAT0000067	2.52	0.031589	CRYZ	HGNC:2419	-1.66842	0.00652
hsa-let-7f-5p	MIMAT0000067	2.52	0.031589	MAML3	HGNC:16272	-1.65966	5.58e-15
hsa-let-7f-5p	MIMAT0000067	2.52	0.031589	VPS36	HGNC:20312	-1.65055	0.000349
hsa-let-7f-5p	MIMAT0000067	2.52	0.031589	B3GALNT1	HGNC:918	-1.65	0.04
hsa-let-7f-5p	MIMAT0000067	2.52	0.031589	CDCA4	HGNC:14625	-1.65	0.05
hsa-let-7f-5p	MIMAT0000067	2.52	0.031589	NHLRC2	HGNC:24731	-1.64468	2.4e-05
hsa-let-7f-5p	MIMAT0000067	2.52	0.031589	ETS2	HGNC:3489	-1.63105	2.33e-06
hsa-let-7f-5p	MIMAT0000067	2.52	0.031589	ZNF585B	HGNC:30948	-1.6208	1.26e-08
hsa-let-7f-5p	MIMAT0000067	2.52	0.031589	ENO1	HGNC:3350	-1.62	0.05
hsa-let-7f-5p	MIMAT0000067	2.52	0.031589	KPNA2	HGNC:6395	-1.62	0.04
hsa-let-7f-5p	MIMAT0000067	2.52	0.031589	KCNA2	HGNC:6220	-1.60701	9.88e-07
hsa-let-7f-5p	MIMAT0000067	2.52	0.031589	PHACTR2	HGNC:20956	-1.597	2.44e-08
hsa-let-7f-5p	MIMAT0000067	2.52	0.031589	AK4	HGNC:363	-1.59	0.04
hsa-let-7f-5p	MIMAT0000067	2.52	0.031589	APAF1	HGNC:576	-1.59	0
hsa-let-7f-5p	MIMAT0000067	2.52	0.031589	ZNF217	HGNC:13009	-1.58931	0.00217
hsa-let-7f-5p	MIMAT0000067	2.52	0.031589	EGR1	HGNC:3238	-1.58754	0.0416
hsa-let-7f-5p	MIMAT0000067	2.52	0.031589	CNOT1	HGNC:7877	-1.58322	0.000306
hsa-let-7f-5p	MIMAT0000067	2.52	0.031589	ERLIN1	HGNC:16947	-1.58	0.01
hsa-let-7f-5p	MIMAT0000067	2.52	0.031589	NOC3L	HGNC:24034	-1.57599	0.000716
hsa-let-7f-5p	MIMAT0000067	2.52	0.031589	CHD9	HGNC:25701	-1.57347	7.92e-05
hsa-let-7f-5p	MIMAT0000067	2.52	0.031589	CMAS	HGNC:18290	-1.57	0.05
hsa-let-7f-5p	MIMAT0000067	2.52	0.031589	BLNK	HGNC:14211	-1.56651	0.000843
hsa-let-7f-5p	MIMAT0000067	2.52	0.031589	MPL	HGNC:7217	-1.56	0.05
hsa-let-7f-5p	MIMAT0000067	2.52	0.031589	BAZ1A	HGNC:960	-1.55	0.05
hsa-let-7f-5p	MIMAT0000067	2.52	0.031589	RNF217	HGNC:21487	-1.54466	5.62e-13
hsa-let-7f-5p	MIMAT0000067	2.52	0.031589	RSPRY1	HGNC:29420	-1.54394	3.41e-05
hsa-let-7f-5p	MIMAT0000067	2.52	0.031589	TUBA1C	HGNC:20768	-1.54	0.02
hsa-let-7f-5p	MIMAT0000067	2.52	0.031589	RNF152	HGNC:26811	-1.53916	7.64e-20
hsa-let-7f-5p	MIMAT0000067	2.52	0.031589	ZNF260	HGNC:13499	-1.52796	0.00116
hsa-let-7f-5p	MIMAT0000067	2.52	0.031589	OSBPL10	HGNC:16395	-1.52769	0.0107
hsa-let-7f-5p	MIMAT0000067	2.52	0.031589	ZCCHC2	HGNC:22916	-1.52	0.05
hsa-let-7f-5p	MIMAT0000067	2.52	0.031589	PNKD	HGNC:9153	-1.51	0.03
hsa-let-7f-5p	MIMAT0000067	2.52	0.031589	TMC7	HGNC:23000	-1.50698	8.31e-08
hsa-let-7f-5p	MIMAT0000067	2.52	0.031589	VCL	HGNC:12665	-1.49704	5.09e-11
hsa-mir-101-3p	MIMAT0000099	3.01	0.00116	CKAP2	HGNC:1990	-4	0
hsa-mir-101-3p	MIMAT0000099	3.01	0.00116	TMEM156	HGNC:26260	-3.92697	0.000765
hsa-mir-101-3p	MIMAT0000099	3.01	0.00116	BEX1	HGNC:1036	-3.74818	0.01
hsa-mir-101-3p	MIMAT0000099	3.01	0.00116	CA2	HGNC:1373	-3.25	0.05
hsa-mir-101-3p	MIMAT0000099	3.01	0.00116	DNAJA4	HGNC:14885	-3.25	0.03
hsa-mir-101-3p	MIMAT0000099	3.01	0.00116	SLC10A4	HGNC:22980	-3.25	0.03
hsa-mir-101-3p	MIMAT0000099	3.01	0.00116	FUT1	HGNC:4012	-3.2	0.01
hsa-mir-101-3p	MIMAT0000099	3.01	0.00116	IGF2	HGNC:5466	-3.17	0.05
hsa-mir-101-3p	MIMAT0000099	3.01	0.00116	CYTL1	HGNC:24435	-3.03	0.03
hsa-mir-101-3p	MIMAT0000099	3.01	0.00116	RGS18	HGNC:14261	-2.80066	4.93e-13
hsa-mir-101-3p	MIMAT0000099	3.01	0.00116	ATP7B	HGNC:870	-2.76	0.02
hsa-mir-101-3p	MIMAT0000099	3.01	0.00116	BAHCC1	HGNC:29279	-2.74	0.01
hsa-mir-101-3p	MIMAT0000099	3.01	0.00116	RNF182	HGNC:28522	-2.7	0
hsa-mir-101-3p	MIMAT0000099	3.01	0.00116	HOXA9	HGNC:5109	-2.67	0.04
hsa-mir-101-3p	MIMAT0000099	3.01	0.00116	PTGER2	HGNC:9594	-2.65798	1.34e-09
hsa-mir-101-3p	MIMAT0000099	3.01	0.00116	ATP1B2	HGNC:805	-2.65	0.05
hsa-mir-101-3p	MIMAT0000099	3.01	0.00116	ZNF675	HGNC:30768	-2.62849	3.23e-06
hsa-mir-101-3p	MIMAT0000099	3.01	0.00116	TUBB2A	HGNC:12412	-2.62	0.03
hsa-mir-101-3p	MIMAT0000099	3.01	0.00116	CSTA	HGNC:2481	-2.58991	4.12e-15
hsa-mir-101-3p	MIMAT0000099	3.01	0.00116	SLPI	HGNC:11092	-2.57308	2.46e-10
hsa-mir-101-3p	MIMAT0000099	3.01	0.00116	CDC7	HGNC:1745	-2.46	0.02
hsa-mir-101-3p	MIMAT0000099	3.01	0.00116	TRIP11	HGNC:12305	-2.45111	9.34e-07
hsa-mir-101-3p	MIMAT0000099	3.01	0.00116	ZEB2	HGNC:14881	-2.40774	5.5e-17
hsa-mir-101-3p	MIMAT0000099	3.01	0.00116	LMNB1	HGNC:6637	-2.4	0.01
hsa-mir-101-3p	MIMAT0000099	3.01	0.00116	GNAQ	HGNC:4390	-2.38406	1.37e-06
hsa-mir-101-3p	MIMAT0000099	3.01	0.00116	UHRF1	HGNC:12556	-2.38	0.04
hsa-mir-101-3p	MIMAT0000099	3.01	0.00116	VCAN	HGNC:2464	-2.35559	0.02
hsa-mir-101-3p	MIMAT0000099	3.01	0.00116	CDK1	HGNC:1722	-2.35	0.04
hsa-mir-101-3p	MIMAT0000099	3.01	0.00116	MSH2	HGNC:7325	-2.33	0.05
hsa-mir-101-3p	MIMAT0000099	3.01	0.00116	SYTL4	HGNC:15588	-2.29	0
hsa-mir-101-3p	MIMAT0000099	3.01	0.00116	HMGB2	HGNC:5000	-2.28	0.05
hsa-mir-101-3p	MIMAT0000099	3.01	0.00116	ZNF618	HGNC:29416	-2.27	0.01
hsa-mir-101-3p	MIMAT0000099	3.01	0.00116	TMEM217	HGNC:21238	-2.26	0
hsa-mir-101-3p	MIMAT0000099	3.01	0.00116	SLC16A9	HGNC:23520	-2.24	0.01
hsa-mir-101-3p	MIMAT0000099	3.01	0.00116	MKI67	HGNC:7107	-2.21	0
hsa-mir-101-3p	MIMAT0000099	3.01	0.00116	TRIM6	HGNC:16277	-2.2	0
hsa-mir-101-3p	MIMAT0000099	3.01	0.00116	ANLN	HGNC:14082	-2.19	0.03
hsa-mir-101-3p	MIMAT0000099	3.01	0.00116	SLC22A4	HGNC:10968	-2.19	0.03
hsa-mir-101-3p	MIMAT0000099	3.01	0.00116	PMP22	HGNC:9118	-2.17	0.02
hsa-mir-101-3p	MIMAT0000099	3.01	0.00116	COTL1	HGNC:18304	-2.1683	3.61e-20
hsa-mir-101-3p	MIMAT0000099	3.01	0.00116	ADD2	HGNC:244	-2.16	0.04
hsa-mir-101-3p	MIMAT0000099	3.01	0.00116	MBOAT2	HGNC:25193	-2.13695	0.02
hsa-mir-101-3p	MIMAT0000099	3.01	0.00116	S100A9	HGNC:10499	-2.13567	2.68e-05
hsa-mir-101-3p	MIMAT0000099	3.01	0.00116	PTPN22	HGNC:9652	-2.12	0
hsa-mir-101-3p	MIMAT0000099	3.01	0.00116	SORL1	HGNC:11185	-2.11907	3.15e-09
hsa-mir-101-3p	MIMAT0000099	3.01	0.00116	RRM1	HGNC:10451	-2.11	0.02
hsa-mir-101-3p	MIMAT0000099	3.01	0.00116	SESN3	HGNC:23060	-2.11	0
hsa-mir-101-3p	MIMAT0000099	3.01	0.00116	LIN7A	HGNC:17787	-2.10668	8.5e-21
hsa-mir-101-3p	MIMAT0000099	3.01	0.00116	ABCB1	HGNC:40	-2.105	0.02
hsa-mir-101-3p	MIMAT0000099	3.01	0.00116	GXYLT2	HGNC:33383	-2.08	0.01
hsa-mir-101-3p	MIMAT0000099	3.01	0.00116	HOXA10	HGNC:5100	-2.08	0.01
hsa-mir-101-3p	MIMAT0000099	3.01	0.00116	FBN2	HGNC:3604	-2.07939	0
hsa-mir-101-3p	MIMAT0000099	3.01	0.00116	SYNRG	HGNC:557	-2.07206	4.87e-09
hsa-mir-101-3p	MIMAT0000099	3.01	0.00116	EREG	HGNC:3443	-2.07032	8.21e-09
hsa-mir-101-3p	MIMAT0000099	3.01	0.00116	METAP2	HGNC:16672	-2.05	0.03
hsa-mir-101-3p	MIMAT0000099	3.01	0.00116	CDC42EP4	HGNC:17147	-1.99	0.02
hsa-mir-101-3p	MIMAT0000099	3.01	0.00116	VANGL1	HGNC:15512	-1.99	0.05
hsa-mir-101-3p	MIMAT0000099	3.01	0.00116	SERPINF1	HGNC:8824	-1.96	0.01
hsa-mir-101-3p	MIMAT0000099	3.01	0.00116	TPM1	HGNC:12010	-1.94	0.04
hsa-mir-101-3p	MIMAT0000099	3.01	0.00116	VAT1	HGNC:16919	-1.94	0.01
hsa-mir-101-3p	MIMAT0000099	3.01	0.00116	RAB7B	HGNC:30513	-1.93	0.02
hsa-mir-101-3p	MIMAT0000099	3.01	0.00116	TGM2	HGNC:11778	-1.93	0.01
hsa-mir-101-3p	MIMAT0000099	3.01	0.00116	CYP4F3	HGNC:2646	-1.91716	2.31e-16
hsa-mir-101-3p	MIMAT0000099	3.01	0.00116	FZD5	HGNC:4043	-1.91	0.01
hsa-mir-101-3p	MIMAT0000099	3.01	0.00116	CSGALNACT1	HGNC:24290	-1.90054	0.00241
hsa-mir-101-3p	MIMAT0000099	3.01	0.00116	CHI3L1	HGNC:1932	-1.89307	5.89e-11
hsa-mir-101-3p	MIMAT0000099	3.01	0.00116	HSPA1A	HGNC:5232	-1.89	0.03
hsa-mir-101-3p	MIMAT0000099	3.01	0.00116	HAUS6	HGNC:25948	-1.88	0.05
hsa-mir-101-3p	MIMAT0000099	3.01	0.00116	CD81	HGNC:1701	-1.87	0.02
hsa-mir-101-3p	MIMAT0000099	3.01	0.00116	HP	HGNC:5141	-1.87	0.01
hsa-mir-101-3p	MIMAT0000099	3.01	0.00116	ZNF438	HGNC:21029	-1.86	0.01
hsa-mir-101-3p	MIMAT0000099	3.01	0.00116	OLFML3	HGNC:24956	-1.85	0
hsa-mir-101-3p	MIMAT0000099	3.01	0.00116	GPD2	HGNC:4456	-1.84625	4.81e-05
hsa-mir-101-3p	MIMAT0000099	3.01	0.00116	LPGAT1	HGNC:28985	-1.83035	2.12e-08
hsa-mir-101-3p	MIMAT0000099	3.01	0.00116	DENND5A	HGNC:19344	-1.81016	4.23e-08
hsa-mir-101-3p	MIMAT0000099	3.01	0.00116	GLRX5	HGNC:20134	-1.81	0
hsa-mir-101-3p	MIMAT0000099	3.01	0.00116	KIF13A	HGNC:14566	-1.80948	2.13e-17
hsa-mir-101-3p	MIMAT0000099	3.01	0.00116	MMP9	HGNC:7176	-1.8047	5.62e-08
hsa-mir-101-3p	MIMAT0000099	3.01	0.00116	IL1R1	HGNC:5993	-1.80342	2.4e-08
hsa-mir-101-3p	MIMAT0000099	3.01	0.00116	ANGPT1	HGNC:484	-1.8	0
hsa-mir-101-3p	MIMAT0000099	3.01	0.00116	REL	HGNC:9954	-1.79017	0.000391
hsa-mir-101-3p	MIMAT0000099	3.01	0.00116	PTPRE	HGNC:9669	-1.78261	9.32e-16
hsa-mir-101-3p	MIMAT0000099	3.01	0.00116	SP140	HGNC:17133	-1.77907	0.000129
hsa-mir-101-3p	MIMAT0000099	3.01	0.00116	SPTLC2	HGNC:11278	-1.77	0.01
hsa-mir-101-3p	MIMAT0000099	3.01	0.00116	HMOX1	HGNC:5013	-1.76045	1.92e-05
hsa-mir-101-3p	MIMAT0000099	3.01	0.00116	PRKCH	HGNC:9403	-1.75779	2.42e-12
hsa-mir-101-3p	MIMAT0000099	3.01	0.00116	CKS2	HGNC:2000	-1.75	0.03
hsa-mir-101-3p	MIMAT0000099	3.01	0.00116	GMPS	HGNC:4378	-1.75	0.01
hsa-mir-101-3p	MIMAT0000099	3.01	0.00116	CCL20	HGNC:10619	-1.7481	2.12e-11
hsa-mir-101-3p	MIMAT0000099	3.01	0.00116	MPHOSPH8	HGNC:29810	-1.74479	2.29e-05
hsa-mir-101-3p	MIMAT0000099	3.01	0.00116	G0S2	HGNC:30229	-1.74456	1.49e-05
hsa-mir-101-3p	MIMAT0000099	3.01	0.00116	FAM69A	HGNC: 32213	-1.7421	0.000927
hsa-mir-101-3p	MIMAT0000099	3.01	0.00116	PIWIL4	HGNC:18444	-1.73871	2.18e-14
hsa-mir-101-3p	MIMAT0000099	3.01	0.00116	GTF2A1	HGNC:4646	-1.73456	3.54e-07
hsa-mir-101-3p	MIMAT0000099	3.01	0.00116	CAPS2	HGNC:16471	-1.72	0.01
hsa-mir-101-3p	MIMAT0000099	3.01	0.00116	HPRT1	HGNC:5157	-1.71	0.04
hsa-mir-101-3p	MIMAT0000099	3.01	0.00116	GNG2	HGNC:4404	-1.69684	0.000189
hsa-mir-101-3p	MIMAT0000099	3.01	0.00116	RNF219	HGNC: 20308	-1.69291	0.02
hsa-mir-101-3p	MIMAT0000099	3.01	0.00116	GCLC	HGNC:4311	-1.69	0.01
hsa-mir-101-3p	MIMAT0000099	3.01	0.00116	RILPL2	HGNC:28787	-1.689	8.53e-20
hsa-mir-101-3p	MIMAT0000099	3.01	0.00116	CYP1B1	HGNC:2597	-1.68776	0.00416
hsa-mir-101-3p	MIMAT0000099	3.01	0.00116	NCF2	HGNC:7661	-1.685	2.6e-06
hsa-mir-101-3p	MIMAT0000099	3.01	0.00116	ZNF850	HGNC:27994	-1.68	0
hsa-mir-101-3p	MIMAT0000099	3.01	0.00116	PREPL	HGNC:30228	-1.67651	0.0223
hsa-mir-101-3p	MIMAT0000099	3.01	0.00116	GNAI1	HGNC:4384	-1.67	0.01
hsa-mir-101-3p	MIMAT0000099	3.01	0.00116	NCEH1	HGNC:29260	-1.67	0.04
hsa-mir-101-3p	MIMAT0000099	3.01	0.00116	MEX3A	HGNC:33482	-1.66	0.01
hsa-mir-101-3p	MIMAT0000099	3.01	0.00116	MAML3	HGNC:16272	-1.65966	5.58e-15
hsa-mir-101-3p	MIMAT0000099	3.01	0.00116	NHLRC2	HGNC:24731	-1.64468	2.4e-05
hsa-mir-101-3p	MIMAT0000099	3.01	0.00116	ARPP21	HGNC:16968	-1.64	0
hsa-mir-101-3p	MIMAT0000099	3.01	0.00116	HADH	HGNC:4799	-1.64	0
hsa-mir-101-3p	MIMAT0000099	3.01	0.00116	TST	HGNC:12388	-1.64	0
hsa-mir-101-3p	MIMAT0000099	3.01	0.00116	CXCL2	HGNC:4603	-1.63976	4.6e-05
hsa-mir-101-3p	MIMAT0000099	3.01	0.00116	LTF	HGNC:6720	-1.63812	0.0123
hsa-mir-101-3p	MIMAT0000099	3.01	0.00116	KPNA2	HGNC:6395	-1.62	0.04
hsa-mir-101-3p	MIMAT0000099	3.01	0.00116	TNFRSF21	HGNC:13469	-1.61	0.03
hsa-mir-101-3p	MIMAT0000099	3.01	0.00116	KRCC1	HGNC:28039	-1.60667	0.00194
hsa-mir-101-3p	MIMAT0000099	3.01	0.00116	USP15	HGNC:12613	-1.6	0.02
hsa-mir-101-3p	MIMAT0000099	3.01	0.00116	PELI2	HGNC:8828	-1.59714	3.91e-06
hsa-mir-101-3p	MIMAT0000099	3.01	0.00116	PHACTR2	HGNC:20956	-1.597	2.44e-08
hsa-mir-101-3p	MIMAT0000099	3.01	0.00116	SDC4	HGNC:10661	-1.59	0.03
hsa-mir-101-3p	MIMAT0000099	3.01	0.00116	ZNF217	HGNC:13009	-1.58931	0.00217
hsa-mir-101-3p	MIMAT0000099	3.01	0.00116	EGR1	HGNC:3238	-1.58754	0.0416
hsa-mir-101-3p	MIMAT0000099	3.01	0.00116	NRIP1	HGNC:8001	-1.58368	0.00112
hsa-mir-101-3p	MIMAT0000099	3.01	0.00116	ESM1	HGNC:3466	-1.57817	8.2e-18
hsa-mir-101-3p	MIMAT0000099	3.01	0.00116	LRIF1	HGNC:30299	-1.5746	0.00147
hsa-mir-101-3p	MIMAT0000099	3.01	0.00116	CMAS	HGNC:18290	-1.57	0.05
hsa-mir-101-3p	MIMAT0000099	3.01	0.00116	BLZF1	HGNC:1065	-1.56534	0.000729
hsa-mir-101-3p	MIMAT0000099	3.01	0.00116	SACM1L	HGNC:17059	-1.56193	0.000651
hsa-mir-101-3p	MIMAT0000099	3.01	0.00116	ATM	HGNC:795	-1.55345	0.00173
hsa-mir-101-3p	MIMAT0000099	3.01	0.00116	ENTPD7	HGNC:19745	-1.55	0
hsa-mir-101-3p	MIMAT0000099	3.01	0.00116	HPS4	HGNC:15844	-1.55	0.01
hsa-mir-101-3p	MIMAT0000099	3.01	0.00116	RSPRY1	HGNC:29420	-1.54394	3.41e-05
hsa-mir-101-3p	MIMAT0000099	3.01	0.00116	TUBA1C	HGNC:20768	-1.54	0.02
hsa-mir-101-3p	MIMAT0000099	3.01	0.00116	RNF152	HGNC:26811	-1.53916	7.64e-20
hsa-mir-101-3p	MIMAT0000099	3.01	0.00116	LRRC6	HGNC:16725	-1.53666	2.59e-30
hsa-mir-101-3p	MIMAT0000099	3.01	0.00116	PTX3	HGNC:9692	-1.53244	7e-05
hsa-mir-101-3p	MIMAT0000099	3.01	0.00116	PDGFRA	HGNC:8803	-1.53	0
hsa-mir-101-3p	MIMAT0000099	3.01	0.00116	ZNF260	HGNC:13499	-1.52796	0.00116
hsa-mir-101-3p	MIMAT0000099	3.01	0.00116	DYSF	HGNC:3097	-1.5242	1.52e-17
hsa-mir-101-3p	MIMAT0000099	3.01	0.00116	ATRX	HGNC:886	-1.52	0
hsa-mir-101-3p	MIMAT0000099	3.01	0.00116	SYCP2	HGNC:11490	-1.52	0
hsa-mir-101-3p	MIMAT0000099	3.01	0.00116	ZCCHC2	HGNC:22916	-1.52	0.05
hsa-mir-101-3p	MIMAT0000099	3.01	0.00116	FYN	HGNC:4037	-1.517	9.19e-06
hsa-mir-101-3p	MIMAT0000099	3.01	0.00116	LTN1	HGNC:13082	-1.51659	0.000127
hsa-mir-101-3p	MIMAT0000099	3.01	0.00116	PTGER4	HGNC:9596	-1.51118	9.36e-05
hsa-mir-101-3p	MIMAT0000099	3.01	0.00116	GRAMD1B	HGNC:29214	-1.51	0.02
hsa-mir-101-3p	MIMAT0000099	3.01	0.00116	SF3B3	HGNC:10770	-1.5	0.01
hsa-mir-101-3p	MIMAT0000099	3.01	0.00116	ZC3H6	HGNC:24762	-1.49996	5.74e-05
hsa-mir-101-3p	MIMAT0000099	3.01	0.00116	VCL	HGNC:12665	-1.49704	5.09e-11
hsa-mir-106b-5p	MIMAT0000680	2.32	0.010922	CKAP2	HGNC:1990	-4	0
hsa-mir-106b-5p	MIMAT0000680	2.32	0.010922	NEFH	HGNC:7737	-3.26	0
hsa-mir-106b-5p	MIMAT0000680	2.32	0.010922	TOP2A	HGNC:11989	-3.06	0.01
hsa-mir-106b-5p	MIMAT0000680	2.32	0.010922	GPR183	HGNC:3128	-2.87437	6.4e-16
hsa-mir-106b-5p	MIMAT0000680	2.32	0.010922	TPX2	HGNC:1249	-2.66	0.04
hsa-mir-106b-5p	MIMAT0000680	2.32	0.010922	CYBRD1	HGNC:20797	-2.63	0.04
hsa-mir-106b-5p	MIMAT0000680	2.32	0.010922	FAM83D	HGNC:16122	-2.62	0.04
hsa-mir-106b-5p	MIMAT0000680	2.32	0.010922	NFIA	HGNC:7784	-2.58	0.01
hsa-mir-106b-5p	MIMAT0000680	2.32	0.010922	HMMR	HGNC:5012	-2.55	0.04
hsa-mir-106b-5p	MIMAT0000680	2.32	0.010922	CNKSR3	HGNC:23034	-2.53	0.02
hsa-mir-106b-5p	MIMAT0000680	2.32	0.010922	MCM4	HGNC:6947	-2.53	0.02
hsa-mir-106b-5p	MIMAT0000680	2.32	0.010922	PRKAR2B	HGNC:9392	-2.47369	0.01
hsa-mir-106b-5p	MIMAT0000680	2.32	0.010922	DEPDC1	HGNC:22949	-2.41	0.04
hsa-mir-106b-5p	MIMAT0000680	2.32	0.010922	GPSM2	HGNC:29501	-2.4	0.01
hsa-mir-106b-5p	MIMAT0000680	2.32	0.010922	VCAN	HGNC:2464	-2.35559	0.02
hsa-mir-106b-5p	MIMAT0000680	2.32	0.010922	ARHGEF10	HGNC:14103	-2.34	0
hsa-mir-106b-5p	MIMAT0000680	2.32	0.010922	POLQ	HGNC:9186	-2.31	0.01
hsa-mir-106b-5p	MIMAT0000680	2.32	0.010922	SYTL4	HGNC:15588	-2.29	0
hsa-mir-106b-5p	MIMAT0000680	2.32	0.010922	CENPF	HGNC:1857	-2.28	0.03
hsa-mir-106b-5p	MIMAT0000680	2.32	0.010922	HMGB2	HGNC:5000	-2.28	0.05
hsa-mir-106b-5p	MIMAT0000680	2.32	0.010922	CIT	HGNC:1985	-2.27	0.03
hsa-mir-106b-5p	MIMAT0000680	2.32	0.010922	SLC40A1	HGNC:10909	-2.24115	0.00527
hsa-mir-106b-5p	MIMAT0000680	2.32	0.010922	SLC16A9	HGNC:23520	-2.24	0.01
hsa-mir-106b-5p	MIMAT0000680	2.32	0.010922	ITGA6	HGNC:6142	-2.21936	0.00144
hsa-mir-106b-5p	MIMAT0000680	2.32	0.010922	MKI67	HGNC:7107	-2.21	0
hsa-mir-106b-5p	MIMAT0000680	2.32	0.010922	PLK1	HGNC:9077	-2.18	0.03
hsa-mir-106b-5p	MIMAT0000680	2.32	0.010922	EXO1	HGNC:3511	-2.17	0.02
hsa-mir-106b-5p	MIMAT0000680	2.32	0.010922	HMGA2	HGNC:5009	-2.17	0
hsa-mir-106b-5p	MIMAT0000680	2.32	0.010922	PLXDC2	HGNC:21013	-2.16576	5.96e-11
hsa-mir-106b-5p	MIMAT0000680	2.32	0.010922	MBOAT2	HGNC:25193	-2.13695	0.02
hsa-mir-106b-5p	MIMAT0000680	2.32	0.010922	AGFG2	HGNC:5177	-2.13	0.03
hsa-mir-106b-5p	MIMAT0000680	2.32	0.010922	TEX30	HGNC:25188	-2.12	0.01
hsa-mir-106b-5p	MIMAT0000680	2.32	0.010922	MOSPD2	HGNC:28381	-2.11372	7.36e-05
hsa-mir-106b-5p	MIMAT0000680	2.32	0.010922	SESN3	HGNC:23060	-2.11	0
hsa-mir-106b-5p	MIMAT0000680	2.32	0.010922	EREG	HGNC:3443	-2.07032	8.21e-09
hsa-mir-106b-5p	MIMAT0000680	2.32	0.010922	CDCA3	HGNC:14624	-2.07	0.03
hsa-mir-106b-5p	MIMAT0000680	2.32	0.010922	METAP2	HGNC:16672	-2.05	0.03
hsa-mir-106b-5p	MIMAT0000680	2.32	0.010922	CCNA2	HGNC:1578	-2.03985	0.01
hsa-mir-106b-5p	MIMAT0000680	2.32	0.010922	PCNA	HGNC:8729	-2.03	0.02
hsa-mir-106b-5p	MIMAT0000680	2.32	0.010922	MCM3	HGNC:6945	-2.01	0.01
hsa-mir-106b-5p	MIMAT0000680	2.32	0.010922	RB1	HGNC:9884	-2.00822	0.00147
hsa-mir-106b-5p	MIMAT0000680	2.32	0.010922	ASXL2	HGNC:23805	-2.00383	3.44e-06
hsa-mir-106b-5p	MIMAT0000680	2.32	0.010922	KLRD1	HGNC:6378	-1.99833	7.82e-21
hsa-mir-106b-5p	MIMAT0000680	2.32	0.010922	MTFR2	HGNC:21115	-1.99	0.04
hsa-mir-106b-5p	MIMAT0000680	2.32	0.010922	VANGL1	HGNC:15512	-1.99	0.05
hsa-mir-106b-5p	MIMAT0000680	2.32	0.010922	TLR2	HGNC:11848	-1.92474	1.86e-11
hsa-mir-106b-5p	MIMAT0000680	2.32	0.010922	FZD5	HGNC:4043	-1.91	0.01
hsa-mir-106b-5p	MIMAT0000680	2.32	0.010922	CSGALNACT1	HGNC:24290	-1.90054	0.00241
hsa-mir-106b-5p	MIMAT0000680	2.32	0.010922	RFC3	HGNC:9971	-1.89	0.03
hsa-mir-106b-5p	MIMAT0000680	2.32	0.010922	CD81	HGNC:1701	-1.87	0.02
hsa-mir-106b-5p	MIMAT0000680	2.32	0.010922	CHAF1A	HGNC:1910	-1.85	0.04
hsa-mir-106b-5p	MIMAT0000680	2.32	0.010922	MSH6	HGNC:7329	-1.85	0.04
hsa-mir-106b-5p	MIMAT0000680	2.32	0.010922	GPD2	HGNC:4456	-1.84625	4.81e-05
hsa-mir-106b-5p	MIMAT0000680	2.32	0.010922	MYO1F	HGNC:7600	-1.84551	4.79e-13
hsa-mir-106b-5p	MIMAT0000680	2.32	0.010922	LPGAT1	HGNC:28985	-1.83035	2.12e-08
hsa-mir-106b-5p	MIMAT0000680	2.32	0.010922	AURKB	HGNC:11390	-1.83	0.05
hsa-mir-106b-5p	MIMAT0000680	2.32	0.010922	SEC23IP	HGNC:17018	-1.81693	1.92e-06
hsa-mir-106b-5p	MIMAT0000680	2.32	0.010922	KIF13A	HGNC:14566	-1.80948	2.13e-17
hsa-mir-106b-5p	MIMAT0000680	2.32	0.010922	LIMA1	HGNC:24636	-1.79	0.04
hsa-mir-106b-5p	MIMAT0000680	2.32	0.010922	ELOVL6	HGNC:15829	-1.77	0.01
hsa-mir-106b-5p	MIMAT0000680	2.32	0.010922	SPTLC2	HGNC:11278	-1.77	0.01
hsa-mir-106b-5p	MIMAT0000680	2.32	0.010922	SLC2A4	HGNC:11009	-1.76	0
hsa-mir-106b-5p	MIMAT0000680	2.32	0.010922	ROCK2	HGNC:10252	-1.75503	8.53e-05
hsa-mir-106b-5p	MIMAT0000680	2.32	0.010922	PTK2	HGNC:9611	-1.74	0
hsa-mir-106b-5p	MIMAT0000680	2.32	0.010922	ZNF43	HGNC:13109	-1.73657	7.16e-08
hsa-mir-106b-5p	MIMAT0000680	2.32	0.010922	ZNF385A	HGNC:17521	-1.7361	3.92e-23
hsa-mir-106b-5p	MIMAT0000680	2.32	0.010922	GTF2A1	HGNC:4646	-1.73456	3.54e-07
hsa-mir-106b-5p	MIMAT0000680	2.32	0.010922	LYST	HGNC:1968	-1.73135	9.43e-10
hsa-mir-106b-5p	MIMAT0000680	2.32	0.010922	EXOC1	HGNC:30380	-1.72984	6.21e-06
hsa-mir-106b-5p	MIMAT0000680	2.32	0.010922	RACGAP1	HGNC:9804	-1.72	0.04
hsa-mir-106b-5p	MIMAT0000680	2.32	0.010922	AHR	HGNC:348	-1.71219	0.000386
hsa-mir-106b-5p	MIMAT0000680	2.32	0.010922	TRIM59	HGNC:30834	-1.71	0.01
hsa-mir-106b-5p	MIMAT0000680	2.32	0.010922	KATNAL1	HGNC:28361	-1.7	0.03
hsa-mir-106b-5p	MIMAT0000680	2.32	0.010922	MCM7	HGNC:6950	-1.7	0.02
hsa-mir-106b-5p	MIMAT0000680	2.32	0.010922	F13A1	HGNC:3531	-1.69111	0.000343
hsa-mir-106b-5p	MIMAT0000680	2.32	0.010922	CEP97	HGNC:26244	-1.68823	0.000975
hsa-mir-106b-5p	MIMAT0000680	2.32	0.010922	GPR137B	HGNC:11862	-1.68191	1.49e-09
hsa-mir-106b-5p	MIMAT0000680	2.32	0.010922	DYRK3	HGNC:3094	-1.68	0.04
hsa-mir-106b-5p	MIMAT0000680	2.32	0.010922	ZNF850	HGNC:27994	-1.68	0
hsa-mir-106b-5p	MIMAT0000680	2.32	0.010922	PREPL	HGNC:30228	-1.67651	0.0223
hsa-mir-106b-5p	MIMAT0000680	2.32	0.010922	PTPN12	HGNC:9645	-1.66809	7.8e-11
hsa-mir-106b-5p	MIMAT0000680	2.32	0.010922	CABLES1	HGNC:25097	-1.66743	0.00177
hsa-mir-106b-5p	MIMAT0000680	2.32	0.010922	HIP1	HGNC:4913	-1.66361	1.12e-06
hsa-mir-106b-5p	MIMAT0000680	2.32	0.010922	FNBP1L	HGNC:20851	-1.66	0.01
hsa-mir-106b-5p	MIMAT0000680	2.32	0.010922	CDCA4	HGNC:14625	-1.65	0.05
hsa-mir-106b-5p	MIMAT0000680	2.32	0.010922	SPIN4	HGNC:27040	-1.65	0.02
hsa-mir-106b-5p	MIMAT0000680	2.32	0.010922	NRIP3	HGNC:1167	-1.63376	2.97e-17
hsa-mir-106b-5p	MIMAT0000680	2.32	0.010922	ENO1	HGNC:3350	-1.62	0.05
hsa-mir-106b-5p	MIMAT0000680	2.32	0.010922	KPNA2	HGNC:6395	-1.62	0.04
hsa-mir-106b-5p	MIMAT0000680	2.32	0.010922	GRK3	HGNC:290	-1.61872	2.08e-12
hsa-mir-106b-5p	MIMAT0000680	2.32	0.010922	TNFRSF21	HGNC:13469	-1.61	0.03
hsa-mir-106b-5p	MIMAT0000680	2.32	0.010922	USP15	HGNC:12613	-1.6	0.02
hsa-mir-106b-5p	MIMAT0000680	2.32	0.010922	PHACTR2	HGNC:20956	-1.597	2.44e-08
hsa-mir-106b-5p	MIMAT0000680	2.32	0.010922	TRPS1	HGNC:12340	-1.596	4.14e-06
hsa-mir-106b-5p	MIMAT0000680	2.32	0.010922	APAF1	HGNC:576	-1.59	0
hsa-mir-106b-5p	MIMAT0000680	2.32	0.010922	ZNF217	HGNC:13009	-1.58931	0.00217
hsa-mir-106b-5p	MIMAT0000680	2.32	0.010922	EGR1	HGNC:3238	-1.58754	0.0416
hsa-mir-106b-5p	MIMAT0000680	2.32	0.010922	CNOT1	HGNC:7877	-1.58322	0.000306
hsa-mir-106b-5p	MIMAT0000680	2.32	0.010922	WDR89	HGNC:20489	-1.58044	9.97e-07
hsa-mir-106b-5p	MIMAT0000680	2.32	0.010922	ZNF322	HGNC:23640	-1.58	0
hsa-mir-106b-5p	MIMAT0000680	2.32	0.010922	LRIF1	HGNC:30299	-1.5746	0.00147
hsa-mir-106b-5p	MIMAT0000680	2.32	0.010922	CHD9	HGNC:25701	-1.57347	7.92e-05
hsa-mir-106b-5p	MIMAT0000680	2.32	0.010922	BLNK	HGNC:14211	-1.56651	0.000843
hsa-mir-106b-5p	MIMAT0000680	2.32	0.010922	SHTN1	HGNC:29319	-1.5651	5.16e-08
hsa-mir-106b-5p	MIMAT0000680	2.32	0.010922	HNRNPA3	HGNC:24941	-1.56	0.02
hsa-mir-106b-5p	MIMAT0000680	2.32	0.010922	PXK	HGNC:23326	-1.56	0.03
hsa-mir-106b-5p	MIMAT0000680	2.32	0.010922	SLC5A3	HGNC:11038	-1.55057	0.000344
hsa-mir-106b-5p	MIMAT0000680	2.32	0.010922	ENTPD7	HGNC:19745	-1.55	0
hsa-mir-106b-5p	MIMAT0000680	2.32	0.010922	SUPT16H	HGNC:11465	-1.55	0.02
hsa-mir-106b-5p	MIMAT0000680	2.32	0.010922	RNF217	HGNC:21487	-1.54466	5.62e-13
hsa-mir-106b-5p	MIMAT0000680	2.32	0.010922	ASAP2	HGNC:2721	-1.53	0
hsa-mir-106b-5p	MIMAT0000680	2.32	0.010922	NCAPD2	HGNC:24305	-1.52389	0.02
hsa-mir-106b-5p	MIMAT0000680	2.32	0.010922	ZCCHC2	HGNC:22916	-1.52	0.05
hsa-mir-106b-5p	MIMAT0000680	2.32	0.010922	FYN	HGNC:4037	-1.517	9.19e-06
hsa-mir-106b-5p	MIMAT0000680	2.32	0.010922	PTGER4	HGNC:9596	-1.51118	9.36e-05
hsa-mir-106b-5p	MIMAT0000680	2.32	0.010922	SF3B3	HGNC:10770	-1.5	0.01
hsa-mir-106b-5p	MIMAT0000680	2.32	0.010922	VCL	HGNC:12665	-1.49704	5.09e-11
hsa-mir-142-5p	MIMAT0000433	4.2	0.000307	IGF2	HGNC:5466	-3.17	0.05
hsa-mir-142-5p	MIMAT0000433	4.2	0.000307	SPIC	HGNC:29549	-2.799	1.69e-06
hsa-mir-142-5p	MIMAT0000433	4.2	0.000307	MCM4	HGNC:6947	-2.53	0.02
hsa-mir-142-5p	MIMAT0000433	4.2	0.000307	OSBPL3	HGNC:16370	-2.21253	3e-06
hsa-mir-142-5p	MIMAT0000433	4.2	0.000307	ANLN	HGNC:14082	-2.19	0.03
hsa-mir-142-5p	MIMAT0000433	4.2	0.000307	SLC41A2	HGNC:31045	-2.09917	6.68e-08
hsa-mir-142-5p	MIMAT0000433	4.2	0.000307	HOXA10	HGNC:5100	-2.08	0.01
hsa-mir-142-5p	MIMAT0000433	4.2	0.000307	TICRR	HGNC:28704	-2.04	0.02
hsa-mir-142-5p	MIMAT0000433	4.2	0.000307	OLFM4	HGNC:17190	-1.98528	0.00019
hsa-mir-142-5p	MIMAT0000433	4.2	0.000307	ERI2	HGNC:30541	-1.87	0.02
hsa-mir-142-5p	MIMAT0000433	4.2	0.000307	MSH6	HGNC:7329	-1.85	0.04
hsa-mir-142-5p	MIMAT0000433	4.2	0.000307	CD84	HGNC:1704	-1.835	0
hsa-mir-142-5p	MIMAT0000433	4.2	0.000307	TGDS	HGNC:20324	-1.79991	9.4e-09
hsa-mir-142-5p	MIMAT0000433	4.2	0.000307	ELOVL6	HGNC:15829	-1.77	0.01
hsa-mir-142-5p	MIMAT0000433	4.2	0.000307	SPTLC2	HGNC:11278	-1.77	0.01
hsa-mir-142-5p	MIMAT0000433	4.2	0.000307	ZNF43	HGNC:13109	-1.73657	7.16e-08
hsa-mir-142-5p	MIMAT0000433	4.2	0.000307	GTF2A1	HGNC:4646	-1.73456	3.54e-07
hsa-mir-142-5p	MIMAT0000433	4.2	0.000307	TRIM59	HGNC:30834	-1.71	0.01
hsa-mir-142-5p	MIMAT0000433	4.2	0.000307	CEP97	HGNC:26244	-1.68823	0.000975
hsa-mir-142-5p	MIMAT0000433	4.2	0.000307	DYRK3	HGNC:3094	-1.68	0.04
hsa-mir-142-5p	MIMAT0000433	4.2	0.000307	GPR65	HGNC:4517	-1.65442	5.65e-11
hsa-mir-142-5p	MIMAT0000433	4.2	0.000307	NRIP3	HGNC:1167	-1.63376	2.97e-17
hsa-mir-142-5p	MIMAT0000433	4.2	0.000307	ZNF585B	HGNC:30948	-1.6208	1.26e-08
hsa-mir-142-5p	MIMAT0000433	4.2	0.000307	TRPS1	HGNC:12340	-1.596	4.14e-06
hsa-mir-142-5p	MIMAT0000433	4.2	0.000307	TNFSF13B	HGNC:11929	-1.59258	2.49e-14
hsa-mir-142-5p	MIMAT0000433	4.2	0.000307	CNOT1	HGNC:7877	-1.58322	0.000306
hsa-mir-142-5p	MIMAT0000433	4.2	0.000307	CHD9	HGNC:25701	-1.57347	7.92e-05
hsa-mir-142-5p	MIMAT0000433	4.2	0.000307	DENND4C	HGNC:26079	-1.49642	0.00791
hsa-mir-143-3p	MIMAT0000435	2.02	0.0238	CA2	HGNC:1373	-3.25	0.05
hsa-mir-143-3p	MIMAT0000435	2.02	0.0238	IGF2	HGNC:5466	-3.17	0.05
hsa-mir-143-3p	MIMAT0000435	2.02	0.0238	CXCL12	HGNC:10672	-3.04812	0.02
hsa-mir-143-3p	MIMAT0000435	2.02	0.0238	STAR	HGNC:11359	-2.73	0.03
hsa-mir-143-3p	MIMAT0000435	2.02	0.0238	TUBB2A	HGNC:12412	-2.62	0.03
hsa-mir-143-3p	MIMAT0000435	2.02	0.0238	CAT	HGNC:1516	-2.56	0.01
hsa-mir-143-3p	MIMAT0000435	2.02	0.0238	SERPINB1	HGNC:3311	-2.56	0.02
hsa-mir-143-3p	MIMAT0000435	2.02	0.0238	CDC7	HGNC:1745	-2.46	0.02
hsa-mir-143-3p	MIMAT0000435	2.02	0.0238	ZNF618	HGNC:29416	-2.27	0.01
hsa-mir-143-3p	MIMAT0000435	2.02	0.0238	SLC1A3	HGNC:10941	-2.26	0
hsa-mir-143-3p	MIMAT0000435	2.02	0.0238	RAB27B	HGNC:9767	-2.24997	2.09e-10
hsa-mir-143-3p	MIMAT0000435	2.02	0.0238	ITGA6	HGNC:6142	-2.21936	0.00144
hsa-mir-143-3p	MIMAT0000435	2.02	0.0238	PMP22	HGNC:9118	-2.17	0.02
hsa-mir-143-3p	MIMAT0000435	2.02	0.0238	MCM3	HGNC:6945	-2.01	0.01
hsa-mir-143-3p	MIMAT0000435	2.02	0.0238	ASXL2	HGNC:23805	-2.00383	3.44e-06
hsa-mir-143-3p	MIMAT0000435	2.02	0.0238	TUBB	HGNC:20778	-1.93	0
hsa-mir-143-3p	MIMAT0000435	2.02	0.0238	TLR2	HGNC:11848	-1.92474	1.86e-11
hsa-mir-143-3p	MIMAT0000435	2.02	0.0238	HSPA1A	HGNC:5232	-1.89	0.03
hsa-mir-143-3p	MIMAT0000435	2.02	0.0238	E2F8	HGNC:24727	-1.84674	0.01
hsa-mir-143-3p	MIMAT0000435	2.02	0.0238	CD84	HGNC:1704	-1.835	0
hsa-mir-143-3p	MIMAT0000435	2.02	0.0238	MMP9	HGNC:7176	-1.8047	5.62e-08
hsa-mir-143-3p	MIMAT0000435	2.02	0.0238	REL	HGNC:9954	-1.79017	0.000391
hsa-mir-143-3p	MIMAT0000435	2.02	0.0238	SPTLC2	HGNC:11278	-1.77	0.01
hsa-mir-143-3p	MIMAT0000435	2.02	0.0238	LILRB1	HGNC:6605	-1.75888	4.24e-17
hsa-mir-143-3p	MIMAT0000435	2.02	0.0238	GAS7	HGNC:4169	-1.73827	1.01e-17
hsa-mir-143-3p	MIMAT0000435	2.02	0.0238	AHR	HGNC:348	-1.71219	0.000386
hsa-mir-143-3p	MIMAT0000435	2.02	0.0238	MAPRE2	HGNC:6891	-1.71	0.03
hsa-mir-143-3p	MIMAT0000435	2.02	0.0238	CYP1B1	HGNC:2597	-1.68776	0.00416
hsa-mir-143-3p	MIMAT0000435	2.02	0.0238	GPR137B	HGNC:11862	-1.68191	1.49e-09
hsa-mir-143-3p	MIMAT0000435	2.02	0.0238	CCDC117	HGNC:26599	-1.6811	4.17e-07
hsa-mir-143-3p	MIMAT0000435	2.02	0.0238	PREPL	HGNC:30228	-1.67651	0.0223
hsa-mir-143-3p	MIMAT0000435	2.02	0.0238	ZNF429	HGNC:20817	-1.67249	6.61e-06
hsa-mir-143-3p	MIMAT0000435	2.02	0.0238	GNAI1	HGNC:4384	-1.67	0.01
hsa-mir-143-3p	MIMAT0000435	2.02	0.0238	SNCA	HGNC:11138	-1.66923	6.08e-06
hsa-mir-143-3p	MIMAT0000435	2.02	0.0238	TONSL	HGNC:7801	-1.65	0.02
hsa-mir-143-3p	MIMAT0000435	2.02	0.0238	SKAP2	HGNC:15687	-1.61512	0.00456
hsa-mir-143-3p	MIMAT0000435	2.02	0.0238	APAF1	HGNC:576	-1.59	0
hsa-mir-143-3p	MIMAT0000435	2.02	0.0238	ZNF217	HGNC:13009	-1.58931	0.00217
hsa-mir-143-3p	MIMAT0000435	2.02	0.0238	EGR1	HGNC:3238	-1.58754	0.0416
hsa-mir-143-3p	MIMAT0000435	2.02	0.0238	RNF125	HGNC:21150	-1.5702	1.05e-05
hsa-mir-143-3p	MIMAT0000435	2.02	0.0238	TRAK2	HGNC:13206	-1.57	0.02
hsa-mir-143-3p	MIMAT0000435	2.02	0.0238	PXK	HGNC:23326	-1.56	0.03
hsa-mir-143-3p	MIMAT0000435	2.02	0.0238	FAM83F	HGNC:25148	-1.55	0
hsa-mir-143-3p	MIMAT0000435	2.02	0.0238	TUBA1C	HGNC:20768	-1.54	0.02
hsa-mir-143-3p	MIMAT0000435	2.02	0.0238	PDGFRA	HGNC:8803	-1.53	0
hsa-mir-143-3p	MIMAT0000435	2.02	0.0238	CHL1	HGNC:1939	-1.52466	2.8e-06
hsa-mir-143-3p	MIMAT0000435	2.02	0.0238	ATP2B4	HGNC:817	-1.52	0.04
hsa-mir-143-3p	MIMAT0000435	2.02	0.0238	SLC2A14	HGNC:18301	-1.51494	0.00293
hsa-mir-143-3p	MIMAT0000435	2.02	0.0238	C2CD5	HGNC:29062	-1.505	0.000125
hsa-mir-143-3p	MIMAT0000435	2.02	0.0238	SF3B3	HGNC:10770	-1.5	0.01
hsa-mir-148a-3p	MIMAT0000243	4.38	5.66e-13	TFRC	HGNC:11763	-3.95	0.02
hsa-mir-148a-3p	MIMAT0000243	4.38	5.66e-13	BEX1	HGNC:1036	-3.74818	0.01
hsa-mir-148a-3p	MIMAT0000243	4.38	5.66e-13	GRB10	HGNC:4564	-2.9	0.03
hsa-mir-148a-3p	MIMAT0000243	4.38	5.66e-13	RAG1	HGNC:9831	-2.85	0
hsa-mir-148a-3p	MIMAT0000243	4.38	5.66e-13	TAL1	HGNC:11556	-2.78	0.02
hsa-mir-148a-3p	MIMAT0000243	4.38	5.66e-13	CYBRD1	HGNC:20797	-2.63	0.04
hsa-mir-148a-3p	MIMAT0000243	4.38	5.66e-13	BCL7A	HGNC:1004	-2.61	0.02
hsa-mir-148a-3p	MIMAT0000243	4.38	5.66e-13	CDC20	HGNC:1723	-2.56	0.01
hsa-mir-148a-3p	MIMAT0000243	4.38	5.66e-13	PLPP4	HGNC:23531	-2.56	0.03
hsa-mir-148a-3p	MIMAT0000243	4.38	5.66e-13	CDC7	HGNC:1745	-2.46	0.02
hsa-mir-148a-3p	MIMAT0000243	4.38	5.66e-13	HHEX	HGNC:4901	-2.42191	5.23e-22
hsa-mir-148a-3p	MIMAT0000243	4.38	5.66e-13	LMNB1	HGNC:6637	-2.4	0.01
hsa-mir-148a-3p	MIMAT0000243	4.38	5.66e-13	CDK1	HGNC:1722	-2.35	0.04
hsa-mir-148a-3p	MIMAT0000243	4.38	5.66e-13	TPGS2	HGNC:24561	-2.35	0.04
hsa-mir-148a-3p	MIMAT0000243	4.38	5.66e-13	MSH2	HGNC:7325	-2.33	0.05
hsa-mir-148a-3p	MIMAT0000243	4.38	5.66e-13	CENPF	HGNC:1857	-2.28	0.03
hsa-mir-148a-3p	MIMAT0000243	4.38	5.66e-13	ZNF618	HGNC:29416	-2.27	0.01
hsa-mir-148a-3p	MIMAT0000243	4.38	5.66e-13	SLC16A9	HGNC:23520	-2.24	0.01
hsa-mir-148a-3p	MIMAT0000243	4.38	5.66e-13	HES6	HGNC:18254	-2.23	0.02
hsa-mir-148a-3p	MIMAT0000243	4.38	5.66e-13	PLK1	HGNC:9077	-2.18	0.03
hsa-mir-148a-3p	MIMAT0000243	4.38	5.66e-13	GOLPH3L	HGNC:24882	-2.16295	0.000502
hsa-mir-148a-3p	MIMAT0000243	4.38	5.66e-13	MBOAT2	HGNC:25193	-2.13695	0.02
hsa-mir-148a-3p	MIMAT0000243	4.38	5.66e-13	RRM1	HGNC:10451	-2.11	0.02
hsa-mir-148a-3p	MIMAT0000243	4.38	5.66e-13	SESN3	HGNC:23060	-2.11	0
hsa-mir-148a-3p	MIMAT0000243	4.38	5.66e-13	CCNA2	HGNC:1578	-2.03985	0.01
hsa-mir-148a-3p	MIMAT0000243	4.38	5.66e-13	DSCC1	HGNC:24453	-2.02	0.05
hsa-mir-148a-3p	MIMAT0000243	4.38	5.66e-13	RB1	HGNC:9884	-2.00822	0.00147
hsa-mir-148a-3p	MIMAT0000243	4.38	5.66e-13	TUBB	HGNC:20778	-1.93	0
hsa-mir-148a-3p	MIMAT0000243	4.38	5.66e-13	FZD5	HGNC:4043	-1.91	0.01
hsa-mir-148a-3p	MIMAT0000243	4.38	5.66e-13	MSH6	HGNC:7329	-1.85	0.04
hsa-mir-148a-3p	MIMAT0000243	4.38	5.66e-13	ZNRF1	HGNC:18452	-1.85	0.05
hsa-mir-148a-3p	MIMAT0000243	4.38	5.66e-13	TTK	HGNC:12401	-1.83832	0.01
hsa-mir-148a-3p	MIMAT0000243	4.38	5.66e-13	AURKB	HGNC:11390	-1.83	0.05
hsa-mir-148a-3p	MIMAT0000243	4.38	5.66e-13	SEC23IP	HGNC:17018	-1.81693	1.92e-06
hsa-mir-148a-3p	MIMAT0000243	4.38	5.66e-13	GLRX5	HGNC:20134	-1.81	0
hsa-mir-148a-3p	MIMAT0000243	4.38	5.66e-13	LEPR	HGNC:6554	-1.81	0.01
hsa-mir-148a-3p	MIMAT0000243	4.38	5.66e-13	REL	HGNC:9954	-1.79017	0.000391
hsa-mir-148a-3p	MIMAT0000243	4.38	5.66e-13	SGMS2	HGNC:28395	-1.75314	5.99e-08
hsa-mir-148a-3p	MIMAT0000243	4.38	5.66e-13	GAS2L3	HGNC:27475	-1.738	0.01
hsa-mir-148a-3p	MIMAT0000243	4.38	5.66e-13	ZNF43	HGNC:13109	-1.73657	7.16e-08
hsa-mir-148a-3p	MIMAT0000243	4.38	5.66e-13	CCT6A	HGNC:1620	-1.72	0.02
hsa-mir-148a-3p	MIMAT0000243	4.38	5.66e-13	FANCD2	HGNC:3585	-1.72	0.01
hsa-mir-148a-3p	MIMAT0000243	4.38	5.66e-13	OBSL1	HGNC:29092	-1.71	0.04
hsa-mir-148a-3p	MIMAT0000243	4.38	5.66e-13	TRIM59	HGNC:30834	-1.71	0.01
hsa-mir-148a-3p	MIMAT0000243	4.38	5.66e-13	SUPT20H	HGNC:20596	-1.70733	3.71e-05
hsa-mir-148a-3p	MIMAT0000243	4.38	5.66e-13	RNF219	HGNC: 20308	-1.69291	0.02
hsa-mir-148a-3p	MIMAT0000243	4.38	5.66e-13	CYP1B1	HGNC:2597	-1.68776	0.00416
hsa-mir-148a-3p	MIMAT0000243	4.38	5.66e-13	NCF2	HGNC:7661	-1.685	2.6e-06
hsa-mir-148a-3p	MIMAT0000243	4.38	5.66e-13	PREPL	HGNC:30228	-1.67651	0.0223
hsa-mir-148a-3p	MIMAT0000243	4.38	5.66e-13	GNAI1	HGNC:4384	-1.67	0.01
hsa-mir-148a-3p	MIMAT0000243	4.38	5.66e-13	KPNA2	HGNC:6395	-1.62	0.04
hsa-mir-148a-3p	MIMAT0000243	4.38	5.66e-13	PHACTR2	HGNC:20956	-1.597	2.44e-08
hsa-mir-148a-3p	MIMAT0000243	4.38	5.66e-13	TRPS1	HGNC:12340	-1.596	4.14e-06
hsa-mir-148a-3p	MIMAT0000243	4.38	5.66e-13	ZNF217	HGNC:13009	-1.58931	0.00217
hsa-mir-148a-3p	MIMAT0000243	4.38	5.66e-13	CNOT1	HGNC:7877	-1.58322	0.000306
hsa-mir-148a-3p	MIMAT0000243	4.38	5.66e-13	ERLIN1	HGNC:16947	-1.58	0.01
hsa-mir-148a-3p	MIMAT0000243	4.38	5.66e-13	RCC2	HGNC:30297	-1.58	0
hsa-mir-148a-3p	MIMAT0000243	4.38	5.66e-13	RNF125	HGNC:21150	-1.5702	1.05e-05
hsa-mir-148a-3p	MIMAT0000243	4.38	5.66e-13	TRAK2	HGNC:13206	-1.57	0.02
hsa-mir-148a-3p	MIMAT0000243	4.38	5.66e-13	ITGA5	HGNC:6141	-1.56079	8.3e-14
hsa-mir-148a-3p	MIMAT0000243	4.38	5.66e-13	ATAD2B	HGNC:29230	-1.56	0.02
hsa-mir-148a-3p	MIMAT0000243	4.38	5.66e-13	HNRNPA3	HGNC:24941	-1.56	0.02
hsa-mir-148a-3p	MIMAT0000243	4.38	5.66e-13	ATM	HGNC:795	-1.55345	0.00173
hsa-mir-148a-3p	MIMAT0000243	4.38	5.66e-13	RNF217	HGNC:21487	-1.54466	5.62e-13
hsa-mir-148a-3p	MIMAT0000243	4.38	5.66e-13	ASAP2	HGNC:2721	-1.53	0
hsa-mir-148a-3p	MIMAT0000243	4.38	5.66e-13	ATP2B4	HGNC:817	-1.52	0.04
hsa-mir-148a-3p	MIMAT0000243	4.38	5.66e-13	SF3B3	HGNC:10770	-1.5	0.01
hsa-mir-148b-3p	MIMAT0000759	2.78	0.043726	TFRC	HGNC:11763	-3.95	0.02
hsa-mir-148b-3p	MIMAT0000759	2.78	0.043726	MYB	HGNC:7545	-2.90273	0.03
hsa-mir-148b-3p	MIMAT0000759	2.78	0.043726	RAG1	HGNC:9831	-2.85	0
hsa-mir-148b-3p	MIMAT0000759	2.78	0.043726	RNF182	HGNC:28522	-2.7	0
hsa-mir-148b-3p	MIMAT0000759	2.78	0.043726	CPA3	HGNC:2298	-2.69986	0
hsa-mir-148b-3p	MIMAT0000759	2.78	0.043726	PTGER2	HGNC:9594	-2.65798	1.34e-09
hsa-mir-148b-3p	MIMAT0000759	2.78	0.043726	CYBRD1	HGNC:20797	-2.63	0.04
hsa-mir-148b-3p	MIMAT0000759	2.78	0.043726	LHFPL2	HGNC:6588	-2.62	0
hsa-mir-148b-3p	MIMAT0000759	2.78	0.043726	BCL7A	HGNC:1004	-2.61	0.02
hsa-mir-148b-3p	MIMAT0000759	2.78	0.043726	NFIA	HGNC:7784	-2.58	0.01
hsa-mir-148b-3p	MIMAT0000759	2.78	0.043726	CDC20	HGNC:1723	-2.56	0.01
hsa-mir-148b-3p	MIMAT0000759	2.78	0.043726	PLPP4	HGNC:23531	-2.56	0.03
hsa-mir-148b-3p	MIMAT0000759	2.78	0.043726	MCM4	HGNC:6947	-2.53	0.02
hsa-mir-148b-3p	MIMAT0000759	2.78	0.043726	NEURL1B	HGNC:35422	-2.52	0.03
hsa-mir-148b-3p	MIMAT0000759	2.78	0.043726	CDC7	HGNC:1745	-2.46	0.02
hsa-mir-148b-3p	MIMAT0000759	2.78	0.043726	HEMGN	HGNC:17509	-2.40842	0.01
hsa-mir-148b-3p	MIMAT0000759	2.78	0.043726	GPSM2	HGNC:29501	-2.4	0.01
hsa-mir-148b-3p	MIMAT0000759	2.78	0.043726	LMNB1	HGNC:6637	-2.4	0.01
hsa-mir-148b-3p	MIMAT0000759	2.78	0.043726	UHRF1	HGNC:12556	-2.38	0.04
hsa-mir-148b-3p	MIMAT0000759	2.78	0.043726	DEK	HGNC:2768	-2.36011	0.01
hsa-mir-148b-3p	MIMAT0000759	2.78	0.043726	TPGS2	HGNC:24561	-2.35	0.04
hsa-mir-148b-3p	MIMAT0000759	2.78	0.043726	MSH2	HGNC:7325	-2.33	0.05
hsa-mir-148b-3p	MIMAT0000759	2.78	0.043726	ABCA13	HGNC:14638	-2.30445	8.22e-16
hsa-mir-148b-3p	MIMAT0000759	2.78	0.043726	CENPF	HGNC:1857	-2.28	0.03
hsa-mir-148b-3p	MIMAT0000759	2.78	0.043726	CIT	HGNC:1985	-2.27	0.03
hsa-mir-148b-3p	MIMAT0000759	2.78	0.043726	ZNF618	HGNC:29416	-2.27	0.01
hsa-mir-148b-3p	MIMAT0000759	2.78	0.043726	SLC1A3	HGNC:10941	-2.26	0
hsa-mir-148b-3p	MIMAT0000759	2.78	0.043726	SLC16A9	HGNC:23520	-2.24	0.01
hsa-mir-148b-3p	MIMAT0000759	2.78	0.043726	HES6	HGNC:18254	-2.23	0.02
hsa-mir-148b-3p	MIMAT0000759	2.78	0.043726	FCAR	HGNC:3608	-2.21769	3.15e-13
hsa-mir-148b-3p	MIMAT0000759	2.78	0.043726	NTN1	HGNC:8029	-2.19	0
hsa-mir-148b-3p	MIMAT0000759	2.78	0.043726	PLK1	HGNC:9077	-2.18	0.03
hsa-mir-148b-3p	MIMAT0000759	2.78	0.043726	HMGA2	HGNC:5009	-2.17	0
hsa-mir-148b-3p	MIMAT0000759	2.78	0.043726	PLXDC2	HGNC:21013	-2.16576	5.96e-11
hsa-mir-148b-3p	MIMAT0000759	2.78	0.043726	MBOAT2	HGNC:25193	-2.13695	0.02
hsa-mir-148b-3p	MIMAT0000759	2.78	0.043726	TEX30	HGNC:25188	-2.12	0.01
hsa-mir-148b-3p	MIMAT0000759	2.78	0.043726	SESN3	HGNC:23060	-2.11	0
hsa-mir-148b-3p	MIMAT0000759	2.78	0.043726	CCNA2	HGNC:1578	-2.03985	0.01
hsa-mir-148b-3p	MIMAT0000759	2.78	0.043726	DSCC1	HGNC:24453	-2.02	0.05
hsa-mir-148b-3p	MIMAT0000759	2.78	0.043726	OSBP2	HGNC:8504	-2.005	0.02
hsa-mir-148b-3p	MIMAT0000759	2.78	0.043726	TUBB	HGNC:20778	-1.93	0
hsa-mir-148b-3p	MIMAT0000759	2.78	0.043726	H2AFY	HGNC: 4740	-1.92	0.02
hsa-mir-148b-3p	MIMAT0000759	2.78	0.043726	FZD5	HGNC:4043	-1.91	0.01
hsa-mir-148b-3p	MIMAT0000759	2.78	0.043726	CSGALNACT1	HGNC:24290	-1.90054	0.00241
hsa-mir-148b-3p	MIMAT0000759	2.78	0.043726	ZNRF1	HGNC:18452	-1.85	0.05
hsa-mir-148b-3p	MIMAT0000759	2.78	0.043726	GPD2	HGNC:4456	-1.84625	4.81e-05
hsa-mir-148b-3p	MIMAT0000759	2.78	0.043726	CYYR1	HGNC:16274	-1.82	0
hsa-mir-148b-3p	MIMAT0000759	2.78	0.043726	TRMT1L	HGNC:16782	-1.81979	0.000483
hsa-mir-148b-3p	MIMAT0000759	2.78	0.043726	SEC23IP	HGNC:17018	-1.81693	1.92e-06
hsa-mir-148b-3p	MIMAT0000759	2.78	0.043726	GLRX5	HGNC:20134	-1.81	0
hsa-mir-148b-3p	MIMAT0000759	2.78	0.043726	PTPRE	HGNC:9669	-1.78261	9.32e-16
hsa-mir-148b-3p	MIMAT0000759	2.78	0.043726	SIRPB1	HGNC:15928	-1.78	0
hsa-mir-148b-3p	MIMAT0000759	2.78	0.043726	HMOX1	HGNC:5013	-1.76045	1.92e-05
hsa-mir-148b-3p	MIMAT0000759	2.78	0.043726	ZNF43	HGNC:13109	-1.73657	7.16e-08
hsa-mir-148b-3p	MIMAT0000759	2.78	0.043726	GTF2A1	HGNC:4646	-1.73456	3.54e-07
hsa-mir-148b-3p	MIMAT0000759	2.78	0.043726	CAPS2	HGNC:16471	-1.72	0.01
hsa-mir-148b-3p	MIMAT0000759	2.78	0.043726	CCT6A	HGNC:1620	-1.72	0.02
hsa-mir-148b-3p	MIMAT0000759	2.78	0.043726	FANCD2	HGNC:3585	-1.72	0.01
hsa-mir-148b-3p	MIMAT0000759	2.78	0.043726	MAPRE2	HGNC:6891	-1.71	0.03
hsa-mir-148b-3p	MIMAT0000759	2.78	0.043726	TRIM59	HGNC:30834	-1.71	0.01
hsa-mir-148b-3p	MIMAT0000759	2.78	0.043726	SUPT20H	HGNC:20596	-1.70733	3.71e-05
hsa-mir-148b-3p	MIMAT0000759	2.78	0.043726	CXCL1	HGNC:4602	-1.70671	8.48e-12
hsa-mir-148b-3p	MIMAT0000759	2.78	0.043726	RNF219	HGNC: 20308	-1.69291	0.02
hsa-mir-148b-3p	MIMAT0000759	2.78	0.043726	GCLC	HGNC:4311	-1.69	0.01
hsa-mir-148b-3p	MIMAT0000759	2.78	0.043726	NCF2	HGNC:7661	-1.685	2.6e-06
hsa-mir-148b-3p	MIMAT0000759	2.78	0.043726	TUBAL3	HGNC:23534	-1.68	0
hsa-mir-148b-3p	MIMAT0000759	2.78	0.043726	PREPL	HGNC:30228	-1.67651	0.0223
hsa-mir-148b-3p	MIMAT0000759	2.78	0.043726	GNAI1	HGNC:4384	-1.67	0.01
hsa-mir-148b-3p	MIMAT0000759	2.78	0.043726	NCEH1	HGNC:29260	-1.67	0.04
hsa-mir-148b-3p	MIMAT0000759	2.78	0.043726	CPM	HGNC:2311	-1.66631	4e-09
hsa-mir-148b-3p	MIMAT0000759	2.78	0.043726	ARPP21	HGNC:16968	-1.64	0
hsa-mir-148b-3p	MIMAT0000759	2.78	0.043726	CXCL2	HGNC:4603	-1.63976	4.6e-05
hsa-mir-148b-3p	MIMAT0000759	2.78	0.043726	ENO1	HGNC:3350	-1.62	0.05
hsa-mir-148b-3p	MIMAT0000759	2.78	0.043726	KPNA2	HGNC:6395	-1.62	0.04
hsa-mir-148b-3p	MIMAT0000759	2.78	0.043726	BAALC	HGNC:14333	-1.61	0
hsa-mir-148b-3p	MIMAT0000759	2.78	0.043726	TNFRSF21	HGNC:13469	-1.61	0.03
hsa-mir-148b-3p	MIMAT0000759	2.78	0.043726	PHACTR2	HGNC:20956	-1.597	2.44e-08
hsa-mir-148b-3p	MIMAT0000759	2.78	0.043726	FRY	HGNC:20367	-1.5968	3.23e-10
hsa-mir-148b-3p	MIMAT0000759	2.78	0.043726	AK4	HGNC:363	-1.59	0.04
hsa-mir-148b-3p	MIMAT0000759	2.78	0.043726	EGR1	HGNC:3238	-1.58754	0.0416
hsa-mir-148b-3p	MIMAT0000759	2.78	0.043726	CNOT1	HGNC:7877	-1.58322	0.000306
hsa-mir-148b-3p	MIMAT0000759	2.78	0.043726	ERLIN1	HGNC:16947	-1.58	0.01
hsa-mir-148b-3p	MIMAT0000759	2.78	0.043726	RCC2	HGNC:30297	-1.58	0
hsa-mir-148b-3p	MIMAT0000759	2.78	0.043726	ABCD3	HGNC:67	-1.57867	0.00101
hsa-mir-148b-3p	MIMAT0000759	2.78	0.043726	GNG11	HGNC:4403	-1.5702	4.45e-05
hsa-mir-148b-3p	MIMAT0000759	2.78	0.043726	RNF125	HGNC:21150	-1.5702	1.05e-05
hsa-mir-148b-3p	MIMAT0000759	2.78	0.043726	TRAK2	HGNC:13206	-1.57	0.02
hsa-mir-148b-3p	MIMAT0000759	2.78	0.043726	SLC22A15	HGNC:20301	-1.56546	2.7e-09
hsa-mir-148b-3p	MIMAT0000759	2.78	0.043726	IL4R	HGNC:6015	-1.56484	2.63e-14
hsa-mir-148b-3p	MIMAT0000759	2.78	0.043726	SACM1L	HGNC:17059	-1.56193	0.000651
hsa-mir-148b-3p	MIMAT0000759	2.78	0.043726	ITGA5	HGNC:6141	-1.56079	8.3e-14
hsa-mir-148b-3p	MIMAT0000759	2.78	0.043726	ATAD2B	HGNC:29230	-1.56	0.02
hsa-mir-148b-3p	MIMAT0000759	2.78	0.043726	HNRNPA3	HGNC:24941	-1.56	0.02
hsa-mir-148b-3p	MIMAT0000759	2.78	0.043726	ATM	HGNC:795	-1.55345	0.00173
hsa-mir-148b-3p	MIMAT0000759	2.78	0.043726	BAZ1A	HGNC:960	-1.55	0.05
hsa-mir-148b-3p	MIMAT0000759	2.78	0.043726	STRIP2	HGNC:22209	-1.55	0
hsa-mir-148b-3p	MIMAT0000759	2.78	0.043726	RNF217	HGNC:21487	-1.54466	5.62e-13
hsa-mir-148b-3p	MIMAT0000759	2.78	0.043726	LPL	HGNC:6677	-1.53196	0.0008
hsa-mir-148b-3p	MIMAT0000759	2.78	0.043726	STEAP4	HGNC:21923	-1.53065	0.00585
hsa-mir-148b-3p	MIMAT0000759	2.78	0.043726	NCAPD2	HGNC:24305	-1.52389	0.02
hsa-mir-148b-3p	MIMAT0000759	2.78	0.043726	ATP2B4	HGNC:817	-1.52	0.04
hsa-mir-148b-3p	MIMAT0000759	2.78	0.043726	ZCCHC2	HGNC:22916	-1.52	0.05
hsa-mir-148b-3p	MIMAT0000759	2.78	0.043726	FYN	HGNC:4037	-1.517	9.19e-06
hsa-mir-148b-3p	MIMAT0000759	2.78	0.043726	TMC7	HGNC:23000	-1.50698	8.31e-08
hsa-mir-148b-3p	MIMAT0000759	2.78	0.043726	SF3B3	HGNC:10770	-1.5	0.01
hsa-mir-15b-5p	MIMAT0000417	1.75	0.0228237	BEX1	HGNC:1036	-3.74818	0.01
hsa-mir-15b-5p	MIMAT0000417	1.75	0.0228237	MYB	HGNC:7545	-2.90273	0.03
hsa-mir-15b-5p	MIMAT0000417	1.75	0.0228237	CENPU	HGNC:21348	-2.68	0.03
hsa-mir-15b-5p	MIMAT0000417	1.75	0.0228237	TUBB2A	HGNC:12412	-2.62	0.03
hsa-mir-15b-5p	MIMAT0000417	1.75	0.0228237	BCL7A	HGNC:1004	-2.61	0.02
hsa-mir-15b-5p	MIMAT0000417	1.75	0.0228237	KCNK5	HGNC:6280	-2.54	0.05
hsa-mir-15b-5p	MIMAT0000417	1.75	0.0228237	ASPM	HGNC:19048	-2.53	0.02
hsa-mir-15b-5p	MIMAT0000417	1.75	0.0228237	CNKSR3	HGNC:23034	-2.53	0.02
hsa-mir-15b-5p	MIMAT0000417	1.75	0.0228237	CDC7	HGNC:1745	-2.46	0.02
hsa-mir-15b-5p	MIMAT0000417	1.75	0.0228237	NME4	HGNC:7852	-2.43	0.02
hsa-mir-15b-5p	MIMAT0000417	1.75	0.0228237	LMNB1	HGNC:6637	-2.4	0.01
hsa-mir-15b-5p	MIMAT0000417	1.75	0.0228237	GNAQ	HGNC:4390	-2.38406	1.37e-06
hsa-mir-15b-5p	MIMAT0000417	1.75	0.0228237	SLC6A8	HGNC:11055	-2.36	0.03
hsa-mir-15b-5p	MIMAT0000417	1.75	0.0228237	CDK1	HGNC:1722	-2.35	0.04
hsa-mir-15b-5p	MIMAT0000417	1.75	0.0228237	ABCA13	HGNC:14638	-2.30445	8.22e-16
hsa-mir-15b-5p	MIMAT0000417	1.75	0.0228237	WDHD1	HGNC:23170	-2.27	0.02
hsa-mir-15b-5p	MIMAT0000417	1.75	0.0228237	SLC16A9	HGNC:23520	-2.24	0.01
hsa-mir-15b-5p	MIMAT0000417	1.75	0.0228237	ITGA6	HGNC:6142	-2.21936	0.00144
hsa-mir-15b-5p	MIMAT0000417	1.75	0.0228237	OSBPL3	HGNC:16370	-2.21253	3e-06
hsa-mir-15b-5p	MIMAT0000417	1.75	0.0228237	ANLN	HGNC:14082	-2.19	0.03
hsa-mir-15b-5p	MIMAT0000417	1.75	0.0228237	NTN1	HGNC:8029	-2.19	0
hsa-mir-15b-5p	MIMAT0000417	1.75	0.0228237	HMGA2	HGNC:5009	-2.17	0
hsa-mir-15b-5p	MIMAT0000417	1.75	0.0228237	PMP22	HGNC:9118	-2.17	0.02
hsa-mir-15b-5p	MIMAT0000417	1.75	0.0228237	ALDH1A3	HGNC:409	-2.12	0.01
hsa-mir-15b-5p	MIMAT0000417	1.75	0.0228237	MOSPD2	HGNC:28381	-2.11372	7.36e-05
hsa-mir-15b-5p	MIMAT0000417	1.75	0.0228237	SESN3	HGNC:23060	-2.11	0
hsa-mir-15b-5p	MIMAT0000417	1.75	0.0228237	ABCB1	HGNC:40	-2.105	0.02
hsa-mir-15b-5p	MIMAT0000417	1.75	0.0228237	SLC41A2	HGNC:31045	-2.09917	6.68e-08
hsa-mir-15b-5p	MIMAT0000417	1.75	0.0228237	STRADB	HGNC:13205	-2.09	0.03
hsa-mir-15b-5p	MIMAT0000417	1.75	0.0228237	HOXA10	HGNC:5100	-2.08	0.01
hsa-mir-15b-5p	MIMAT0000417	1.75	0.0228237	FBN2	HGNC:3604	-2.07939	0
hsa-mir-15b-5p	MIMAT0000417	1.75	0.0228237	SYNRG	HGNC:557	-2.07206	4.87e-09
hsa-mir-15b-5p	MIMAT0000417	1.75	0.0228237	SLC29A1	HGNC:11003	-2.05	0.02
hsa-mir-15b-5p	MIMAT0000417	1.75	0.0228237	CCNA2	HGNC:1578	-2.03985	0.01
hsa-mir-15b-5p	MIMAT0000417	1.75	0.0228237	ASXL2	HGNC:23805	-2.00383	3.44e-06
hsa-mir-15b-5p	MIMAT0000417	1.75	0.0228237	MPP1	HGNC:7219	-1.98	0.03
hsa-mir-15b-5p	MIMAT0000417	1.75	0.0228237	TUBB	HGNC:20778	-1.93	0
hsa-mir-15b-5p	MIMAT0000417	1.75	0.0228237	NRXN2	HGNC:8009	-1.9	0
hsa-mir-15b-5p	MIMAT0000417	1.75	0.0228237	CD81	HGNC:1701	-1.87	0.02
hsa-mir-15b-5p	MIMAT0000417	1.75	0.0228237	ZNRF1	HGNC:18452	-1.85	0.05
hsa-mir-15b-5p	MIMAT0000417	1.75	0.0228237	TTK	HGNC:12401	-1.83832	0.01
hsa-mir-15b-5p	MIMAT0000417	1.75	0.0228237	SEC23IP	HGNC:17018	-1.81693	1.92e-06
hsa-mir-15b-5p	MIMAT0000417	1.75	0.0228237	ATAD5	HGNC:25752	-1.81	0
hsa-mir-15b-5p	MIMAT0000417	1.75	0.0228237	MBP	HGNC:6925	-1.80725	6.64e-15
hsa-mir-15b-5p	MIMAT0000417	1.75	0.0228237	MMP9	HGNC:7176	-1.8047	5.62e-08
hsa-mir-15b-5p	MIMAT0000417	1.75	0.0228237	MME	HGNC:7154	-1.8	0.01
hsa-mir-15b-5p	MIMAT0000417	1.75	0.0228237	REL	HGNC:9954	-1.79017	0.000391
hsa-mir-15b-5p	MIMAT0000417	1.75	0.0228237	FGFR1	HGNC:3688	-1.79	0.02
hsa-mir-15b-5p	MIMAT0000417	1.75	0.0228237	SPTLC2	HGNC:11278	-1.77	0.01
hsa-mir-15b-5p	MIMAT0000417	1.75	0.0228237	GJB6	HGNC:4288	-1.76384	2.28e-11
hsa-mir-15b-5p	MIMAT0000417	1.75	0.0228237	ZNF43	HGNC:13109	-1.73657	7.16e-08
hsa-mir-15b-5p	MIMAT0000417	1.75	0.0228237	RACGAP1	HGNC:9804	-1.72	0.04
hsa-mir-15b-5p	MIMAT0000417	1.75	0.0228237	SLFN11	HGNC:26633	-1.71642	0.000113
hsa-mir-15b-5p	MIMAT0000417	1.75	0.0228237	MAPRE2	HGNC:6891	-1.71	0.03
hsa-mir-15b-5p	MIMAT0000417	1.75	0.0228237	OBSL1	HGNC:29092	-1.71	0.04
hsa-mir-15b-5p	MIMAT0000417	1.75	0.0228237	KATNAL1	HGNC:28361	-1.7	0.03
hsa-mir-15b-5p	MIMAT0000417	1.75	0.0228237	MCM7	HGNC:6950	-1.7	0.02
hsa-mir-15b-5p	MIMAT0000417	1.75	0.0228237	GPR137B	HGNC:11862	-1.68191	1.49e-09
hsa-mir-15b-5p	MIMAT0000417	1.75	0.0228237	DYRK3	HGNC:3094	-1.68	0.04
hsa-mir-15b-5p	MIMAT0000417	1.75	0.0228237	DMXL2	HGNC:2938	-1.67041	1.32e-05
hsa-mir-15b-5p	MIMAT0000417	1.75	0.0228237	PTPN12	HGNC:9645	-1.66809	7.8e-11
hsa-mir-15b-5p	MIMAT0000417	1.75	0.0228237	VPS36	HGNC:20312	-1.65055	0.000349
hsa-mir-15b-5p	MIMAT0000417	1.75	0.0228237	CDCA4	HGNC:14625	-1.65	0.05
hsa-mir-15b-5p	MIMAT0000417	1.75	0.0228237	NHLRC2	HGNC:24731	-1.64468	2.4e-05
hsa-mir-15b-5p	MIMAT0000417	1.75	0.0228237	HLA-DQA1	HGNC:4942	-1.64	0
hsa-mir-15b-5p	MIMAT0000417	1.75	0.0228237	ARL2	HGNC:693	-1.63	0.01
hsa-mir-15b-5p	MIMAT0000417	1.75	0.0228237	ZNF585B	HGNC:30948	-1.6208	1.26e-08
hsa-mir-15b-5p	MIMAT0000417	1.75	0.0228237	USP15	HGNC:12613	-1.6	0.02
hsa-mir-15b-5p	MIMAT0000417	1.75	0.0228237	PELI2	HGNC:8828	-1.59714	3.91e-06
hsa-mir-15b-5p	MIMAT0000417	1.75	0.0228237	PHACTR2	HGNC:20956	-1.597	2.44e-08
hsa-mir-15b-5p	MIMAT0000417	1.75	0.0228237	PATJ	HGNC:28881	-1.59695	0.000127
hsa-mir-15b-5p	MIMAT0000417	1.75	0.0228237	TRPS1	HGNC:12340	-1.596	4.14e-06
hsa-mir-15b-5p	MIMAT0000417	1.75	0.0228237	SDC4	HGNC:10661	-1.59	0.03
hsa-mir-15b-5p	MIMAT0000417	1.75	0.0228237	ZNF217	HGNC:13009	-1.58931	0.00217
hsa-mir-15b-5p	MIMAT0000417	1.75	0.0228237	IRF2	HGNC:6117	-1.58721	0.000434
hsa-mir-15b-5p	MIMAT0000417	1.75	0.0228237	NRIP1	HGNC:8001	-1.58368	0.00112
hsa-mir-15b-5p	MIMAT0000417	1.75	0.0228237	CNOT1	HGNC:7877	-1.58322	0.000306
hsa-mir-15b-5p	MIMAT0000417	1.75	0.0228237	WDR89	HGNC:20489	-1.58044	9.97e-07
hsa-mir-15b-5p	MIMAT0000417	1.75	0.0228237	ERLIN1	HGNC:16947	-1.58	0.01
hsa-mir-15b-5p	MIMAT0000417	1.75	0.0228237	LRIF1	HGNC:30299	-1.5746	0.00147
hsa-mir-15b-5p	MIMAT0000417	1.75	0.0228237	CHD9	HGNC:25701	-1.57347	7.92e-05
hsa-mir-15b-5p	MIMAT0000417	1.75	0.0228237	SACM1L	HGNC:17059	-1.56193	0.000651
hsa-mir-15b-5p	MIMAT0000417	1.75	0.0228237	SLC5A3	HGNC:11038	-1.55057	0.000344
hsa-mir-15b-5p	MIMAT0000417	1.75	0.0228237	ENTPD7	HGNC:19745	-1.55	0
hsa-mir-15b-5p	MIMAT0000417	1.75	0.0228237	SUPT16H	HGNC:11465	-1.55	0.02
hsa-mir-15b-5p	MIMAT0000417	1.75	0.0228237	EMC2	HGNC:28963	-1.54609	0.000445
hsa-mir-15b-5p	MIMAT0000417	1.75	0.0228237	RNF217	HGNC:21487	-1.54466	5.62e-13
hsa-mir-15b-5p	MIMAT0000417	1.75	0.0228237	CHL1	HGNC:1939	-1.52466	2.8e-06
hsa-mir-15b-5p	MIMAT0000417	1.75	0.0228237	NCAPD2	HGNC:24305	-1.52389	0.02
hsa-mir-15b-5p	MIMAT0000417	1.75	0.0228237	ZCCHC2	HGNC:22916	-1.52	0.05
hsa-mir-15b-5p	MIMAT0000417	1.75	0.0228237	ZYX	HGNC:13200	-1.51267	7.56e-09
hsa-mir-15b-5p	MIMAT0000417	1.75	0.0228237	TMC7	HGNC:23000	-1.50698	8.31e-08
hsa-mir-15b-5p	MIMAT0000417	1.75	0.0228237	SF3B3	HGNC:10770	-1.5	0.01
hsa-mir-15b-5p	MIMAT0000417	1.75	0.0228237	ZC3H6	HGNC:24762	-1.49996	5.74e-05
hsa-mir-15b-5p	MIMAT0000417	1.75	0.0228237	VCL	HGNC:12665	-1.49704	5.09e-11
hsa-mir-181b-5p	MIMAT0000257	2.77	0.031253	TFRC	HGNC:11763	-3.95	0.02
hsa-mir-181b-5p	MIMAT0000257	2.77	0.031253	GPR183	HGNC:3128	-2.87437	6.4e-16
hsa-mir-181b-5p	MIMAT0000257	2.77	0.031253	FHL2	HGNC:3703	-2.86	0.03
hsa-mir-181b-5p	MIMAT0000257	2.77	0.031253	SLC25A37	HGNC:29786	-2.81	0.03
hsa-mir-181b-5p	MIMAT0000257	2.77	0.031253	HOXA9	HGNC:5109	-2.67	0.04
hsa-mir-181b-5p	MIMAT0000257	2.77	0.031253	FAM83D	HGNC:16122	-2.62	0.04
hsa-mir-181b-5p	MIMAT0000257	2.77	0.031253	LHFPL2	HGNC:6588	-2.62	0
hsa-mir-181b-5p	MIMAT0000257	2.77	0.031253	TUBB2A	HGNC:12412	-2.62	0.03
hsa-mir-181b-5p	MIMAT0000257	2.77	0.031253	BCL7A	HGNC:1004	-2.61	0.02
hsa-mir-181b-5p	MIMAT0000257	2.77	0.031253	MNDA	HGNC:7183	-2.59	0
hsa-mir-181b-5p	MIMAT0000257	2.77	0.031253	NFIA	HGNC:7784	-2.58	0.01
hsa-mir-181b-5p	MIMAT0000257	2.77	0.031253	CAT	HGNC:1516	-2.56	0.01
hsa-mir-181b-5p	MIMAT0000257	2.77	0.031253	VCAM1	HGNC:12663	-2.51631	0.01
hsa-mir-181b-5p	MIMAT0000257	2.77	0.031253	TRANK1	HGNC:29011	-2.41907	1.12e-06
hsa-mir-181b-5p	MIMAT0000257	2.77	0.031253	DEK	HGNC:2768	-2.36011	0.01
hsa-mir-181b-5p	MIMAT0000257	2.77	0.031253	MEST	HGNC:7028	-2.35	0.02
hsa-mir-181b-5p	MIMAT0000257	2.77	0.031253	HMGB2	HGNC:5000	-2.28	0.05
hsa-mir-181b-5p	MIMAT0000257	2.77	0.031253	WASF1	HGNC:12732	-2.24	0.01
hsa-mir-181b-5p	MIMAT0000257	2.77	0.031253	OSBPL3	HGNC:16370	-2.21253	3e-06
hsa-mir-181b-5p	MIMAT0000257	2.77	0.031253	HMGA2	HGNC:5009	-2.17	0
hsa-mir-181b-5p	MIMAT0000257	2.77	0.031253	MBOAT2	HGNC:25193	-2.13695	0.02
hsa-mir-181b-5p	MIMAT0000257	2.77	0.031253	MOSPD2	HGNC:28381	-2.11372	7.36e-05
hsa-mir-181b-5p	MIMAT0000257	2.77	0.031253	SYNRG	HGNC:557	-2.07206	4.87e-09
hsa-mir-181b-5p	MIMAT0000257	2.77	0.031253	TICRR	HGNC:28704	-2.04	0.02
hsa-mir-181b-5p	MIMAT0000257	2.77	0.031253	RB1	HGNC:9884	-2.00822	0.00147
hsa-mir-181b-5p	MIMAT0000257	2.77	0.031253	ASXL2	HGNC:23805	-2.00383	3.44e-06
hsa-mir-181b-5p	MIMAT0000257	2.77	0.031253	VANGL1	HGNC:15512	-1.99	0.05
hsa-mir-181b-5p	MIMAT0000257	2.77	0.031253	TPM1	HGNC:12010	-1.94	0.04
hsa-mir-181b-5p	MIMAT0000257	2.77	0.031253	BRCA1	HGNC:1100	-1.93	0.01
hsa-mir-181b-5p	MIMAT0000257	2.77	0.031253	TUBB	HGNC:20778	-1.93	0
hsa-mir-181b-5p	MIMAT0000257	2.77	0.031253	ARRB2	HGNC:712	-1.89904	1.35e-16
hsa-mir-181b-5p	MIMAT0000257	2.77	0.031253	RFC3	HGNC:9971	-1.89	0.03
hsa-mir-181b-5p	MIMAT0000257	2.77	0.031253	SEC23IP	HGNC:17018	-1.81693	1.92e-06
hsa-mir-181b-5p	MIMAT0000257	2.77	0.031253	MME	HGNC:7154	-1.8	0.01
hsa-mir-181b-5p	MIMAT0000257	2.77	0.031253	FGFR1	HGNC:3688	-1.79	0.02
hsa-mir-181b-5p	MIMAT0000257	2.77	0.031253	SGMS2	HGNC:28395	-1.75314	5.99e-08
hsa-mir-181b-5p	MIMAT0000257	2.77	0.031253	PTK2	HGNC:9611	-1.74	0
hsa-mir-181b-5p	MIMAT0000257	2.77	0.031253	GAS7	HGNC:4169	-1.73827	1.01e-17
hsa-mir-181b-5p	MIMAT0000257	2.77	0.031253	CCT6A	HGNC:1620	-1.72	0.02
hsa-mir-181b-5p	MIMAT0000257	2.77	0.031253	SLFN11	HGNC:26633	-1.71642	0.000113
hsa-mir-181b-5p	MIMAT0000257	2.77	0.031253	HPRT1	HGNC:5157	-1.71	0.04
hsa-mir-181b-5p	MIMAT0000257	2.77	0.031253	RAD51AP1	HGNC:16956	-1.71	0.05
hsa-mir-181b-5p	MIMAT0000257	2.77	0.031253	KATNAL1	HGNC:28361	-1.7	0.03
hsa-mir-181b-5p	MIMAT0000257	2.77	0.031253	CEP97	HGNC:26244	-1.68823	0.000975
hsa-mir-181b-5p	MIMAT0000257	2.77	0.031253	ZNF850	HGNC:27994	-1.68	0
hsa-mir-181b-5p	MIMAT0000257	2.77	0.031253	ZNF429	HGNC:20817	-1.67249	6.61e-06
hsa-mir-181b-5p	MIMAT0000257	2.77	0.031253	DMXL2	HGNC:2938	-1.67041	1.32e-05
hsa-mir-181b-5p	MIMAT0000257	2.77	0.031253	CDCA4	HGNC:14625	-1.65	0.05
hsa-mir-181b-5p	MIMAT0000257	2.77	0.031253	NHLRC2	HGNC:24731	-1.64468	2.4e-05
hsa-mir-181b-5p	MIMAT0000257	2.77	0.031253	ZNF253	HGNC:13497	-1.64075	8.47e-06
hsa-mir-181b-5p	MIMAT0000257	2.77	0.031253	CXCL2	HGNC:4603	-1.63976	4.6e-05
hsa-mir-181b-5p	MIMAT0000257	2.77	0.031253	IL1A	HGNC:5991	-1.62562	1.78e-07
hsa-mir-181b-5p	MIMAT0000257	2.77	0.031253	CD96	HGNC:16892	-1.62354	1.34e-10
hsa-mir-181b-5p	MIMAT0000257	2.77	0.031253	ENO1	HGNC:3350	-1.62	0.05
hsa-mir-181b-5p	MIMAT0000257	2.77	0.031253	KPNA2	HGNC:6395	-1.62	0.04
hsa-mir-181b-5p	MIMAT0000257	2.77	0.031253	ZNF721	HGNC:29425	-1.61655	0.00223
hsa-mir-181b-5p	MIMAT0000257	2.77	0.031253	ZFP62	HGNC:23241	-1.61544	6.43e-05
hsa-mir-181b-5p	MIMAT0000257	2.77	0.031253	ZNF616	HGNC:28062	-1.59231	4.17e-07
hsa-mir-181b-5p	MIMAT0000257	2.77	0.031253	APAF1	HGNC:576	-1.59	0
hsa-mir-181b-5p	MIMAT0000257	2.77	0.031253	ZNF217	HGNC:13009	-1.58931	0.00217
hsa-mir-181b-5p	MIMAT0000257	2.77	0.031253	CD4	HGNC:1678	-1.58718	4.24e-06
hsa-mir-181b-5p	MIMAT0000257	2.77	0.031253	CNOT1	HGNC:7877	-1.58322	0.000306
hsa-mir-181b-5p	MIMAT0000257	2.77	0.031253	ACADM	HGNC:89	-1.57553	0.00137
hsa-mir-181b-5p	MIMAT0000257	2.77	0.031253	CHD9	HGNC:25701	-1.57347	7.92e-05
hsa-mir-181b-5p	MIMAT0000257	2.77	0.031253	ATM	HGNC:795	-1.55345	0.00173
hsa-mir-181b-5p	MIMAT0000257	2.77	0.031253	RSPRY1	HGNC:29420	-1.54394	3.41e-05
hsa-mir-181b-5p	MIMAT0000257	2.77	0.031253	ZNF260	HGNC:13499	-1.52796	0.00116
hsa-mir-181b-5p	MIMAT0000257	2.77	0.031253	SLC2A14	HGNC:18301	-1.51494	0.00293
hsa-mir-181b-5p	MIMAT0000257	2.77	0.031253	PNKD	HGNC:9153	-1.51	0.03
hsa-mir-181b-5p	MIMAT0000257	2.77	0.031253	C2CD5	HGNC:29062	-1.505	0.000125
hsa-mir-181d-5p	MIMAT0002821	2.27	0.028345	TFRC	HGNC:11763	-3.95	0.02
hsa-mir-181d-5p	MIMAT0002821	2.27	0.028345	GPR183	HGNC:3128	-2.87437	6.4e-16
hsa-mir-181d-5p	MIMAT0002821	2.27	0.028345	SLC25A37	HGNC:29786	-2.81	0.03
hsa-mir-181d-5p	MIMAT0002821	2.27	0.028345	HOXA9	HGNC:5109	-2.67	0.04
hsa-mir-181d-5p	MIMAT0002821	2.27	0.028345	LHFPL2	HGNC:6588	-2.62	0
hsa-mir-181d-5p	MIMAT0002821	2.27	0.028345	TUBB2A	HGNC:12412	-2.62	0.03
hsa-mir-181d-5p	MIMAT0002821	2.27	0.028345	MNDA	HGNC:7183	-2.59	0
hsa-mir-181d-5p	MIMAT0002821	2.27	0.028345	NFIA	HGNC:7784	-2.58	0.01
hsa-mir-181d-5p	MIMAT0002821	2.27	0.028345	VCAM1	HGNC:12663	-2.51631	0.01
hsa-mir-181d-5p	MIMAT0002821	2.27	0.028345	DEK	HGNC:2768	-2.36011	0.01
hsa-mir-181d-5p	MIMAT0002821	2.27	0.028345	MEST	HGNC:7028	-2.35	0.02
hsa-mir-181d-5p	MIMAT0002821	2.27	0.028345	HMGB2	HGNC:5000	-2.28	0.05
hsa-mir-181d-5p	MIMAT0002821	2.27	0.028345	WASF1	HGNC:12732	-2.24	0.01
hsa-mir-181d-5p	MIMAT0002821	2.27	0.028345	OSBPL3	HGNC:16370	-2.21253	3e-06
hsa-mir-181d-5p	MIMAT0002821	2.27	0.028345	HMGA2	HGNC:5009	-2.17	0
hsa-mir-181d-5p	MIMAT0002821	2.27	0.028345	TICRR	HGNC:28704	-2.04	0.02
hsa-mir-181d-5p	MIMAT0002821	2.27	0.028345	VANGL1	HGNC:15512	-1.99	0.05
hsa-mir-181d-5p	MIMAT0002821	2.27	0.028345	TPM1	HGNC:12010	-1.94	0.04
hsa-mir-181d-5p	MIMAT0002821	2.27	0.028345	BRCA1	HGNC:1100	-1.93	0.01
hsa-mir-181d-5p	MIMAT0002821	2.27	0.028345	TUBB	HGNC:20778	-1.93	0
hsa-mir-181d-5p	MIMAT0002821	2.27	0.028345	ARRB2	HGNC:712	-1.89904	1.35e-16
hsa-mir-181d-5p	MIMAT0002821	2.27	0.028345	SEC23IP	HGNC:17018	-1.81693	1.92e-06
hsa-mir-181d-5p	MIMAT0002821	2.27	0.028345	MME	HGNC:7154	-1.8	0.01
hsa-mir-181d-5p	MIMAT0002821	2.27	0.028345	ELOVL6	HGNC:15829	-1.77	0.01
hsa-mir-181d-5p	MIMAT0002821	2.27	0.028345	PTK2	HGNC:9611	-1.74	0
hsa-mir-181d-5p	MIMAT0002821	2.27	0.028345	GAS7	HGNC:4169	-1.73827	1.01e-17
hsa-mir-181d-5p	MIMAT0002821	2.27	0.028345	CCT6A	HGNC:1620	-1.72	0.02
hsa-mir-181d-5p	MIMAT0002821	2.27	0.028345	SLFN11	HGNC:26633	-1.71642	0.000113
hsa-mir-181d-5p	MIMAT0002821	2.27	0.028345	RAD51AP1	HGNC:16956	-1.71	0.05
hsa-mir-181d-5p	MIMAT0002821	2.27	0.028345	CEP97	HGNC:26244	-1.68823	0.000975
hsa-mir-181d-5p	MIMAT0002821	2.27	0.028345	ZNF850	HGNC:27994	-1.68	0
hsa-mir-181d-5p	MIMAT0002821	2.27	0.028345	ZNF429	HGNC:20817	-1.67249	6.61e-06
hsa-mir-181d-5p	MIMAT0002821	2.27	0.028345	DMXL2	HGNC:2938	-1.67041	1.32e-05
hsa-mir-181d-5p	MIMAT0002821	2.27	0.028345	CDCA4	HGNC:14625	-1.65	0.05
hsa-mir-181d-5p	MIMAT0002821	2.27	0.028345	NHLRC2	HGNC:24731	-1.64468	2.4e-05
hsa-mir-181d-5p	MIMAT0002821	2.27	0.028345	ZNF253	HGNC:13497	-1.64075	8.47e-06
hsa-mir-181d-5p	MIMAT0002821	2.27	0.028345	CXCL2	HGNC:4603	-1.63976	4.6e-05
hsa-mir-181d-5p	MIMAT0002821	2.27	0.028345	IL1A	HGNC:5991	-1.62562	1.78e-07
hsa-mir-181d-5p	MIMAT0002821	2.27	0.028345	CD96	HGNC:16892	-1.62354	1.34e-10
hsa-mir-181d-5p	MIMAT0002821	2.27	0.028345	ENO1	HGNC:3350	-1.62	0.05
hsa-mir-181d-5p	MIMAT0002821	2.27	0.028345	ZNF721	HGNC:29425	-1.61655	0.00223
hsa-mir-181d-5p	MIMAT0002821	2.27	0.028345	ZFP62	HGNC:23241	-1.61544	6.43e-05
hsa-mir-181d-5p	MIMAT0002821	2.27	0.028345	ZNF616	HGNC:28062	-1.59231	4.17e-07
hsa-mir-181d-5p	MIMAT0002821	2.27	0.028345	APAF1	HGNC:576	-1.59	0
hsa-mir-181d-5p	MIMAT0002821	2.27	0.028345	ZNF217	HGNC:13009	-1.58931	0.00217
hsa-mir-181d-5p	MIMAT0002821	2.27	0.028345	CNOT1	HGNC:7877	-1.58322	0.000306
hsa-mir-181d-5p	MIMAT0002821	2.27	0.028345	CHD9	HGNC:25701	-1.57347	7.92e-05
hsa-mir-181d-5p	MIMAT0002821	2.27	0.028345	ATM	HGNC:795	-1.55345	0.00173
hsa-mir-181d-5p	MIMAT0002821	2.27	0.028345	RSPRY1	HGNC:29420	-1.54394	3.41e-05
hsa-mir-181d-5p	MIMAT0002821	2.27	0.028345	BORA	HGNC:24724	-1.54	0.03
hsa-mir-181d-5p	MIMAT0002821	2.27	0.028345	SLC2A14	HGNC:18301	-1.51494	0.00293
hsa-mir-181d-5p	MIMAT0002821	2.27	0.028345	PNKD	HGNC:9153	-1.51	0.03
hsa-mir-181d-5p	MIMAT0002821	2.27	0.028345	C2CD5	HGNC:29062	-1.505	0.000125
hsa-mir-191-5p	MIMAT0000440	4.8	0.001721	DEFB1	HGNC:2766	-4.56	0.02
hsa-mir-191-5p	MIMAT0000440	4.8	0.001721	CKAP2	HGNC:1990	-4	0
hsa-mir-191-5p	MIMAT0000440	4.8	0.001721	TMEM156	HGNC:26260	-3.92697	0.000765
hsa-mir-191-5p	MIMAT0000440	4.8	0.001721	CA2	HGNC:1373	-3.25	0.05
hsa-mir-191-5p	MIMAT0000440	4.8	0.001721	OLR1	HGNC:8133	-3.23149	2.86e-30
hsa-mir-191-5p	MIMAT0000440	4.8	0.001721	SMIM24	HGNC:37244	-3.1	0.05
hsa-mir-191-5p	MIMAT0000440	4.8	0.001721	GRB10	HGNC:4564	-2.9	0.03
hsa-mir-191-5p	MIMAT0000440	4.8	0.001721	FHL2	HGNC:3703	-2.86	0.03
hsa-mir-191-5p	MIMAT0000440	4.8	0.001721	APOC1	HGNC:607	-2.75	0.04
hsa-mir-191-5p	MIMAT0000440	4.8	0.001721	BCL7A	HGNC:1004	-2.61	0.02
hsa-mir-191-5p	MIMAT0000440	4.8	0.001721	NREP	HGNC:16834	-2.58	0.02
hsa-mir-191-5p	MIMAT0000440	4.8	0.001721	CNKSR3	HGNC:23034	-2.53	0.02
hsa-mir-191-5p	MIMAT0000440	4.8	0.001721	CDA	HGNC:1712	-2.50253	1.61e-16
hsa-mir-191-5p	MIMAT0000440	4.8	0.001721	ITGAM	HGNC:6149	-2.43827	2.03e-23
hsa-mir-191-5p	MIMAT0000440	4.8	0.001721	NME4	HGNC:7852	-2.43	0.02
hsa-mir-191-5p	MIMAT0000440	4.8	0.001721	ANXA3	HGNC:541	-2.40325	1.01e-07
hsa-mir-191-5p	MIMAT0000440	4.8	0.001721	UHRF1	HGNC:12556	-2.38	0.04
hsa-mir-191-5p	MIMAT0000440	4.8	0.001721	SCHIP1	HGNC:15678	-2.37	0.01
hsa-mir-191-5p	MIMAT0000440	4.8	0.001721	ALDH1A1	HGNC:402	-2.30027	0.03
hsa-mir-191-5p	MIMAT0000440	4.8	0.001721	SYTL4	HGNC:15588	-2.29	0
hsa-mir-191-5p	MIMAT0000440	4.8	0.001721	CENPF	HGNC:1857	-2.28	0.03
hsa-mir-191-5p	MIMAT0000440	4.8	0.001721	PARPBP	HGNC:26074	-2.28	0.03
hsa-mir-191-5p	MIMAT0000440	4.8	0.001721	SLC40A1	HGNC:10909	-2.24115	0.00527
hsa-mir-191-5p	MIMAT0000440	4.8	0.001721	HES6	HGNC:18254	-2.23	0.02
hsa-mir-191-5p	MIMAT0000440	4.8	0.001721	ITGA6	HGNC:6142	-2.21936	0.00144
hsa-mir-191-5p	MIMAT0000440	4.8	0.001721	OSBPL3	HGNC:16370	-2.21253	3e-06
hsa-mir-191-5p	MIMAT0000440	4.8	0.001721	SPAG5	HGNC:13452	-2.18	0.02
hsa-mir-191-5p	MIMAT0000440	4.8	0.001721	PMP22	HGNC:9118	-2.17	0.02
hsa-mir-191-5p	MIMAT0000440	4.8	0.001721	NRGN	HGNC:8000	-2.16815	1.36e-20
hsa-mir-191-5p	MIMAT0000440	4.8	0.001721	CP	HGNC:2295	-2.14773	8.22e-05
hsa-mir-191-5p	MIMAT0000440	4.8	0.001721	SPC24	HGNC:26913	-2.14	0.05
hsa-mir-191-5p	MIMAT0000440	4.8	0.001721	TROAP	HGNC:12327	-2.13	0.05
hsa-mir-191-5p	MIMAT0000440	4.8	0.001721	CD226	HGNC:16961	-2.12852	8.68e-10
hsa-mir-191-5p	MIMAT0000440	4.8	0.001721	BUB1	HGNC:1148	-2.11	0.04
hsa-mir-191-5p	MIMAT0000440	4.8	0.001721	RARRES2	HGNC:9868	-2.09	0
hsa-mir-191-5p	MIMAT0000440	4.8	0.001721	CD79A	HGNC:1698	-2.08	0.02
hsa-mir-191-5p	MIMAT0000440	4.8	0.001721	EREG	HGNC:3443	-2.07032	8.21e-09
hsa-mir-191-5p	MIMAT0000440	4.8	0.001721	CDCA3	HGNC:14624	-2.07	0.03
hsa-mir-191-5p	MIMAT0000440	4.8	0.001721	IGF2BP2	HGNC:28867	-2.05953	0.01
hsa-mir-191-5p	MIMAT0000440	4.8	0.001721	PCNA	HGNC:8729	-2.03	0.02
hsa-mir-191-5p	MIMAT0000440	4.8	0.001721	KYNU	HGNC:6469	-1.99258	1.89e-13
hsa-mir-191-5p	MIMAT0000440	4.8	0.001721	VANGL1	HGNC:15512	-1.99	0.05
hsa-mir-191-5p	MIMAT0000440	4.8	0.001721	AK1	HGNC:361	-1.98	0.01
hsa-mir-191-5p	MIMAT0000440	4.8	0.001721	HMBS	HGNC:4982	-1.98	0.01
hsa-mir-191-5p	MIMAT0000440	4.8	0.001721	MPP1	HGNC:7219	-1.98	0.03
hsa-mir-191-5p	MIMAT0000440	4.8	0.001721	TPM1	HGNC:12010	-1.94	0.04
hsa-mir-191-5p	MIMAT0000440	4.8	0.001721	FZD5	HGNC:4043	-1.91	0.01
hsa-mir-191-5p	MIMAT0000440	4.8	0.001721	CSGALNACT1	HGNC:24290	-1.90054	0.00241
hsa-mir-191-5p	MIMAT0000440	4.8	0.001721	HAUS6	HGNC:25948	-1.88	0.05
hsa-mir-191-5p	MIMAT0000440	4.8	0.001721	PARP4	HGNC:271	-1.85904	0.000102
hsa-mir-191-5p	MIMAT0000440	4.8	0.001721	MSH6	HGNC:7329	-1.85	0.04
hsa-mir-191-5p	MIMAT0000440	4.8	0.001721	NUDT1	HGNC:8048	-1.84	0.03
hsa-mir-191-5p	MIMAT0000440	4.8	0.001721	IL18	HGNC:5986	-1.83117	3.49e-10
hsa-mir-191-5p	MIMAT0000440	4.8	0.001721	AURKB	HGNC:11390	-1.83	0.05
hsa-mir-191-5p	MIMAT0000440	4.8	0.001721	CENPK	HGNC:29479	-1.83	0.02
hsa-mir-191-5p	MIMAT0000440	4.8	0.001721	SEC23IP	HGNC:17018	-1.81693	1.92e-06
hsa-mir-191-5p	MIMAT0000440	4.8	0.001721	DENND5A	HGNC:19344	-1.81016	4.23e-08
hsa-mir-191-5p	MIMAT0000440	4.8	0.001721	ESD	HGNC:3465	-1.81	0.01
hsa-mir-191-5p	MIMAT0000440	4.8	0.001721	GLRX5	HGNC:20134	-1.81	0
hsa-mir-191-5p	MIMAT0000440	4.8	0.001721	KIF13A	HGNC:14566	-1.80948	2.13e-17
hsa-mir-191-5p	MIMAT0000440	4.8	0.001721	TGDS	HGNC:20324	-1.79991	9.4e-09
hsa-mir-191-5p	MIMAT0000440	4.8	0.001721	ORC3	HGNC:8489	-1.79481	4.9e-05
hsa-mir-191-5p	MIMAT0000440	4.8	0.001721	REL	HGNC:9954	-1.79017	0.000391
hsa-mir-191-5p	MIMAT0000440	4.8	0.001721	CDC25C	HGNC:1727	-1.78	0.04
hsa-mir-191-5p	MIMAT0000440	4.8	0.001721	HMOX1	HGNC:5013	-1.76045	1.92e-05
hsa-mir-191-5p	MIMAT0000440	4.8	0.001721	ELL3	HGNC:23113	-1.76	0
hsa-mir-191-5p	MIMAT0000440	4.8	0.001721	CCL20	HGNC:10619	-1.7481	2.12e-11
hsa-mir-191-5p	MIMAT0000440	4.8	0.001721	PTK2	HGNC:9611	-1.74	0
hsa-mir-191-5p	MIMAT0000440	4.8	0.001721	AHR	HGNC:348	-1.71219	0.000386
hsa-mir-191-5p	MIMAT0000440	4.8	0.001721	GCLC	HGNC:4311	-1.69	0.01
hsa-mir-191-5p	MIMAT0000440	4.8	0.001721	RILPL2	HGNC:28787	-1.689	8.53e-20
hsa-mir-191-5p	MIMAT0000440	4.8	0.001721	NCF2	HGNC:7661	-1.685	2.6e-06
hsa-mir-191-5p	MIMAT0000440	4.8	0.001721	CCDC117	HGNC:26599	-1.6811	4.17e-07
hsa-mir-191-5p	MIMAT0000440	4.8	0.001721	ART4	HGNC:726	-1.68	0.01
hsa-mir-191-5p	MIMAT0000440	4.8	0.001721	GNAI1	HGNC:4384	-1.67	0.01
hsa-mir-191-5p	MIMAT0000440	4.8	0.001721	NCEH1	HGNC:29260	-1.67	0.04
hsa-mir-191-5p	MIMAT0000440	4.8	0.001721	CABLES1	HGNC:25097	-1.66743	0.00177
hsa-mir-191-5p	MIMAT0000440	4.8	0.001721	FNBP1L	HGNC:20851	-1.66	0.01
hsa-mir-191-5p	MIMAT0000440	4.8	0.001721	KIF20B	HGNC:7212	-1.66	0
hsa-mir-191-5p	MIMAT0000440	4.8	0.001721	CDCA4	HGNC:14625	-1.65	0.05
hsa-mir-191-5p	MIMAT0000440	4.8	0.001721	HBEGF	HGNC:3059	-1.6453	4.67e-10
hsa-mir-191-5p	MIMAT0000440	4.8	0.001721	TST	HGNC:12388	-1.64	0
hsa-mir-191-5p	MIMAT0000440	4.8	0.001721	ETS2	HGNC:3489	-1.63105	2.33e-06
hsa-mir-191-5p	MIMAT0000440	4.8	0.001721	IL1A	HGNC:5991	-1.62562	1.78e-07
hsa-mir-191-5p	MIMAT0000440	4.8	0.001721	MPC2	HGNC:24515	-1.62	0.05
hsa-mir-191-5p	MIMAT0000440	4.8	0.001721	ZNF721	HGNC:29425	-1.61655	0.00223
hsa-mir-191-5p	MIMAT0000440	4.8	0.001721	TRPS1	HGNC:12340	-1.596	4.14e-06
hsa-mir-191-5p	MIMAT0000440	4.8	0.001721	APAF1	HGNC:576	-1.59	0
hsa-mir-191-5p	MIMAT0000440	4.8	0.001721	ZNF217	HGNC:13009	-1.58931	0.00217
hsa-mir-191-5p	MIMAT0000440	4.8	0.001721	EGR1	HGNC:3238	-1.58754	0.0416
hsa-mir-191-5p	MIMAT0000440	4.8	0.001721	NRIP1	HGNC:8001	-1.58368	0.00112
hsa-mir-191-5p	MIMAT0000440	4.8	0.001721	RCC2	HGNC:30297	-1.58	0
hsa-mir-191-5p	MIMAT0000440	4.8	0.001721	ABCD3	HGNC:67	-1.57867	0.00101
hsa-mir-191-5p	MIMAT0000440	4.8	0.001721	LRIF1	HGNC:30299	-1.5746	0.00147
hsa-mir-191-5p	MIMAT0000440	4.8	0.001721	TRAK2	HGNC:13206	-1.57	0.02
hsa-mir-191-5p	MIMAT0000440	4.8	0.001721	SLC22A15	HGNC:20301	-1.56546	2.7e-09
hsa-mir-191-5p	MIMAT0000440	4.8	0.001721	IL4R	HGNC:6015	-1.56484	2.63e-14
hsa-mir-191-5p	MIMAT0000440	4.8	0.001721	PXK	HGNC:23326	-1.56	0.03
hsa-mir-191-5p	MIMAT0000440	4.8	0.001721	SLC5A3	HGNC:11038	-1.55057	0.000344
hsa-mir-191-5p	MIMAT0000440	4.8	0.001721	ENTPD7	HGNC:19745	-1.55	0
hsa-mir-191-5p	MIMAT0000440	4.8	0.001721	EXOSC8	HGNC:17035	-1.55	0.02
hsa-mir-191-5p	MIMAT0000440	4.8	0.001721	HPS4	HGNC:15844	-1.55	0.01
hsa-mir-191-5p	MIMAT0000440	4.8	0.001721	METTL7B	HGNC:28276	-1.55	0.05
hsa-mir-191-5p	MIMAT0000440	4.8	0.001721	RSPRY1	HGNC:29420	-1.54394	3.41e-05
hsa-mir-191-5p	MIMAT0000440	4.8	0.001721	ASAP2	HGNC:2721	-1.53	0
hsa-mir-191-5p	MIMAT0000440	4.8	0.001721	ARMCX3	HGNC:24065	-1.52423	2.81e-05
hsa-mir-191-5p	MIMAT0000440	4.8	0.001721	FYN	HGNC:4037	-1.517	9.19e-06
hsa-mir-191-5p	MIMAT0000440	4.8	0.001721	GRAMD1B	HGNC:29214	-1.51	0.02
hsa-mir-191-5p	MIMAT0000440	4.8	0.001721	TMC7	HGNC:23000	-1.50698	8.31e-08
hsa-mir-191-5p	MIMAT0000440	4.8	0.001721	C2CD5	HGNC:29062	-1.505	0.000125
hsa-mir-191-5p	MIMAT0000440	4.8	0.001721	SF3B3	HGNC:10770	-1.5	0.01
hsa-mir-193b-3p	MIMAT0002819	2.41	0.0118	TFRC	HGNC:11763	-3.95	0.02
hsa-mir-193b-3p	MIMAT0002819	2.41	0.0118	TOP2A	HGNC:11989	-3.06	0.01
hsa-mir-193b-3p	MIMAT0002819	2.41	0.0118	MYB	HGNC:7545	-2.90273	0.03
hsa-mir-193b-3p	MIMAT0002819	2.41	0.0118	CENPU	HGNC:21348	-2.68	0.03
hsa-mir-193b-3p	MIMAT0002819	2.41	0.0118	KIF11	HGNC:6388	-2.67	0.03
hsa-mir-193b-3p	MIMAT0002819	2.41	0.0118	TPX2	HGNC:1249	-2.66	0.04
hsa-mir-193b-3p	MIMAT0002819	2.41	0.0118	NFIA	HGNC:7784	-2.58	0.01
hsa-mir-193b-3p	MIMAT0002819	2.41	0.0118	CDC20	HGNC:1723	-2.56	0.01
hsa-mir-193b-3p	MIMAT0002819	2.41	0.0118	POLE2	HGNC:9178	-2.54	0.01
hsa-mir-193b-3p	MIMAT0002819	2.41	0.0118	ASPM	HGNC:19048	-2.53	0.02
hsa-mir-193b-3p	MIMAT0002819	2.41	0.0118	MCM4	HGNC:6947	-2.53	0.02
hsa-mir-193b-3p	MIMAT0002819	2.41	0.0118	KIF15	HGNC:17273	-2.5	0.02
hsa-mir-193b-3p	MIMAT0002819	2.41	0.0118	NME4	HGNC:7852	-2.43	0.02
hsa-mir-193b-3p	MIMAT0002819	2.41	0.0118	AUNIP	HGNC:28363	-2.42	0.02
hsa-mir-193b-3p	MIMAT0002819	2.41	0.0118	ZEB2	HGNC:14881	-2.40774	5.5e-17
hsa-mir-193b-3p	MIMAT0002819	2.41	0.0118	LMNB1	HGNC:6637	-2.4	0.01
hsa-mir-193b-3p	MIMAT0002819	2.41	0.0118	BUB1B	HGNC:1149	-2.37	0.02
hsa-mir-193b-3p	MIMAT0002819	2.41	0.0118	DEK	HGNC:2768	-2.36011	0.01
hsa-mir-193b-3p	MIMAT0002819	2.41	0.0118	CDK1	HGNC:1722	-2.35	0.04
hsa-mir-193b-3p	MIMAT0002819	2.41	0.0118	POLQ	HGNC:9186	-2.31	0.01
hsa-mir-193b-3p	MIMAT0002819	2.41	0.0118	GINS2	HGNC:24575	-2.28	0.05
hsa-mir-193b-3p	MIMAT0002819	2.41	0.0118	RAD54L	HGNC:9826	-2.27	0.05
hsa-mir-193b-3p	MIMAT0002819	2.41	0.0118	ZNF618	HGNC:29416	-2.27	0.01
hsa-mir-193b-3p	MIMAT0002819	2.41	0.0118	NDC80	HGNC:16909	-2.26	0.04
hsa-mir-193b-3p	MIMAT0002819	2.41	0.0118	SLC40A1	HGNC:10909	-2.24115	0.00527
hsa-mir-193b-3p	MIMAT0002819	2.41	0.0118	EXO1	HGNC:3511	-2.17	0.02
hsa-mir-193b-3p	MIMAT0002819	2.41	0.0118	MCM6	HGNC:6949	-2.17	0.04
hsa-mir-193b-3p	MIMAT0002819	2.41	0.0118	COTL1	HGNC:18304	-2.1683	3.61e-20
hsa-mir-193b-3p	MIMAT0002819	2.41	0.0118	CKAP2L	HGNC:26877	-2.14	0.01
hsa-mir-193b-3p	MIMAT0002819	2.41	0.0118	RFC5	HGNC:9973	-2.12	0.01
hsa-mir-193b-3p	MIMAT0002819	2.41	0.0118	BUB1	HGNC:1148	-2.11	0.04
hsa-mir-193b-3p	MIMAT0002819	2.41	0.0118	STRADB	HGNC:13205	-2.09	0.03
hsa-mir-193b-3p	MIMAT0002819	2.41	0.0118	SYNRG	HGNC:557	-2.07206	4.87e-09
hsa-mir-193b-3p	MIMAT0002819	2.41	0.0118	TICRR	HGNC:28704	-2.04	0.02
hsa-mir-193b-3p	MIMAT0002819	2.41	0.0118	CCNA2	HGNC:1578	-2.03985	0.01
hsa-mir-193b-3p	MIMAT0002819	2.41	0.0118	PCNA	HGNC:8729	-2.03	0.02
hsa-mir-193b-3p	MIMAT0002819	2.41	0.0118	DSCC1	HGNC:24453	-2.02	0.05
hsa-mir-193b-3p	MIMAT0002819	2.41	0.0118	MCM3	HGNC:6945	-2.01	0.01
hsa-mir-193b-3p	MIMAT0002819	2.41	0.0118	PLEK2	HGNC:19238	-2	0.02
hsa-mir-193b-3p	MIMAT0002819	2.41	0.0118	CDC42EP4	HGNC:17147	-1.99	0.02
hsa-mir-193b-3p	MIMAT0002819	2.41	0.0118	MTFR2	HGNC:21115	-1.99	0.04
hsa-mir-193b-3p	MIMAT0002819	2.41	0.0118	TFR2	HGNC:11762	-1.99	0.01
hsa-mir-193b-3p	MIMAT0002819	2.41	0.0118	BRCA1	HGNC:1100	-1.93	0.01
hsa-mir-193b-3p	MIMAT0002819	2.41	0.0118	TUBB	HGNC:20778	-1.93	0
hsa-mir-193b-3p	MIMAT0002819	2.41	0.0118	FZD5	HGNC:4043	-1.91	0.01
hsa-mir-193b-3p	MIMAT0002819	2.41	0.0118	RAB32	HGNC:9772	-1.86631	9.33e-18
hsa-mir-193b-3p	MIMAT0002819	2.41	0.0118	NLRP3	HGNC:16400	-1.85101	8.46e-14
hsa-mir-193b-3p	MIMAT0002819	2.41	0.0118	MSH6	HGNC:7329	-1.85	0.04
hsa-mir-193b-3p	MIMAT0002819	2.41	0.0118	LPGAT1	HGNC:28985	-1.83035	2.12e-08
hsa-mir-193b-3p	MIMAT0002819	2.41	0.0118	ESPL1	HGNC:16856	-1.83	0.05
hsa-mir-193b-3p	MIMAT0002819	2.41	0.0118	ACTN1	HGNC:163	-1.82594	4.51e-10
hsa-mir-193b-3p	MIMAT0002819	2.41	0.0118	ESD	HGNC:3465	-1.81	0.01
hsa-mir-193b-3p	MIMAT0002819	2.41	0.0118	RFC4	HGNC:9972	-1.76	0.04
hsa-mir-193b-3p	MIMAT0002819	2.41	0.0118	HIST1H1B	HGNC: 4719	-1.75347	0.00287
hsa-mir-193b-3p	MIMAT0002819	2.41	0.0118	GCA	HGNC:15990	-1.74445	0.0311
hsa-mir-193b-3p	MIMAT0002819	2.41	0.0118	PTK2	HGNC:9611	-1.74	0
hsa-mir-193b-3p	MIMAT0002819	2.41	0.0118	GAS2L3	HGNC:27475	-1.738	0.01
hsa-mir-193b-3p	MIMAT0002819	2.41	0.0118	FANCD2	HGNC:3585	-1.72	0.01
hsa-mir-193b-3p	MIMAT0002819	2.41	0.0118	RACGAP1	HGNC:9804	-1.72	0.04
hsa-mir-193b-3p	MIMAT0002819	2.41	0.0118	HPRT1	HGNC:5157	-1.71	0.04
hsa-mir-193b-3p	MIMAT0002819	2.41	0.0118	MCM7	HGNC:6950	-1.7	0.02
hsa-mir-193b-3p	MIMAT0002819	2.41	0.0118	GCLC	HGNC:4311	-1.69	0.01
hsa-mir-193b-3p	MIMAT0002819	2.41	0.0118	ZNF850	HGNC:27994	-1.68	0
hsa-mir-193b-3p	MIMAT0002819	2.41	0.0118	TIMELESS	HGNC:11813	-1.66	0.03
hsa-mir-193b-3p	MIMAT0002819	2.41	0.0118	CDCA4	HGNC:14625	-1.65	0.05
hsa-mir-193b-3p	MIMAT0002819	2.41	0.0118	SGO1	HGNC:25088	-1.65	0.01
hsa-mir-193b-3p	MIMAT0002819	2.41	0.0118	NHLRC2	HGNC:24731	-1.64468	2.4e-05
hsa-mir-193b-3p	MIMAT0002819	2.41	0.0118	HNMT	HGNC:5028	-1.62	0.01
hsa-mir-193b-3p	MIMAT0002819	2.41	0.0118	KPNA2	HGNC:6395	-1.62	0.04
hsa-mir-193b-3p	MIMAT0002819	2.41	0.0118	POLD1	HGNC:9175	-1.61	0.02
hsa-mir-193b-3p	MIMAT0002819	2.41	0.0118	TNFRSF21	HGNC:13469	-1.61	0.03
hsa-mir-193b-3p	MIMAT0002819	2.41	0.0118	TRPS1	HGNC:12340	-1.596	4.14e-06
hsa-mir-193b-3p	MIMAT0002819	2.41	0.0118	GCC2	HGNC:23218	-1.59142	7.25e-05
hsa-mir-193b-3p	MIMAT0002819	2.41	0.0118	NRIP1	HGNC:8001	-1.58368	0.00112
hsa-mir-193b-3p	MIMAT0002819	2.41	0.0118	CNOT1	HGNC:7877	-1.58322	0.000306
hsa-mir-193b-3p	MIMAT0002819	2.41	0.0118	TRAK2	HGNC:13206	-1.57	0.02
hsa-mir-193b-3p	MIMAT0002819	2.41	0.0118	SLC5A3	HGNC:11038	-1.55057	0.000344
hsa-mir-193b-3p	MIMAT0002819	2.41	0.0118	RNF217	HGNC:21487	-1.54466	5.62e-13
hsa-mir-193b-3p	MIMAT0002819	2.41	0.0118	BORA	HGNC:24724	-1.54	0.03
hsa-mir-193b-3p	MIMAT0002819	2.41	0.0118	EFS	HGNC:16898	-1.54	0.01
hsa-mir-193b-3p	MIMAT0002819	2.41	0.0118	PTX3	HGNC:9692	-1.53244	7e-05
hsa-mir-193b-3p	MIMAT0002819	2.41	0.0118	NCAPD2	HGNC:24305	-1.52389	0.02
hsa-mir-193b-3p	MIMAT0002819	2.41	0.0118	ATP2B4	HGNC:817	-1.52	0.04
hsa-mir-193b-3p	MIMAT0002819	2.41	0.0118	ZYX	HGNC:13200	-1.51267	7.56e-09
hsa-mir-193b-3p	MIMAT0002819	2.41	0.0118	SF3B3	HGNC:10770	-1.5	0.01
hsa-mir-193b-3p	MIMAT0002819	2.41	0.0118	ZC3H6	HGNC:24762	-1.49996	5.74e-05
hsa-mir-195-5p	MIMAT0000461	3.75	0.018434	AKR1C3	HGNC:386	-3.29	0.02
hsa-mir-195-5p	MIMAT0000461	3.75	0.018434	CA2	HGNC:1373	-3.25	0.05
hsa-mir-195-5p	MIMAT0000461	3.75	0.018434	TOP2A	HGNC:11989	-3.06	0.01
hsa-mir-195-5p	MIMAT0000461	3.75	0.018434	CYTL1	HGNC:24435	-3.03	0.03
hsa-mir-195-5p	MIMAT0000461	3.75	0.018434	MYB	HGNC:7545	-2.90273	0.03
hsa-mir-195-5p	MIMAT0000461	3.75	0.018434	FHL2	HGNC:3703	-2.86	0.03
hsa-mir-195-5p	MIMAT0000461	3.75	0.018434	RGS18	HGNC:14261	-2.80066	4.93e-13
hsa-mir-195-5p	MIMAT0000461	3.75	0.018434	DLGAP5	HGNC:16864	-2.8	0.02
hsa-mir-195-5p	MIMAT0000461	3.75	0.018434	CENPU	HGNC:21348	-2.68	0.03
hsa-mir-195-5p	MIMAT0000461	3.75	0.018434	TPX2	HGNC:1249	-2.66	0.04
hsa-mir-195-5p	MIMAT0000461	3.75	0.018434	CYBRD1	HGNC:20797	-2.63	0.04
hsa-mir-195-5p	MIMAT0000461	3.75	0.018434	FAM83D	HGNC:16122	-2.62	0.04
hsa-mir-195-5p	MIMAT0000461	3.75	0.018434	LHFPL2	HGNC:6588	-2.62	0
hsa-mir-195-5p	MIMAT0000461	3.75	0.018434	TUBB2A	HGNC:12412	-2.62	0.03
hsa-mir-195-5p	MIMAT0000461	3.75	0.018434	BCL7A	HGNC:1004	-2.61	0.02
hsa-mir-195-5p	MIMAT0000461	3.75	0.018434	CCNB2	HGNC:1580	-2.6	0.03
hsa-mir-195-5p	MIMAT0000461	3.75	0.018434	CSTA	HGNC:2481	-2.58991	4.12e-15
hsa-mir-195-5p	MIMAT0000461	3.75	0.018434	CDC20	HGNC:1723	-2.56	0.01
hsa-mir-195-5p	MIMAT0000461	3.75	0.018434	HMMR	HGNC:5012	-2.55	0.04
hsa-mir-195-5p	MIMAT0000461	3.75	0.018434	POLE2	HGNC:9178	-2.54	0.01
hsa-mir-195-5p	MIMAT0000461	3.75	0.018434	ASPM	HGNC:19048	-2.53	0.02
hsa-mir-195-5p	MIMAT0000461	3.75	0.018434	CNKSR3	HGNC:23034	-2.53	0.02
hsa-mir-195-5p	MIMAT0000461	3.75	0.018434	MCM4	HGNC:6947	-2.53	0.02
hsa-mir-195-5p	MIMAT0000461	3.75	0.018434	VCAM1	HGNC:12663	-2.51631	0.01
hsa-mir-195-5p	MIMAT0000461	3.75	0.018434	KIF15	HGNC:17273	-2.5	0.02
hsa-mir-195-5p	MIMAT0000461	3.75	0.018434	KIF20A	HGNC:9787	-2.5	0.03
hsa-mir-195-5p	MIMAT0000461	3.75	0.018434	CDC7	HGNC:1745	-2.46	0.02
hsa-mir-195-5p	MIMAT0000461	3.75	0.018434	CD36	HGNC:1663	-2.45739	0.02
hsa-mir-195-5p	MIMAT0000461	3.75	0.018434	KIF4A	HGNC:13339	-2.43	0.02
hsa-mir-195-5p	MIMAT0000461	3.75	0.018434	NME4	HGNC:7852	-2.43	0.02
hsa-mir-195-5p	MIMAT0000461	3.75	0.018434	AUNIP	HGNC:28363	-2.42	0.02
hsa-mir-195-5p	MIMAT0000461	3.75	0.018434	DEPDC1	HGNC:22949	-2.41	0.04
hsa-mir-195-5p	MIMAT0000461	3.75	0.018434	GPSM2	HGNC:29501	-2.4	0.01
hsa-mir-195-5p	MIMAT0000461	3.75	0.018434	LMNB1	HGNC:6637	-2.4	0.01
hsa-mir-195-5p	MIMAT0000461	3.75	0.018434	GNAQ	HGNC:4390	-2.38406	1.37e-06
hsa-mir-195-5p	MIMAT0000461	3.75	0.018434	BUB1B	HGNC:1149	-2.37	0.02
hsa-mir-195-5p	MIMAT0000461	3.75	0.018434	SLC6A8	HGNC:11055	-2.36	0.03
hsa-mir-195-5p	MIMAT0000461	3.75	0.018434	VCAN	HGNC:2464	-2.35559	0.02
hsa-mir-195-5p	MIMAT0000461	3.75	0.018434	CDK1	HGNC:1722	-2.35	0.04
hsa-mir-195-5p	MIMAT0000461	3.75	0.018434	POLQ	HGNC:9186	-2.31	0.01
hsa-mir-195-5p	MIMAT0000461	3.75	0.018434	ABCA13	HGNC:14638	-2.30445	8.22e-16
hsa-mir-195-5p	MIMAT0000461	3.75	0.018434	ALDH1A1	HGNC:402	-2.30027	0.03
hsa-mir-195-5p	MIMAT0000461	3.75	0.018434	CENPF	HGNC:1857	-2.28	0.03
hsa-mir-195-5p	MIMAT0000461	3.75	0.018434	GINS2	HGNC:24575	-2.28	0.05
hsa-mir-195-5p	MIMAT0000461	3.75	0.018434	HMGB2	HGNC:5000	-2.28	0.05
hsa-mir-195-5p	MIMAT0000461	3.75	0.018434	PARPBP	HGNC:26074	-2.28	0.03
hsa-mir-195-5p	MIMAT0000461	3.75	0.018434	ASB9	HGNC:17184	-2.27	0.01
hsa-mir-195-5p	MIMAT0000461	3.75	0.018434	CENPE	HGNC:1856	-2.27	0.02
hsa-mir-195-5p	MIMAT0000461	3.75	0.018434	RAD54L	HGNC:9826	-2.27	0.05
hsa-mir-195-5p	MIMAT0000461	3.75	0.018434	WDHD1	HGNC:23170	-2.27	0.02
hsa-mir-195-5p	MIMAT0000461	3.75	0.018434	CD24	HGNC:1645	-2.26	0.02
hsa-mir-195-5p	MIMAT0000461	3.75	0.018434	NDC80	HGNC:16909	-2.26	0.04
hsa-mir-195-5p	MIMAT0000461	3.75	0.018434	SLC1A3	HGNC:10941	-2.26	0
hsa-mir-195-5p	MIMAT0000461	3.75	0.018434	RAB27B	HGNC:9767	-2.24997	2.09e-10
hsa-mir-195-5p	MIMAT0000461	3.75	0.018434	ITGA6	HGNC:6142	-2.21936	0.00144
hsa-mir-195-5p	MIMAT0000461	3.75	0.018434	OSBPL3	HGNC:16370	-2.21253	3e-06
hsa-mir-195-5p	MIMAT0000461	3.75	0.018434	GLDN	HGNC:29514	-2.21	0
hsa-mir-195-5p	MIMAT0000461	3.75	0.018434	MKI67	HGNC:7107	-2.21	0
hsa-mir-195-5p	MIMAT0000461	3.75	0.018434	ANLN	HGNC:14082	-2.19	0.03
hsa-mir-195-5p	MIMAT0000461	3.75	0.018434	NTN1	HGNC:8029	-2.19	0
hsa-mir-195-5p	MIMAT0000461	3.75	0.018434	HLA-DMA	HGNC:4934	-2.18508	0.000184
hsa-mir-195-5p	MIMAT0000461	3.75	0.018434	LPCAT2	HGNC:26032	-2.18296	0.03
hsa-mir-195-5p	MIMAT0000461	3.75	0.018434	ORC1	HGNC:8487	-2.18	0.01
hsa-mir-195-5p	MIMAT0000461	3.75	0.018434	PLK1	HGNC:9077	-2.18	0.03
hsa-mir-195-5p	MIMAT0000461	3.75	0.018434	SPAG5	HGNC:13452	-2.18	0.02
hsa-mir-195-5p	MIMAT0000461	3.75	0.018434	EXO1	HGNC:3511	-2.17	0.02
hsa-mir-195-5p	MIMAT0000461	3.75	0.018434	MCM6	HGNC:6949	-2.17	0.04
hsa-mir-195-5p	MIMAT0000461	3.75	0.018434	PMP22	HGNC:9118	-2.17	0.02
hsa-mir-195-5p	MIMAT0000461	3.75	0.018434	NRGN	HGNC:8000	-2.16815	1.36e-20
hsa-mir-195-5p	MIMAT0000461	3.75	0.018434	ADD2	HGNC:244	-2.16	0.04
hsa-mir-195-5p	MIMAT0000461	3.75	0.018434	NUF2	HGNC:14621	-2.16	0.05
hsa-mir-195-5p	MIMAT0000461	3.75	0.018434	CKAP2L	HGNC:26877	-2.14	0.01
hsa-mir-195-5p	MIMAT0000461	3.75	0.018434	SPC24	HGNC:26913	-2.14	0.05
hsa-mir-195-5p	MIMAT0000461	3.75	0.018434	TROAP	HGNC:12327	-2.13	0.05
hsa-mir-195-5p	MIMAT0000461	3.75	0.018434	ERCC6L	HGNC:20794	-2.12	0
hsa-mir-195-5p	MIMAT0000461	3.75	0.018434	RFC5	HGNC:9973	-2.12	0.01
hsa-mir-195-5p	MIMAT0000461	3.75	0.018434	MOSPD2	HGNC:28381	-2.11372	7.36e-05
hsa-mir-195-5p	MIMAT0000461	3.75	0.018434	BUB1	HGNC:1148	-2.11	0.04
hsa-mir-195-5p	MIMAT0000461	3.75	0.018434	RRM1	HGNC:10451	-2.11	0.02
hsa-mir-195-5p	MIMAT0000461	3.75	0.018434	SESN3	HGNC:23060	-2.11	0
hsa-mir-195-5p	MIMAT0000461	3.75	0.018434	LIN7A	HGNC:17787	-2.10668	8.5e-21
hsa-mir-195-5p	MIMAT0000461	3.75	0.018434	ABCB1	HGNC:40	-2.105	0.02
hsa-mir-195-5p	MIMAT0000461	3.75	0.018434	SLC41A2	HGNC:31045	-2.09917	6.68e-08
hsa-mir-195-5p	MIMAT0000461	3.75	0.018434	STRADB	HGNC:13205	-2.09	0.03
hsa-mir-195-5p	MIMAT0000461	3.75	0.018434	HOXA10	HGNC:5100	-2.08	0.01
hsa-mir-195-5p	MIMAT0000461	3.75	0.018434	FBN2	HGNC:3604	-2.07939	0
hsa-mir-195-5p	MIMAT0000461	3.75	0.018434	SYNRG	HGNC:557	-2.07206	4.87e-09
hsa-mir-195-5p	MIMAT0000461	3.75	0.018434	CDCA3	HGNC:14624	-2.07	0.03
hsa-mir-195-5p	MIMAT0000461	3.75	0.018434	SLC29A1	HGNC:11003	-2.05	0.02
hsa-mir-195-5p	MIMAT0000461	3.75	0.018434	TICRR	HGNC:28704	-2.04	0.02
hsa-mir-195-5p	MIMAT0000461	3.75	0.018434	CCNA2	HGNC:1578	-2.03985	0.01
hsa-mir-195-5p	MIMAT0000461	3.75	0.018434	DSCC1	HGNC:24453	-2.02	0.05
hsa-mir-195-5p	MIMAT0000461	3.75	0.018434	MCM3	HGNC:6945	-2.01	0.01
hsa-mir-195-5p	MIMAT0000461	3.75	0.018434	ASXL2	HGNC:23805	-2.00383	3.44e-06
hsa-mir-195-5p	MIMAT0000461	3.75	0.018434	CDC42EP4	HGNC:17147	-1.99	0.02
hsa-mir-195-5p	MIMAT0000461	3.75	0.018434	MTFR2	HGNC:21115	-1.99	0.04
hsa-mir-195-5p	MIMAT0000461	3.75	0.018434	ITGAX	HGNC:6152	-1.97829	6.12e-16
hsa-mir-195-5p	MIMAT0000461	3.75	0.018434	BRCA1	HGNC:1100	-1.93	0.01
hsa-mir-195-5p	MIMAT0000461	3.75	0.018434	TGM2	HGNC:11778	-1.93	0.01
hsa-mir-195-5p	MIMAT0000461	3.75	0.018434	TUBB	HGNC:20778	-1.93	0
hsa-mir-195-5p	MIMAT0000461	3.75	0.018434	CYP4F3	HGNC:2646	-1.91716	2.31e-16
hsa-mir-195-5p	MIMAT0000461	3.75	0.018434	LCP2	HGNC:6529	-1.91037	2.86e-07
hsa-mir-195-5p	MIMAT0000461	3.75	0.018434	FZD5	HGNC:4043	-1.91	0.01
hsa-mir-195-5p	MIMAT0000461	3.75	0.018434	UBAC1	HGNC:30221	-1.91	0.01
hsa-mir-195-5p	MIMAT0000461	3.75	0.018434	CSGALNACT1	HGNC:24290	-1.90054	0.00241
hsa-mir-195-5p	MIMAT0000461	3.75	0.018434	SLC14A1	HGNC:10918	-1.9	0.02
hsa-mir-195-5p	MIMAT0000461	3.75	0.018434	RFC3	HGNC:9971	-1.89	0.03
hsa-mir-195-5p	MIMAT0000461	3.75	0.018434	CST7	HGNC:2479	-1.88686	1.56e-08
hsa-mir-195-5p	MIMAT0000461	3.75	0.018434	SULT1B1	HGNC:17845	-1.87123	2.12e-25
hsa-mir-195-5p	MIMAT0000461	3.75	0.018434	CHAF1A	HGNC:1910	-1.85	0.04
hsa-mir-195-5p	MIMAT0000461	3.75	0.018434	ZNRF1	HGNC:18452	-1.85	0.05
hsa-mir-195-5p	MIMAT0000461	3.75	0.018434	E2F8	HGNC:24727	-1.84674	0.01
hsa-mir-195-5p	MIMAT0000461	3.75	0.018434	TTK	HGNC:12401	-1.83832	0.01
hsa-mir-195-5p	MIMAT0000461	3.75	0.018434	AURKB	HGNC:11390	-1.83	0.05
hsa-mir-195-5p	MIMAT0000461	3.75	0.018434	CENPK	HGNC:29479	-1.83	0.02
hsa-mir-195-5p	MIMAT0000461	3.75	0.018434	ESPL1	HGNC:16856	-1.83	0.05
hsa-mir-195-5p	MIMAT0000461	3.75	0.018434	ACTN1	HGNC:163	-1.82594	4.51e-10
hsa-mir-195-5p	MIMAT0000461	3.75	0.018434	AKR1C1	HGNC:384	-1.82	0.02
hsa-mir-195-5p	MIMAT0000461	3.75	0.018434	SEC23IP	HGNC:17018	-1.81693	1.92e-06
hsa-mir-195-5p	MIMAT0000461	3.75	0.018434	ATAD5	HGNC:25752	-1.81	0
hsa-mir-195-5p	MIMAT0000461	3.75	0.018434	MBP	HGNC:6925	-1.80725	6.64e-15
hsa-mir-195-5p	MIMAT0000461	3.75	0.018434	MMP9	HGNC:7176	-1.8047	5.62e-08
hsa-mir-195-5p	MIMAT0000461	3.75	0.018434	IL1R1	HGNC:5993	-1.80342	2.4e-08
hsa-mir-195-5p	MIMAT0000461	3.75	0.018434	MME	HGNC:7154	-1.8	0.01
hsa-mir-195-5p	MIMAT0000461	3.75	0.018434	REL	HGNC:9954	-1.79017	0.000391
hsa-mir-195-5p	MIMAT0000461	3.75	0.018434	FGFR1	HGNC:3688	-1.79	0.02
hsa-mir-195-5p	MIMAT0000461	3.75	0.018434	PTPRE	HGNC:9669	-1.78261	9.32e-16
hsa-mir-195-5p	MIMAT0000461	3.75	0.018434	CDC25C	HGNC:1727	-1.78	0.04
hsa-mir-195-5p	MIMAT0000461	3.75	0.018434	RTTN	HGNC:18654	-1.77812	1.07e-08
hsa-mir-195-5p	MIMAT0000461	3.75	0.018434	PDE3B	HGNC:8779	-1.77028	2.52e-11
hsa-mir-195-5p	MIMAT0000461	3.75	0.018434	SPTLC2	HGNC:11278	-1.77	0.01
hsa-mir-195-5p	MIMAT0000461	3.75	0.018434	GJB6	HGNC:4288	-1.76384	2.28e-11
hsa-mir-195-5p	MIMAT0000461	3.75	0.018434	HMOX1	HGNC:5013	-1.76045	1.92e-05
hsa-mir-195-5p	MIMAT0000461	3.75	0.018434	PLK4	HGNC:11397	-1.76	0.01
hsa-mir-195-5p	MIMAT0000461	3.75	0.018434	RFC4	HGNC:9972	-1.76	0.04
hsa-mir-195-5p	MIMAT0000461	3.75	0.018434	CKS2	HGNC:2000	-1.75	0.03
hsa-mir-195-5p	MIMAT0000461	3.75	0.018434	GAS2L3	HGNC:27475	-1.738	0.01
hsa-mir-195-5p	MIMAT0000461	3.75	0.018434	ZNF43	HGNC:13109	-1.73657	7.16e-08
hsa-mir-195-5p	MIMAT0000461	3.75	0.018434	FANCD2	HGNC:3585	-1.72	0.01
hsa-mir-195-5p	MIMAT0000461	3.75	0.018434	RACGAP1	HGNC:9804	-1.72	0.04
hsa-mir-195-5p	MIMAT0000461	3.75	0.018434	SLFN11	HGNC:26633	-1.71642	0.000113
hsa-mir-195-5p	MIMAT0000461	3.75	0.018434	OBSL1	HGNC:29092	-1.71	0.04
hsa-mir-195-5p	MIMAT0000461	3.75	0.018434	RAD51AP1	HGNC:16956	-1.71	0.05
hsa-mir-195-5p	MIMAT0000461	3.75	0.018434	KATNAL1	HGNC:28361	-1.7	0.03
hsa-mir-195-5p	MIMAT0000461	3.75	0.018434	MCM7	HGNC:6950	-1.7	0.02
hsa-mir-195-5p	MIMAT0000461	3.75	0.018434	F13A1	HGNC:3531	-1.69111	0.000343
hsa-mir-195-5p	MIMAT0000461	3.75	0.018434	GCLC	HGNC:4311	-1.69	0.01
hsa-mir-195-5p	MIMAT0000461	3.75	0.018434	NCF2	HGNC:7661	-1.685	2.6e-06
hsa-mir-195-5p	MIMAT0000461	3.75	0.018434	GPR137B	HGNC:11862	-1.68191	1.49e-09
hsa-mir-195-5p	MIMAT0000461	3.75	0.018434	CCDC117	HGNC:26599	-1.6811	4.17e-07
hsa-mir-195-5p	MIMAT0000461	3.75	0.018434	DYRK3	HGNC:3094	-1.68	0.04
hsa-mir-195-5p	MIMAT0000461	3.75	0.018434	MCTP1	HGNC:26183	-1.67757	0.01
hsa-mir-195-5p	MIMAT0000461	3.75	0.018434	PLAUR	HGNC:9053	-1.67069	1.14e-07
hsa-mir-195-5p	MIMAT0000461	3.75	0.018434	DMXL2	HGNC:2938	-1.67041	1.32e-05
hsa-mir-195-5p	MIMAT0000461	3.75	0.018434	AOAH	HGNC:548	-1.67	0.01
hsa-mir-195-5p	MIMAT0000461	3.75	0.018434	SNCA	HGNC:11138	-1.66923	6.08e-06
hsa-mir-195-5p	MIMAT0000461	3.75	0.018434	PTPN12	HGNC:9645	-1.66809	7.8e-11
hsa-mir-195-5p	MIMAT0000461	3.75	0.018434	CABLES1	HGNC:25097	-1.66743	0.00177
hsa-mir-195-5p	MIMAT0000461	3.75	0.018434	CPM	HGNC:2311	-1.66631	4e-09
hsa-mir-195-5p	MIMAT0000461	3.75	0.018434	KIF20B	HGNC:7212	-1.66	0
hsa-mir-195-5p	MIMAT0000461	3.75	0.018434	TIMELESS	HGNC:11813	-1.66	0.03
hsa-mir-195-5p	MIMAT0000461	3.75	0.018434	VPS36	HGNC:20312	-1.65055	0.000349
hsa-mir-195-5p	MIMAT0000461	3.75	0.018434	CDCA4	HGNC:14625	-1.65	0.05
hsa-mir-195-5p	MIMAT0000461	3.75	0.018434	SPIN4	HGNC:27040	-1.65	0.02
hsa-mir-195-5p	MIMAT0000461	3.75	0.018434	NHLRC2	HGNC:24731	-1.64468	2.4e-05
hsa-mir-195-5p	MIMAT0000461	3.75	0.018434	HADH	HGNC:4799	-1.64	0
hsa-mir-195-5p	MIMAT0000461	3.75	0.018434	HLA-DQA1	HGNC:4942	-1.64	0
hsa-mir-195-5p	MIMAT0000461	3.75	0.018434	C3AR1	HGNC:1319	-1.63402	2.33e-05
hsa-mir-195-5p	MIMAT0000461	3.75	0.018434	ARL2	HGNC:693	-1.63	0.01
hsa-mir-195-5p	MIMAT0000461	3.75	0.018434	MIS18A	HGNC:1286	-1.63	0.01
hsa-mir-195-5p	MIMAT0000461	3.75	0.018434	CD96	HGNC:16892	-1.62354	1.34e-10
hsa-mir-195-5p	MIMAT0000461	3.75	0.018434	ZNF585B	HGNC:30948	-1.6208	1.26e-08
hsa-mir-195-5p	MIMAT0000461	3.75	0.018434	KPNA2	HGNC:6395	-1.62	0.04
hsa-mir-195-5p	MIMAT0000461	3.75	0.018434	USP15	HGNC:12613	-1.6	0.02
hsa-mir-195-5p	MIMAT0000461	3.75	0.018434	PHACTR2	HGNC:20956	-1.597	2.44e-08
hsa-mir-195-5p	MIMAT0000461	3.75	0.018434	FRY	HGNC:20367	-1.5968	3.23e-10
hsa-mir-195-5p	MIMAT0000461	3.75	0.018434	TRPS1	HGNC:12340	-1.596	4.14e-06
hsa-mir-195-5p	MIMAT0000461	3.75	0.018434	SDC4	HGNC:10661	-1.59	0.03
hsa-mir-195-5p	MIMAT0000461	3.75	0.018434	IRF2	HGNC:6117	-1.58721	0.000434
hsa-mir-195-5p	MIMAT0000461	3.75	0.018434	NRIP1	HGNC:8001	-1.58368	0.00112
hsa-mir-195-5p	MIMAT0000461	3.75	0.018434	CNOT1	HGNC:7877	-1.58322	0.000306
hsa-mir-195-5p	MIMAT0000461	3.75	0.018434	ERLIN1	HGNC:16947	-1.58	0.01
hsa-mir-195-5p	MIMAT0000461	3.75	0.018434	CYFIP2	HGNC:13760	-1.57749	0.00186
hsa-mir-195-5p	MIMAT0000461	3.75	0.018434	LRIF1	HGNC:30299	-1.5746	0.00147
hsa-mir-195-5p	MIMAT0000461	3.75	0.018434	CHD9	HGNC:25701	-1.57347	7.92e-05
hsa-mir-195-5p	MIMAT0000461	3.75	0.018434	SACM1L	HGNC:17059	-1.56193	0.000651
hsa-mir-195-5p	MIMAT0000461	3.75	0.018434	ENTPD7	HGNC:19745	-1.55	0
hsa-mir-195-5p	MIMAT0000461	3.75	0.018434	EXOSC8	HGNC:17035	-1.55	0.02
hsa-mir-195-5p	MIMAT0000461	3.75	0.018434	SUPT16H	HGNC:11465	-1.55	0.02
hsa-mir-195-5p	MIMAT0000461	3.75	0.018434	RNF217	HGNC:21487	-1.54466	5.62e-13
hsa-mir-195-5p	MIMAT0000461	3.75	0.018434	BORA	HGNC:24724	-1.54	0.03
hsa-mir-195-5p	MIMAT0000461	3.75	0.018434	RNF152	HGNC:26811	-1.53916	7.64e-20
hsa-mir-195-5p	MIMAT0000461	3.75	0.018434	STEAP4	HGNC:21923	-1.53065	0.00585
hsa-mir-195-5p	MIMAT0000461	3.75	0.018434	CHL1	HGNC:1939	-1.52466	2.8e-06
hsa-mir-195-5p	MIMAT0000461	3.75	0.018434	ARMCX3	HGNC:24065	-1.52423	2.81e-05
hsa-mir-195-5p	MIMAT0000461	3.75	0.018434	NCAPD2	HGNC:24305	-1.52389	0.02
hsa-mir-195-5p	MIMAT0000461	3.75	0.018434	ZCCHC2	HGNC:22916	-1.52	0.05
hsa-mir-195-5p	MIMAT0000461	3.75	0.018434	PTGER4	HGNC:9596	-1.51118	9.36e-05
hsa-mir-195-5p	MIMAT0000461	3.75	0.018434	ZC3H6	HGNC:24762	-1.49996	5.74e-05
hsa-mir-195-5p	MIMAT0000461	3.75	0.018434	VCL	HGNC:12665	-1.49704	5.09e-11
hsa-mir-23a-3p	MIMAT0000078	4.08	0.006993	TFRC	HGNC:11763	-3.95	0.02
hsa-mir-23a-3p	MIMAT0000078	4.08	0.006993	NEFH	HGNC:7737	-3.26	0
hsa-mir-23a-3p	MIMAT0000078	4.08	0.006993	CA2	HGNC:1373	-3.25	0.05
hsa-mir-23a-3p	MIMAT0000078	4.08	0.006993	TOP2A	HGNC:11989	-3.06	0.01
hsa-mir-23a-3p	MIMAT0000078	4.08	0.006993	CXCL12	HGNC:10672	-3.04812	0.02
hsa-mir-23a-3p	MIMAT0000078	4.08	0.006993	FHL2	HGNC:3703	-2.86	0.03
hsa-mir-23a-3p	MIMAT0000078	4.08	0.006993	CEACAM6	HGNC:1818	-2.83833	1.89e-08
hsa-mir-23a-3p	MIMAT0000078	4.08	0.006993	ZNF675	HGNC:30768	-2.62849	3.23e-06
hsa-mir-23a-3p	MIMAT0000078	4.08	0.006993	ZNF737	HGNC:32468	-2.61581	0.000628
hsa-mir-23a-3p	MIMAT0000078	4.08	0.006993	GPSM1	HGNC:17858	-2.6	0.04
hsa-mir-23a-3p	MIMAT0000078	4.08	0.006993	KCNK5	HGNC:6280	-2.54	0.05
hsa-mir-23a-3p	MIMAT0000078	4.08	0.006993	MCM4	HGNC:6947	-2.53	0.02
hsa-mir-23a-3p	MIMAT0000078	4.08	0.006993	VCAM1	HGNC:12663	-2.51631	0.01
hsa-mir-23a-3p	MIMAT0000078	4.08	0.006993	KIF20A	HGNC:9787	-2.5	0.03
hsa-mir-23a-3p	MIMAT0000078	4.08	0.006993	TRIP11	HGNC:12305	-2.45111	9.34e-07
hsa-mir-23a-3p	MIMAT0000078	4.08	0.006993	LMNB1	HGNC:6637	-2.4	0.01
hsa-mir-23a-3p	MIMAT0000078	4.08	0.006993	VCAN	HGNC:2464	-2.35559	0.02
hsa-mir-23a-3p	MIMAT0000078	4.08	0.006993	POLQ	HGNC:9186	-2.31	0.01
hsa-mir-23a-3p	MIMAT0000078	4.08	0.006993	ANPEP	HGNC:500	-2.28698	2.64e-14
hsa-mir-23a-3p	MIMAT0000078	4.08	0.006993	HMGB2	HGNC:5000	-2.28	0.05
hsa-mir-23a-3p	MIMAT0000078	4.08	0.006993	CENPE	HGNC:1856	-2.27	0.02
hsa-mir-23a-3p	MIMAT0000078	4.08	0.006993	SLC16A9	HGNC:23520	-2.24	0.01
hsa-mir-23a-3p	MIMAT0000078	4.08	0.006993	ITGA6	HGNC:6142	-2.21936	0.00144
hsa-mir-23a-3p	MIMAT0000078	4.08	0.006993	MKI67	HGNC:7107	-2.21	0
hsa-mir-23a-3p	MIMAT0000078	4.08	0.006993	HEBP1	HGNC:17176	-2.2	0.02
hsa-mir-23a-3p	MIMAT0000078	4.08	0.006993	HMGA2	HGNC:5009	-2.17	0
hsa-mir-23a-3p	MIMAT0000078	4.08	0.006993	NRGN	HGNC:8000	-2.16815	1.36e-20
hsa-mir-23a-3p	MIMAT0000078	4.08	0.006993	DOCK10	HGNC:23479	-2.12087	0.00103
hsa-mir-23a-3p	MIMAT0000078	4.08	0.006993	SORL1	HGNC:11185	-2.11907	3.15e-09
hsa-mir-23a-3p	MIMAT0000078	4.08	0.006993	SESN3	HGNC:23060	-2.11	0
hsa-mir-23a-3p	MIMAT0000078	4.08	0.006993	FBN2	HGNC:3604	-2.07939	0
hsa-mir-23a-3p	MIMAT0000078	4.08	0.006993	SYNRG	HGNC:557	-2.07206	4.87e-09
hsa-mir-23a-3p	MIMAT0000078	4.08	0.006993	METAP2	HGNC:16672	-2.05	0.03
hsa-mir-23a-3p	MIMAT0000078	4.08	0.006993	SLC29A1	HGNC:11003	-2.05	0.02
hsa-mir-23a-3p	MIMAT0000078	4.08	0.006993	TICRR	HGNC:28704	-2.04	0.02
hsa-mir-23a-3p	MIMAT0000078	4.08	0.006993	MCM3	HGNC:6945	-2.01	0.01
hsa-mir-23a-3p	MIMAT0000078	4.08	0.006993	RB1	HGNC:9884	-2.00822	0.00147
hsa-mir-23a-3p	MIMAT0000078	4.08	0.006993	ASXL2	HGNC:23805	-2.00383	3.44e-06
hsa-mir-23a-3p	MIMAT0000078	4.08	0.006993	VAT1	HGNC:16919	-1.94	0.01
hsa-mir-23a-3p	MIMAT0000078	4.08	0.006993	FZD5	HGNC:4043	-1.91	0.01
hsa-mir-23a-3p	MIMAT0000078	4.08	0.006993	RAB32	HGNC:9772	-1.86631	9.33e-18
hsa-mir-23a-3p	MIMAT0000078	4.08	0.006993	MSH6	HGNC:7329	-1.85	0.04
hsa-mir-23a-3p	MIMAT0000078	4.08	0.006993	E2F8	HGNC:24727	-1.84674	0.01
hsa-mir-23a-3p	MIMAT0000078	4.08	0.006993	TMOD1	HGNC:11871	-1.82	0.01
hsa-mir-23a-3p	MIMAT0000078	4.08	0.006993	SEC23IP	HGNC:17018	-1.81693	1.92e-06
hsa-mir-23a-3p	MIMAT0000078	4.08	0.006993	GRTP1	HGNC:20310	-1.81	0.01
hsa-mir-23a-3p	MIMAT0000078	4.08	0.006993	REL	HGNC:9954	-1.79017	0.000391
hsa-mir-23a-3p	MIMAT0000078	4.08	0.006993	LIMA1	HGNC:24636	-1.79	0.04
hsa-mir-23a-3p	MIMAT0000078	4.08	0.006993	GMPS	HGNC:4378	-1.75	0.01
hsa-mir-23a-3p	MIMAT0000078	4.08	0.006993	CDC42BPA	HGNC:1737	-1.74	0
hsa-mir-23a-3p	MIMAT0000078	4.08	0.006993	PTK2	HGNC:9611	-1.74	0
hsa-mir-23a-3p	MIMAT0000078	4.08	0.006993	ZNF43	HGNC:13109	-1.73657	7.16e-08
hsa-mir-23a-3p	MIMAT0000078	4.08	0.006993	GTF2A1	HGNC:4646	-1.73456	3.54e-07
hsa-mir-23a-3p	MIMAT0000078	4.08	0.006993	EXOC1	HGNC:30380	-1.72984	6.21e-06
hsa-mir-23a-3p	MIMAT0000078	4.08	0.006993	CAPS2	HGNC:16471	-1.72	0.01
hsa-mir-23a-3p	MIMAT0000078	4.08	0.006993	SLFN11	HGNC:26633	-1.71642	0.000113
hsa-mir-23a-3p	MIMAT0000078	4.08	0.006993	AHR	HGNC:348	-1.71219	0.000386
hsa-mir-23a-3p	MIMAT0000078	4.08	0.006993	TRIM59	HGNC:30834	-1.71	0.01
hsa-mir-23a-3p	MIMAT0000078	4.08	0.006993	PROK2	HGNC:18455	-1.7082	4.47e-15
hsa-mir-23a-3p	MIMAT0000078	4.08	0.006993	MCM7	HGNC:6950	-1.7	0.02
hsa-mir-23a-3p	MIMAT0000078	4.08	0.006993	CEP97	HGNC:26244	-1.68823	0.000975
hsa-mir-23a-3p	MIMAT0000078	4.08	0.006993	PREPL	HGNC:30228	-1.67651	0.0223
hsa-mir-23a-3p	MIMAT0000078	4.08	0.006993	ZNF429	HGNC:20817	-1.67249	6.61e-06
hsa-mir-23a-3p	MIMAT0000078	4.08	0.006993	DMXL2	HGNC:2938	-1.67041	1.32e-05
hsa-mir-23a-3p	MIMAT0000078	4.08	0.006993	SNCA	HGNC:11138	-1.66923	6.08e-06
hsa-mir-23a-3p	MIMAT0000078	4.08	0.006993	FNBP1L	HGNC:20851	-1.66	0.01
hsa-mir-23a-3p	MIMAT0000078	4.08	0.006993	B3GALNT1	HGNC:918	-1.65	0.04
hsa-mir-23a-3p	MIMAT0000078	4.08	0.006993	NHLRC2	HGNC:24731	-1.64468	2.4e-05
hsa-mir-23a-3p	MIMAT0000078	4.08	0.006993	ZNF253	HGNC:13497	-1.64075	8.47e-06
hsa-mir-23a-3p	MIMAT0000078	4.08	0.006993	ARPP21	HGNC:16968	-1.64	0
hsa-mir-23a-3p	MIMAT0000078	4.08	0.006993	MIS18A	HGNC:1286	-1.63	0.01
hsa-mir-23a-3p	MIMAT0000078	4.08	0.006993	ZNF721	HGNC:29425	-1.61655	0.00223
hsa-mir-23a-3p	MIMAT0000078	4.08	0.006993	SKAP2	HGNC:15687	-1.61512	0.00456
hsa-mir-23a-3p	MIMAT0000078	4.08	0.006993	GCC2	HGNC:23218	-1.59142	7.25e-05
hsa-mir-23a-3p	MIMAT0000078	4.08	0.006993	APAF1	HGNC:576	-1.59	0
hsa-mir-23a-3p	MIMAT0000078	4.08	0.006993	ZNF217	HGNC:13009	-1.58931	0.00217
hsa-mir-23a-3p	MIMAT0000078	4.08	0.006993	NRIP1	HGNC:8001	-1.58368	0.00112
hsa-mir-23a-3p	MIMAT0000078	4.08	0.006993	CNOT1	HGNC:7877	-1.58322	0.000306
hsa-mir-23a-3p	MIMAT0000078	4.08	0.006993	FBXO7	HGNC:13586	-1.58	0
hsa-mir-23a-3p	MIMAT0000078	4.08	0.006993	ACADM	HGNC:89	-1.57553	0.00137
hsa-mir-23a-3p	MIMAT0000078	4.08	0.006993	SLC5A3	HGNC:11038	-1.55057	0.000344
hsa-mir-23a-3p	MIMAT0000078	4.08	0.006993	BAZ1A	HGNC:960	-1.55	0.05
hsa-mir-23a-3p	MIMAT0000078	4.08	0.006993	SUPT16H	HGNC:11465	-1.55	0.02
hsa-mir-23a-3p	MIMAT0000078	4.08	0.006993	PTX3	HGNC:9692	-1.53244	7e-05
hsa-mir-23a-3p	MIMAT0000078	4.08	0.006993	SLA	HGNC:10902	-1.52456	3.17e-06
hsa-mir-23a-3p	MIMAT0000078	4.08	0.006993	ATRX	HGNC:886	-1.52	0
hsa-mir-23a-3p	MIMAT0000078	4.08	0.006993	ZCCHC2	HGNC:22916	-1.52	0.05
hsa-mir-23a-3p	MIMAT0000078	4.08	0.006993	FYN	HGNC:4037	-1.517	9.19e-06
hsa-mir-23a-3p	MIMAT0000078	4.08	0.006993	SF3B3	HGNC:10770	-1.5	0.01
hsa-mir-23b-3p	MIMAT0000418	3.66	0.009413	CKAP2	HGNC:1990	-4	0
hsa-mir-23b-3p	MIMAT0000418	3.66	0.009413	TFRC	HGNC:11763	-3.95	0.02
hsa-mir-23b-3p	MIMAT0000418	3.66	0.009413	TMEM156	HGNC:26260	-3.92697	0.000765
hsa-mir-23b-3p	MIMAT0000418	3.66	0.009413	AKR1C3	HGNC:386	-3.29	0.02
hsa-mir-23b-3p	MIMAT0000418	3.66	0.009413	NEFH	HGNC:7737	-3.26	0
hsa-mir-23b-3p	MIMAT0000418	3.66	0.009413	CA2	HGNC:1373	-3.25	0.05
hsa-mir-23b-3p	MIMAT0000418	3.66	0.009413	TOP2A	HGNC:11989	-3.06	0.01
hsa-mir-23b-3p	MIMAT0000418	3.66	0.009413	CXCL12	HGNC:10672	-3.04812	0.02
hsa-mir-23b-3p	MIMAT0000418	3.66	0.009413	FHL2	HGNC:3703	-2.86	0.03
hsa-mir-23b-3p	MIMAT0000418	3.66	0.009413	CEACAM6	HGNC:1818	-2.83833	1.89e-08
hsa-mir-23b-3p	MIMAT0000418	3.66	0.009413	SLC25A37	HGNC:29786	-2.81	0.03
hsa-mir-23b-3p	MIMAT0000418	3.66	0.009413	DLGAP5	HGNC:16864	-2.8	0.02
hsa-mir-23b-3p	MIMAT0000418	3.66	0.009413	HBQ1	HGNC:4833	-2.74	0.04
hsa-mir-23b-3p	MIMAT0000418	3.66	0.009413	TPX2	HGNC:1249	-2.66	0.04
hsa-mir-23b-3p	MIMAT0000418	3.66	0.009413	CYBRD1	HGNC:20797	-2.63	0.04
hsa-mir-23b-3p	MIMAT0000418	3.66	0.009413	ZNF675	HGNC:30768	-2.62849	3.23e-06
hsa-mir-23b-3p	MIMAT0000418	3.66	0.009413	FAM83D	HGNC:16122	-2.62	0.04
hsa-mir-23b-3p	MIMAT0000418	3.66	0.009413	ZNF737	HGNC:32468	-2.61581	0.000628
hsa-mir-23b-3p	MIMAT0000418	3.66	0.009413	CCNB2	HGNC:1580	-2.6	0.03
hsa-mir-23b-3p	MIMAT0000418	3.66	0.009413	GPSM1	HGNC:17858	-2.6	0.04
hsa-mir-23b-3p	MIMAT0000418	3.66	0.009413	CAT	HGNC:1516	-2.56	0.01
hsa-mir-23b-3p	MIMAT0000418	3.66	0.009413	CDC20	HGNC:1723	-2.56	0.01
hsa-mir-23b-3p	MIMAT0000418	3.66	0.009413	SERPINB1	HGNC:3311	-2.56	0.02
hsa-mir-23b-3p	MIMAT0000418	3.66	0.009413	HMMR	HGNC:5012	-2.55	0.04
hsa-mir-23b-3p	MIMAT0000418	3.66	0.009413	KCNK5	HGNC:6280	-2.54	0.05
hsa-mir-23b-3p	MIMAT0000418	3.66	0.009413	ASPM	HGNC:19048	-2.53	0.02
hsa-mir-23b-3p	MIMAT0000418	3.66	0.009413	MCM4	HGNC:6947	-2.53	0.02
hsa-mir-23b-3p	MIMAT0000418	3.66	0.009413	VCAM1	HGNC:12663	-2.51631	0.01
hsa-mir-23b-3p	MIMAT0000418	3.66	0.009413	KIF20A	HGNC:9787	-2.5	0.03
hsa-mir-23b-3p	MIMAT0000418	3.66	0.009413	TRIP11	HGNC:12305	-2.45111	9.34e-07
hsa-mir-23b-3p	MIMAT0000418	3.66	0.009413	KIF4A	HGNC:13339	-2.43	0.02
hsa-mir-23b-3p	MIMAT0000418	3.66	0.009413	NME4	HGNC:7852	-2.43	0.02
hsa-mir-23b-3p	MIMAT0000418	3.66	0.009413	DEPDC1	HGNC:22949	-2.41	0.04
hsa-mir-23b-3p	MIMAT0000418	3.66	0.009413	ANXA3	HGNC:541	-2.40325	1.01e-07
hsa-mir-23b-3p	MIMAT0000418	3.66	0.009413	LMNB1	HGNC:6637	-2.4	0.01
hsa-mir-23b-3p	MIMAT0000418	3.66	0.009413	FAM210B	HGNC:16102	-2.37	0.05
hsa-mir-23b-3p	MIMAT0000418	3.66	0.009413	VCAN	HGNC:2464	-2.35559	0.02
hsa-mir-23b-3p	MIMAT0000418	3.66	0.009413	CDK1	HGNC:1722	-2.35	0.04
hsa-mir-23b-3p	MIMAT0000418	3.66	0.009413	TPGS2	HGNC:24561	-2.35	0.04
hsa-mir-23b-3p	MIMAT0000418	3.66	0.009413	MSH2	HGNC:7325	-2.33	0.05
hsa-mir-23b-3p	MIMAT0000418	3.66	0.009413	POLQ	HGNC:9186	-2.31	0.01
hsa-mir-23b-3p	MIMAT0000418	3.66	0.009413	ANPEP	HGNC:500	-2.28698	2.64e-14
hsa-mir-23b-3p	MIMAT0000418	3.66	0.009413	CENPF	HGNC:1857	-2.28	0.03
hsa-mir-23b-3p	MIMAT0000418	3.66	0.009413	HMGB2	HGNC:5000	-2.28	0.05
hsa-mir-23b-3p	MIMAT0000418	3.66	0.009413	CENPE	HGNC:1856	-2.27	0.02
hsa-mir-23b-3p	MIMAT0000418	3.66	0.009413	RAB27B	HGNC:9767	-2.24997	2.09e-10
hsa-mir-23b-3p	MIMAT0000418	3.66	0.009413	SLC16A9	HGNC:23520	-2.24	0.01
hsa-mir-23b-3p	MIMAT0000418	3.66	0.009413	ITGA6	HGNC:6142	-2.21936	0.00144
hsa-mir-23b-3p	MIMAT0000418	3.66	0.009413	HEBP1	HGNC:17176	-2.2	0.02
hsa-mir-23b-3p	MIMAT0000418	3.66	0.009413	ANLN	HGNC:14082	-2.19	0.03
hsa-mir-23b-3p	MIMAT0000418	3.66	0.009413	SLC22A4	HGNC:10968	-2.19	0.03
hsa-mir-23b-3p	MIMAT0000418	3.66	0.009413	PLK1	HGNC:9077	-2.18	0.03
hsa-mir-23b-3p	MIMAT0000418	3.66	0.009413	HMGA2	HGNC:5009	-2.17	0
hsa-mir-23b-3p	MIMAT0000418	3.66	0.009413	PMP22	HGNC:9118	-2.17	0.02
hsa-mir-23b-3p	MIMAT0000418	3.66	0.009413	COTL1	HGNC:18304	-2.1683	3.61e-20
hsa-mir-23b-3p	MIMAT0000418	3.66	0.009413	NRGN	HGNC:8000	-2.16815	1.36e-20
hsa-mir-23b-3p	MIMAT0000418	3.66	0.009413	DOCK10	HGNC:23479	-2.12087	0.00103
hsa-mir-23b-3p	MIMAT0000418	3.66	0.009413	RFC5	HGNC:9973	-2.12	0.01
hsa-mir-23b-3p	MIMAT0000418	3.66	0.009413	SORL1	HGNC:11185	-2.11907	3.15e-09
hsa-mir-23b-3p	MIMAT0000418	3.66	0.009413	RRM1	HGNC:10451	-2.11	0.02
hsa-mir-23b-3p	MIMAT0000418	3.66	0.009413	SESN3	HGNC:23060	-2.11	0
hsa-mir-23b-3p	MIMAT0000418	3.66	0.009413	FBN2	HGNC:3604	-2.07939	0
hsa-mir-23b-3p	MIMAT0000418	3.66	0.009413	SYNRG	HGNC:557	-2.07206	4.87e-09
hsa-mir-23b-3p	MIMAT0000418	3.66	0.009413	METAP2	HGNC:16672	-2.05	0.03
hsa-mir-23b-3p	MIMAT0000418	3.66	0.009413	SLC29A1	HGNC:11003	-2.05	0.02
hsa-mir-23b-3p	MIMAT0000418	3.66	0.009413	TICRR	HGNC:28704	-2.04	0.02
hsa-mir-23b-3p	MIMAT0000418	3.66	0.009413	CCNA2	HGNC:1578	-2.03985	0.01
hsa-mir-23b-3p	MIMAT0000418	3.66	0.009413	PCNA	HGNC:8729	-2.03	0.02
hsa-mir-23b-3p	MIMAT0000418	3.66	0.009413	MCM3	HGNC:6945	-2.01	0.01
hsa-mir-23b-3p	MIMAT0000418	3.66	0.009413	RB1	HGNC:9884	-2.00822	0.00147
hsa-mir-23b-3p	MIMAT0000418	3.66	0.009413	ASXL2	HGNC:23805	-2.00383	3.44e-06
hsa-mir-23b-3p	MIMAT0000418	3.66	0.009413	PLEK2	HGNC:19238	-2	0.02
hsa-mir-23b-3p	MIMAT0000418	3.66	0.009413	STEAP3	HGNC:24592	-1.95	0.02
hsa-mir-23b-3p	MIMAT0000418	3.66	0.009413	VAT1	HGNC:16919	-1.94	0.01
hsa-mir-23b-3p	MIMAT0000418	3.66	0.009413	TFDP1	HGNC:11749	-1.93	0.02
hsa-mir-23b-3p	MIMAT0000418	3.66	0.009413	TGM2	HGNC:11778	-1.93	0.01
hsa-mir-23b-3p	MIMAT0000418	3.66	0.009413	TUBB	HGNC:20778	-1.93	0
hsa-mir-23b-3p	MIMAT0000418	3.66	0.009413	PYGL	HGNC:9725	-1.91	0.02
hsa-mir-23b-3p	MIMAT0000418	3.66	0.009413	HSPA1A	HGNC:5232	-1.89	0.03
hsa-mir-23b-3p	MIMAT0000418	3.66	0.009413	RAB32	HGNC:9772	-1.86631	9.33e-18
hsa-mir-23b-3p	MIMAT0000418	3.66	0.009413	MSH6	HGNC:7329	-1.85	0.04
hsa-mir-23b-3p	MIMAT0000418	3.66	0.009413	OLFML3	HGNC:24956	-1.85	0
hsa-mir-23b-3p	MIMAT0000418	3.66	0.009413	E2F8	HGNC:24727	-1.84674	0.01
hsa-mir-23b-3p	MIMAT0000418	3.66	0.009413	TMSB4X	HGNC:11881	-1.83776	0.0544
hsa-mir-23b-3p	MIMAT0000418	3.66	0.009413	PRDX2	HGNC:9353	-1.83	0.05
hsa-mir-23b-3p	MIMAT0000418	3.66	0.009413	ACTN1	HGNC:163	-1.82594	4.51e-10
hsa-mir-23b-3p	MIMAT0000418	3.66	0.009413	TMOD1	HGNC:11871	-1.82	0.01
hsa-mir-23b-3p	MIMAT0000418	3.66	0.009413	SEC23IP	HGNC:17018	-1.81693	1.92e-06
hsa-mir-23b-3p	MIMAT0000418	3.66	0.009413	MMP9	HGNC:7176	-1.8047	5.62e-08
hsa-mir-23b-3p	MIMAT0000418	3.66	0.009413	REL	HGNC:9954	-1.79017	0.000391
hsa-mir-23b-3p	MIMAT0000418	3.66	0.009413	LIMA1	HGNC:24636	-1.79	0.04
hsa-mir-23b-3p	MIMAT0000418	3.66	0.009413	HMOX1	HGNC:5013	-1.76045	1.92e-05
hsa-mir-23b-3p	MIMAT0000418	3.66	0.009413	ELL3	HGNC:23113	-1.76	0
hsa-mir-23b-3p	MIMAT0000418	3.66	0.009413	CD58	HGNC:1688	-1.75634	8.11e-09
hsa-mir-23b-3p	MIMAT0000418	3.66	0.009413	CKS2	HGNC:2000	-1.75	0.03
hsa-mir-23b-3p	MIMAT0000418	3.66	0.009413	GMPS	HGNC:4378	-1.75	0.01
hsa-mir-23b-3p	MIMAT0000418	3.66	0.009413	G0S2	HGNC:30229	-1.74456	1.49e-05
hsa-mir-23b-3p	MIMAT0000418	3.66	0.009413	CDC42BPA	HGNC:1737	-1.74	0
hsa-mir-23b-3p	MIMAT0000418	3.66	0.009413	ZNF43	HGNC:13109	-1.73657	7.16e-08
hsa-mir-23b-3p	MIMAT0000418	3.66	0.009413	EXOC1	HGNC:30380	-1.72984	6.21e-06
hsa-mir-23b-3p	MIMAT0000418	3.66	0.009413	CAPS2	HGNC:16471	-1.72	0.01
hsa-mir-23b-3p	MIMAT0000418	3.66	0.009413	CCT6A	HGNC:1620	-1.72	0.02
hsa-mir-23b-3p	MIMAT0000418	3.66	0.009413	RACGAP1	HGNC:9804	-1.72	0.04
hsa-mir-23b-3p	MIMAT0000418	3.66	0.009413	SLFN11	HGNC:26633	-1.71642	0.000113
hsa-mir-23b-3p	MIMAT0000418	3.66	0.009413	AHR	HGNC:348	-1.71219	0.000386
hsa-mir-23b-3p	MIMAT0000418	3.66	0.009413	HPRT1	HGNC:5157	-1.71	0.04
hsa-mir-23b-3p	MIMAT0000418	3.66	0.009413	TRIM59	HGNC:30834	-1.71	0.01
hsa-mir-23b-3p	MIMAT0000418	3.66	0.009413	PROK2	HGNC:18455	-1.7082	4.47e-15
hsa-mir-23b-3p	MIMAT0000418	3.66	0.009413	MCM7	HGNC:6950	-1.7	0.02
[truncated: 1,133 more rows]

## Sheet: Table S7
Table S7: Inverse correlation between downregulated miRNAs and upregulated targets in Multiple Myeloma
miR (miRBase v22.1)	miR_Accession	logFC (miR)	adj.P.Val (miR)	Target_Gene_Symbol	HGCN_Accession	logFC (Target)	adj.P.Val (Target)
hsa-mir-106b-3p	MIMAT0004672	-1.53876	0.00815087	COPG1	HGNC:2236	2.427	2.21e-25
hsa-mir-106b-3p	MIMAT0004672	-1.53876	0.00815087	RPS3	HGNC:10420	2.29866	8.44e-22
hsa-mir-106b-3p	MIMAT0004672	-1.53876	0.00815087	EEF2	HGNC:3214	1.90843	7.39e-15
hsa-mir-106b-3p	MIMAT0004672	-1.53876	0.00815087	RPL37A	HGNC:10348	1.81291	9.65e-19
hsa-mir-106b-3p	MIMAT0004672	-1.53876	0.00815087	PRELID1	HGNC:30255	1.65171	1.07e-14
hsa-mir-106b-3p	MIMAT0004672	-1.53876	0.00815087	SHMT2	HGNC:10852	1.60074	5.44e-06
hsa-mir-106b-3p	MIMAT0004672	-1.53876	0.00815087	PJA2	HGNC:17481	1.54104	1.42e-06
hsa-mir-106b-3p	MIMAT0004672	-1.53876	0.00815087	ERGIC1	HGNC:29205	1.5163	2.6e-12
hsa-mir-106b-3p	MIMAT0004672	-1.53876	0.00815087	CHST15	HGNC:18137	1.50688	4.84e-11
hsa-mir-106b-3p	MIMAT0004672	-1.53876	0.00815087	IDH2	HGNC:5383	1.50295	1.11e-05
hsa-mir-10a-5p	MIMAT0000253	-2.59085	0.0341572	SCAMP5	HGNC:30386	3.17104	0
hsa-mir-10a-5p	MIMAT0000253	-2.59085	0.0341572	SSR3	HGNC:11325	3.02272	2.01e-21
hsa-mir-10a-5p	MIMAT0000253	-2.59085	0.0341572	BLOC1S5	HGNC:18561	2.98	0
hsa-mir-10a-5p	MIMAT0000253	-2.59085	0.0341572	NME2	HGNC:7850	2.79711	4.3e-29
hsa-mir-10a-5p	MIMAT0000253	-2.59085	0.0341572	IRF4	HGNC:6119	2.65493	0.01
hsa-mir-10a-5p	MIMAT0000253	-2.59085	0.0341572	STT3A	HGNC:6172	2.62015	5.11e-19
hsa-mir-10a-5p	MIMAT0000253	-2.59085	0.0341572	TMED2	HGNC:16996	2.47016	1.97e-18
hsa-mir-10a-5p	MIMAT0000253	-2.59085	0.0341572	SMOC1	HGNC:20318	2.42	0.05
hsa-mir-10a-5p	MIMAT0000253	-2.59085	0.0341572	XBP1	HGNC:12801	2.28575	4.52e-19
hsa-mir-10a-5p	MIMAT0000253	-2.59085	0.0341572	NME1	HGNC:7849	2.26689	1.77e-15
hsa-mir-10a-5p	MIMAT0000253	-2.59085	0.0341572	MAPK13	HGNC:6875	2.25	0.03
hsa-mir-10a-5p	MIMAT0000253	-2.59085	0.0341572	RPL9	HGNC:10369	2.24	0
hsa-mir-10a-5p	MIMAT0000253	-2.59085	0.0341572	NDUFA1	HGNC:7683	2.22105	4.93e-17
hsa-mir-10a-5p	MIMAT0000253	-2.59085	0.0341572	RPS15A	HGNC:10389	2.21	0
hsa-mir-10a-5p	MIMAT0000253	-2.59085	0.0341572	EMC4	HGNC:28032	2.19514	3.24e-21
hsa-mir-10a-5p	MIMAT0000253	-2.59085	0.0341572	ERGIC2	HGNC:30208	2.11404	2.31e-08
hsa-mir-10a-5p	MIMAT0000253	-2.59085	0.0341572	ZNF460	HGNC:21628	2.10695	3.89e-12
hsa-mir-10a-5p	MIMAT0000253	-2.59085	0.0341572	NOMO1	HGNC:30060	2.08	0
hsa-mir-10a-5p	MIMAT0000253	-2.59085	0.0341572	HSPA8	HGNC:5241	2.0772	1.22e-13
hsa-mir-10a-5p	MIMAT0000253	-2.59085	0.0341572	MARS	HGNC: 6898	2.07167	2.53e-15
hsa-mir-10a-5p	MIMAT0000253	-2.59085	0.0341572	JUN	HGNC:6204	2.05867	6.54e-08
hsa-mir-10a-5p	MIMAT0000253	-2.59085	0.0341572	FNDC3B	HGNC:24670	2.05422	3.01e-14
hsa-mir-10a-5p	MIMAT0000253	-2.59085	0.0341572	ZNF275	HGNC:13069	2.05	0.03
hsa-mir-10a-5p	MIMAT0000253	-2.59085	0.0341572	COPA	HGNC:2230	2.01029	1.66e-15
hsa-mir-10a-5p	MIMAT0000253	-2.59085	0.0341572	P4HB	HGNC:8548	1.98	0
hsa-mir-10a-5p	MIMAT0000253	-2.59085	0.0341572	SUMF2	HGNC:20415	1.97008	2.83e-12
hsa-mir-10a-5p	MIMAT0000253	-2.59085	0.0341572	SLC3A2	HGNC:11026	1.9622	8.61e-13
hsa-mir-10a-5p	MIMAT0000253	-2.59085	0.0341572	RAPGEF2	HGNC:16854	1.93369	1.72e-05
hsa-mir-10a-5p	MIMAT0000253	-2.59085	0.0341572	EEF2	HGNC:3214	1.90843	7.39e-15
hsa-mir-10a-5p	MIMAT0000253	-2.59085	0.0341572	TAF7	HGNC:11541	1.90427	1.25e-12
hsa-mir-10a-5p	MIMAT0000253	-2.59085	0.0341572	H3F3C	HGNC: 33164	1.89276	1.25e-11
hsa-mir-10a-5p	MIMAT0000253	-2.59085	0.0341572	RPS19	HGNC:10402	1.88462	5.52e-13
hsa-mir-10a-5p	MIMAT0000253	-2.59085	0.0341572	IGBP1	HGNC:5461	1.87686	1.92e-11
hsa-mir-10a-5p	MIMAT0000253	-2.59085	0.0341572	POLR2H	HGNC:9195	1.87109	2.84e-12
hsa-mir-10a-5p	MIMAT0000253	-2.59085	0.0341572	EIF5	HGNC:3299	1.85444	1.93e-07
hsa-mir-10a-5p	MIMAT0000253	-2.59085	0.0341572	KLHL6	HGNC:18653	1.85213	2.73e-07
hsa-mir-10a-5p	MIMAT0000253	-2.59085	0.0341572	METTL7A	HGNC:24550	1.8503	0.02
hsa-mir-10a-5p	MIMAT0000253	-2.59085	0.0341572	TPM4	HGNC:12013	1.84528	2.52e-08
hsa-mir-10a-5p	MIMAT0000253	-2.59085	0.0341572	NDUFB5	HGNC:7700	1.81899	3.72e-06
hsa-mir-10a-5p	MIMAT0000253	-2.59085	0.0341572	RPL8	HGNC:10368	1.81686	1.06e-20
hsa-mir-10a-5p	MIMAT0000253	-2.59085	0.0341572	GPBP1	HGNC:29520	1.80729	3.59e-09
hsa-mir-10a-5p	MIMAT0000253	-2.59085	0.0341572	DST	HGNC:1090	1.80438	0.000143
hsa-mir-10a-5p	MIMAT0000253	-2.59085	0.0341572	SLC1A5	HGNC:10943	1.78967	8.52e-11
hsa-mir-10a-5p	MIMAT0000253	-2.59085	0.0341572	RPL15	HGNC:10306	1.76	0
hsa-mir-10a-5p	MIMAT0000253	-2.59085	0.0341572	TMED4	HGNC:22301	1.74891	7.46e-18
hsa-mir-10a-5p	MIMAT0000253	-2.59085	0.0341572	TMEM109	HGNC:28771	1.73965	1.35e-12
hsa-mir-10a-5p	MIMAT0000253	-2.59085	0.0341572	RHOB	HGNC:668	1.73728	9.41e-08
hsa-mir-10a-5p	MIMAT0000253	-2.59085	0.0341572	CANX	HGNC:1473	1.7293	1.64e-11
hsa-mir-10a-5p	MIMAT0000253	-2.59085	0.0341572	HLA-E	HGNC:4962	1.72356	3.64e-14
hsa-mir-10a-5p	MIMAT0000253	-2.59085	0.0341572	PSMD14	HGNC:16889	1.6907	4.52e-08
hsa-mir-10a-5p	MIMAT0000253	-2.59085	0.0341572	LAMC1	HGNC:6492	1.69059	1.16e-06
hsa-mir-10a-5p	MIMAT0000253	-2.59085	0.0341572	ASNS	HGNC:753	1.6797	2.56e-07
hsa-mir-10a-5p	MIMAT0000253	-2.59085	0.0341572	VDAC1	HGNC:12669	1.67833	7.39e-11
hsa-mir-10a-5p	MIMAT0000253	-2.59085	0.0341572	YES1	HGNC:12841	1.66789	3.84e-06
hsa-mir-10a-5p	MIMAT0000253	-2.59085	0.0341572	XRN1	HGNC:30654	1.65174	6.31e-07
hsa-mir-10a-5p	MIMAT0000253	-2.59085	0.0341572	CCNG1	HGNC:1592	1.63945	1.08e-05
hsa-mir-10a-5p	MIMAT0000253	-2.59085	0.0341572	HNRNPH1	HGNC:5041	1.63204	5.97e-10
hsa-mir-10a-5p	MIMAT0000253	-2.59085	0.0341572	HIPK2	HGNC:14402	1.61082	1.95e-08
hsa-mir-10a-5p	MIMAT0000253	-2.59085	0.0341572	SERTAD1	HGNC:17932	1.61	0.02
hsa-mir-10a-5p	MIMAT0000253	-2.59085	0.0341572	H3F3B	HGNC:4765	1.60308	6.24e-08
hsa-mir-10a-5p	MIMAT0000253	-2.59085	0.0341572	MLEC	HGNC:28973	1.58791	3.36e-07
hsa-mir-10a-5p	MIMAT0000253	-2.59085	0.0341572	BTAF1	HGNC:17307	1.57398	6.01e-07
hsa-mir-10a-5p	MIMAT0000253	-2.59085	0.0341572	ARPP19	HGNC:16967	1.56301	7.17e-07
hsa-mir-10a-5p	MIMAT0000253	-2.59085	0.0341572	SLC38A2	HGNC:13448	1.56264	1.15e-05
hsa-mir-10a-5p	MIMAT0000253	-2.59085	0.0341572	SMAD5	HGNC:6771	1.54705	3.05e-11
hsa-mir-10a-5p	MIMAT0000253	-2.59085	0.0341572	MIA3	HGNC:24008	1.5451	6.03e-07
hsa-mir-10a-5p	MIMAT0000253	-2.59085	0.0341572	EHD4	HGNC:3245	1.53488	1.61e-05
hsa-mir-10a-5p	MIMAT0000253	-2.59085	0.0341572	LENG8	HGNC:15500	1.52605	2e-09
hsa-mir-10a-5p	MIMAT0000253	-2.59085	0.0341572	EIF1	HGNC:3249	1.52267	5.84e-13
hsa-mir-10a-5p	MIMAT0000253	-2.59085	0.0341572	NFE2L1	HGNC:7781	1.52194	8.73e-07
hsa-mir-10a-5p	MIMAT0000253	-2.59085	0.0341572	IQCB1	HGNC:28949	1.52062	2.35e-07
hsa-mir-10a-5p	MIMAT0000253	-2.59085	0.0341572	TM9SF3	HGNC:21529	1.51259	9.92e-08
hsa-mir-10a-5p	MIMAT0000253	-2.59085	0.0341572	ZFAND5	HGNC:13008	1.51018	6.38e-08
hsa-mir-126-3p	MIMAT0000445	-2.37	0.02	SSR4	HGNC:11326	3.49136	2.94e-30
hsa-mir-126-3p	MIMAT0000445	-2.37	0.02	FCGR2B	HGNC:3618	3.33	0.05
hsa-mir-126-3p	MIMAT0000445	-2.37	0.02	BMP8B	HGNC:1075	3.1	0.01
hsa-mir-126-3p	MIMAT0000445	-2.37	0.02	SRPRB	HGNC:24085	3.07124	1.18e-28
hsa-mir-126-3p	MIMAT0000445	-2.37	0.02	RPL30	HGNC:10333	2.92271	2.65e-24
hsa-mir-126-3p	MIMAT0000445	-2.37	0.02	RPS13	HGNC:10386	2.80403	2.66e-15
hsa-mir-126-3p	MIMAT0000445	-2.37	0.02	PIM2	HGNC:8987	2.66381	6.44e-17
hsa-mir-126-3p	MIMAT0000445	-2.37	0.02	HSPA13	HGNC:11375	2.5372	9.32e-15
hsa-mir-126-3p	MIMAT0000445	-2.37	0.02	RPS5	HGNC:10426	2.47445	5.01e-15
hsa-mir-126-3p	MIMAT0000445	-2.37	0.02	TSPAN3	HGNC:17752	2.4666	7.49e-18
hsa-mir-126-3p	MIMAT0000445	-2.37	0.02	IL6ST	HGNC:6021	2.46058	4.27e-11
hsa-mir-126-3p	MIMAT0000445	-2.37	0.02	SEC11C	HGNC:23400	2.41901	0.01
hsa-mir-126-3p	MIMAT0000445	-2.37	0.02	SLC25A4	HGNC:10990	2.41	0.05
hsa-mir-126-3p	MIMAT0000445	-2.37	0.02	UXT	HGNC:12641	2.40725	2.65e-24
hsa-mir-126-3p	MIMAT0000445	-2.37	0.02	AQP3	HGNC:636	2.36	0.04
hsa-mir-126-3p	MIMAT0000445	-2.37	0.02	HGF	HGNC:4893	2.35226	0.00675
hsa-mir-126-3p	MIMAT0000445	-2.37	0.02	PSAT1	HGNC:19129	2.31056	1.46e-05
hsa-mir-126-3p	MIMAT0000445	-2.37	0.02	NME1	HGNC:7849	2.26689	1.77e-15
hsa-mir-126-3p	MIMAT0000445	-2.37	0.02	GADD45A	HGNC:4095	2.26	0.01
hsa-mir-126-3p	MIMAT0000445	-2.37	0.02	MAPK13	HGNC:6875	2.25	0.03
hsa-mir-126-3p	MIMAT0000445	-2.37	0.02	RPL9	HGNC:10369	2.24	0
hsa-mir-126-3p	MIMAT0000445	-2.37	0.02	NDUFA1	HGNC:7683	2.22105	4.93e-17
hsa-mir-126-3p	MIMAT0000445	-2.37	0.02	HYKK	HGNC:34403	2.22	0.05
hsa-mir-126-3p	MIMAT0000445	-2.37	0.02	HERPUD1	HGNC:13744	2.21075	0.01
hsa-mir-126-3p	MIMAT0000445	-2.37	0.02	LDHA	HGNC:6535	2.19591	9.09e-12
hsa-mir-126-3p	MIMAT0000445	-2.37	0.02	CCNC	HGNC:1581	2.18742	4e-09
hsa-mir-126-3p	MIMAT0000445	-2.37	0.02	RPL35A	HGNC:10345	2.15491	1.29e-25
hsa-mir-126-3p	MIMAT0000445	-2.37	0.02	MX1	HGNC:7532	2.13078	5.54e-05
hsa-mir-126-3p	MIMAT0000445	-2.37	0.02	TXN	HGNC:12435	2.12949	7.07e-09
hsa-mir-126-3p	MIMAT0000445	-2.37	0.02	ODC1	HGNC:8109	2.08113	2.76e-13
hsa-mir-126-3p	MIMAT0000445	-2.37	0.02	FOXO3	HGNC:3821	2.08051	5.56e-11
hsa-mir-126-3p	MIMAT0000445	-2.37	0.02	JUN	HGNC:6204	2.05867	6.54e-08
hsa-mir-126-3p	MIMAT0000445	-2.37	0.02	DYNLL1	HGNC:15476	2.04701	3.55e-07
hsa-mir-126-3p	MIMAT0000445	-2.37	0.02	COX7C	HGNC:2292	2.04265	1.55e-11
hsa-mir-126-3p	MIMAT0000445	-2.37	0.02	IFI6	HGNC:4054	2.03	0.01
hsa-mir-126-3p	MIMAT0000445	-2.37	0.02	COX6C	HGNC:2285	1.99287	1.66e-12
hsa-mir-126-3p	MIMAT0000445	-2.37	0.02	COX7A2	HGNC:2288	1.98508	2.9e-10
hsa-mir-126-3p	MIMAT0000445	-2.37	0.02	BBC3	HGNC:17868	1.98	0.03
hsa-mir-126-3p	MIMAT0000445	-2.37	0.02	MCL1	HGNC:6943	1.98	0
hsa-mir-126-3p	MIMAT0000445	-2.37	0.02	PHF1	HGNC:8919	1.97	0.03
hsa-mir-126-3p	MIMAT0000445	-2.37	0.02	CYSLTR1	HGNC:17451	1.95247	3e-05
hsa-mir-126-3p	MIMAT0000445	-2.37	0.02	NFKBIA	HGNC:7797	1.92022	4.94e-09
hsa-mir-126-3p	MIMAT0000445	-2.37	0.02	GADD45B	HGNC:4096	1.91932	0.000838
hsa-mir-126-3p	MIMAT0000445	-2.37	0.02	KLHL6	HGNC:18653	1.85213	2.73e-07
hsa-mir-126-3p	MIMAT0000445	-2.37	0.02	MAN1A1	HGNC:6821	1.8492	9.98e-08
hsa-mir-126-3p	MIMAT0000445	-2.37	0.02	RPS8	HGNC:10441	1.83037	7.88e-15
hsa-mir-126-3p	MIMAT0000445	-2.37	0.02	NDUFB5	HGNC:7700	1.81899	3.72e-06
hsa-mir-126-3p	MIMAT0000445	-2.37	0.02	TMEM205	HGNC:29631	1.81761	2.26e-13
hsa-mir-126-3p	MIMAT0000445	-2.37	0.02	CLDND1	HGNC:1322	1.81353	1.36e-11
hsa-mir-126-3p	MIMAT0000445	-2.37	0.02	RPL37A	HGNC:10348	1.81291	9.65e-19
hsa-mir-126-3p	MIMAT0000445	-2.37	0.02	SLC1A5	HGNC:10943	1.78967	8.52e-11
hsa-mir-126-3p	MIMAT0000445	-2.37	0.02	ATP2A2	HGNC:812	1.78178	3.1e-11
hsa-mir-126-3p	MIMAT0000445	-2.37	0.02	RPL39	HGNC:10350	1.78	0
hsa-mir-126-3p	MIMAT0000445	-2.37	0.02	RRAGD	HGNC:19903	1.77126	0.000126
hsa-mir-126-3p	MIMAT0000445	-2.37	0.02	PPA1	HGNC:9226	1.75762	6.26e-08
hsa-mir-126-3p	MIMAT0000445	-2.37	0.02	PHGDH	HGNC:8923	1.75384	0.000171
hsa-mir-126-3p	MIMAT0000445	-2.37	0.02	EVI2B	HGNC:3500	1.75015	4.29e-05
hsa-mir-126-3p	MIMAT0000445	-2.37	0.02	CDK5RAP3	HGNC:18673	1.73725	7.01e-15
hsa-mir-126-3p	MIMAT0000445	-2.37	0.02	PSMA4	HGNC:9533	1.73363	2.78e-06
hsa-mir-126-3p	MIMAT0000445	-2.37	0.02	ACADVL	HGNC:92	1.7221	2.28e-10
hsa-mir-126-3p	MIMAT0000445	-2.37	0.02	PABPC4	HGNC:8557	1.71869	1.08e-10
hsa-mir-126-3p	MIMAT0000445	-2.37	0.02	XPOT	HGNC:12826	1.70577	1.91e-07
hsa-mir-126-3p	MIMAT0000445	-2.37	0.02	NDUFB4	HGNC:7699	1.69972	6.88e-12
hsa-mir-126-3p	MIMAT0000445	-2.37	0.02	MRPL3	HGNC:10379	1.68667	2.41e-10
hsa-mir-126-3p	MIMAT0000445	-2.37	0.02	SLC7A1	HGNC:11057	1.68376	2.23e-08
hsa-mir-126-3p	MIMAT0000445	-2.37	0.02	OSTC	HGNC:24448	1.65621	1.41e-10
hsa-mir-126-3p	MIMAT0000445	-2.37	0.02	LMBRD1	HGNC:23038	1.65192	3.75e-08
hsa-mir-126-3p	MIMAT0000445	-2.37	0.02	EMC7	HGNC:24301	1.64823	5.09e-08
hsa-mir-126-3p	MIMAT0000445	-2.37	0.02	MAPKAPK2	HGNC:6887	1.64489	2.76e-07
hsa-mir-126-3p	MIMAT0000445	-2.37	0.02	NDUFA4	HGNC:7687	1.61647	4.51e-09
hsa-mir-126-3p	MIMAT0000445	-2.37	0.02	ASS1	HGNC:758	1.61485	0.0261
hsa-mir-126-3p	MIMAT0000445	-2.37	0.02	SHMT2	HGNC:10852	1.60074	5.44e-06
hsa-mir-126-3p	MIMAT0000445	-2.37	0.02	MLEC	HGNC:28973	1.58791	3.36e-07
hsa-mir-126-3p	MIMAT0000445	-2.37	0.02	CFLAR	HGNC:1876	1.56671	5.99e-08
hsa-mir-126-3p	MIMAT0000445	-2.37	0.02	SGK1	HGNC:10810	1.5549	0.0052
hsa-mir-126-3p	MIMAT0000445	-2.37	0.02	RPL27	HGNC:10328	1.53037	6.95e-10
hsa-mir-126-3p	MIMAT0000445	-2.37	0.02	RPSA	HGNC:6502	1.52754	0.00062
hsa-mir-126-3p	MIMAT0000445	-2.37	0.02	LENG8	HGNC:15500	1.52605	2e-09
hsa-mir-126-3p	MIMAT0000445	-2.37	0.02	NADK2	HGNC:26404	1.5192	1.14e-07
hsa-mir-126-3p	MIMAT0000445	-2.37	0.02	CSNK1A1	HGNC:2451	1.51783	5.65e-09
hsa-mir-126-3p	MIMAT0000445	-2.37	0.02	SPRR1A	HGNC:11259	1.51	0.04
hsa-mir-130a-3p	MIMAT0000425	-2.055	0	BMP6	HGNC:1073	3.5852	0
hsa-mir-130a-3p	MIMAT0000425	-2.055	0	ISG20	HGNC:6130	3.22	0
hsa-mir-130a-3p	MIMAT0000425	-2.055	0	SRPRB	HGNC:24085	3.07124	1.18e-28
hsa-mir-130a-3p	MIMAT0000425	-2.055	0	PRSS16	HGNC:9480	3.04	0.01
hsa-mir-130a-3p	MIMAT0000425	-2.055	0	LRFN3	HGNC:28370	2.93	0
hsa-mir-130a-3p	MIMAT0000425	-2.055	0	TP53INP1	HGNC:18022	2.868	5.91e-18
hsa-mir-130a-3p	MIMAT0000425	-2.055	0	ATP6V0E1	HGNC:863	2.84497	4.28e-18
hsa-mir-130a-3p	MIMAT0000425	-2.055	0	SAR1B	HGNC:10535	2.68453	7.64e-15
hsa-mir-130a-3p	MIMAT0000425	-2.055	0	PELI1	HGNC:8827	2.63	0
hsa-mir-130a-3p	MIMAT0000425	-2.055	0	DNAJC10	HGNC:24637	2.60054	7.96e-12
hsa-mir-130a-3p	MIMAT0000425	-2.055	0	DKK1	HGNC:2891	2.55065	0.000767
hsa-mir-130a-3p	MIMAT0000425	-2.055	0	IFITM1	HGNC:5412	2.50739	0.01
hsa-mir-130a-3p	MIMAT0000425	-2.055	0	ARRDC3	HGNC:29263	2.4991	9.41e-11
hsa-mir-130a-3p	MIMAT0000425	-2.055	0	TSPAN3	HGNC:17752	2.4666	7.49e-18
hsa-mir-130a-3p	MIMAT0000425	-2.055	0	IL6ST	HGNC:6021	2.46058	4.27e-11
hsa-mir-130a-3p	MIMAT0000425	-2.055	0	ST3GAL5	HGNC:10872	2.46	0
hsa-mir-130a-3p	MIMAT0000425	-2.055	0	ELL2	HGNC:17064	2.43555	5.01e-14
hsa-mir-130a-3p	MIMAT0000425	-2.055	0	SMOC1	HGNC:20318	2.42	0.05
hsa-mir-130a-3p	MIMAT0000425	-2.055	0	TAP1	HGNC:43	2.40222	0.01
hsa-mir-130a-3p	MIMAT0000425	-2.055	0	UQCRQ	HGNC:29594	2.39221	6.54e-16
hsa-mir-130a-3p	MIMAT0000425	-2.055	0	DNAJB9	HGNC:6968	2.3707	0.03
hsa-mir-130a-3p	MIMAT0000425	-2.055	0	CYB561	HGNC:2571	2.34	0
hsa-mir-130a-3p	MIMAT0000425	-2.055	0	MTHFD2	HGNC:7434	2.3203	5.93e-09
hsa-mir-130a-3p	MIMAT0000425	-2.055	0	CFL2	HGNC:1875	2.29978	1.37e-10
hsa-mir-130a-3p	MIMAT0000425	-2.055	0	FICD	HGNC:18416	2.29	0.01
hsa-mir-130a-3p	MIMAT0000425	-2.055	0	IRF1	HGNC:6116	2.28043	5.03e-08
hsa-mir-130a-3p	MIMAT0000425	-2.055	0	NARS	HGNC: 7643	2.2644	1.08e-13
hsa-mir-130a-3p	MIMAT0000425	-2.055	0	GADD45A	HGNC:4095	2.26	0.01
hsa-mir-130a-3p	MIMAT0000425	-2.055	0	B2M	HGNC:914	2.25632	3.28e-19
hsa-mir-130a-3p	MIMAT0000425	-2.055	0	HERPUD1	HGNC:13744	2.21075	0.01
hsa-mir-130a-3p	MIMAT0000425	-2.055	0	RPS15A	HGNC:10389	2.21	0
hsa-mir-130a-3p	MIMAT0000425	-2.055	0	RPN1	HGNC:10381	2.20268	2.77e-16
hsa-mir-130a-3p	MIMAT0000425	-2.055	0	LDHA	HGNC:6535	2.19591	9.09e-12
hsa-mir-130a-3p	MIMAT0000425	-2.055	0	TMBIM6	HGNC:11723	2.17579	9.17e-15
hsa-mir-130a-3p	MIMAT0000425	-2.055	0	SND1	HGNC:30646	2.17387	5.26e-23
hsa-mir-130a-3p	MIMAT0000425	-2.055	0	ERGIC2	HGNC:30208	2.11404	2.31e-08
hsa-mir-130a-3p	MIMAT0000425	-2.055	0	ZNF460	HGNC:21628	2.10695	3.89e-12
hsa-mir-130a-3p	MIMAT0000425	-2.055	0	CREB3L2	HGNC:23720	2.07954	1.66e-11
hsa-mir-130a-3p	MIMAT0000425	-2.055	0	HSPA8	HGNC:5241	2.0772	1.22e-13
hsa-mir-130a-3p	MIMAT0000425	-2.055	0	KDELR2	HGNC:6305	2.07155	2.11e-12
hsa-mir-130a-3p	MIMAT0000425	-2.055	0	CDKN1A	HGNC:1784	2.06524	0
hsa-mir-130a-3p	MIMAT0000425	-2.055	0	JUN	HGNC:6204	2.05867	6.54e-08
hsa-mir-130a-3p	MIMAT0000425	-2.055	0	CLIC4	HGNC:13518	2.05819	2.22e-08
hsa-mir-130a-3p	MIMAT0000425	-2.055	0	FNDC3B	HGNC:24670	2.05422	3.01e-14
hsa-mir-130a-3p	MIMAT0000425	-2.055	0	IFI6	HGNC:4054	2.03	0.01
hsa-mir-130a-3p	MIMAT0000425	-2.055	0	RPS11	HGNC:10384	2.03	0
hsa-mir-130a-3p	MIMAT0000425	-2.055	0	EEF1D	HGNC:3211	2.02079	7.57e-21
hsa-mir-130a-3p	MIMAT0000425	-2.055	0	CPEB4	HGNC:21747	1.99577	9.76e-08
hsa-mir-130a-3p	MIMAT0000425	-2.055	0	COX7A2	HGNC:2288	1.98508	2.9e-10
hsa-mir-130a-3p	MIMAT0000425	-2.055	0	PPP1CC	HGNC:9283	1.98205	3.82e-11
hsa-mir-130a-3p	MIMAT0000425	-2.055	0	DDX5	HGNC:2746	1.97831	3.09e-14
hsa-mir-130a-3p	MIMAT0000425	-2.055	0	SSR1	HGNC:11323	1.97221	7.02e-11
hsa-mir-130a-3p	MIMAT0000425	-2.055	0	ARF4	HGNC:655	1.97165	1.57e-12
hsa-mir-130a-3p	MIMAT0000425	-2.055	0	TMED10	HGNC:16998	1.97064	5.45e-13
hsa-mir-130a-3p	MIMAT0000425	-2.055	0	PECAM1	HGNC:8823	1.95399	3.85e-05
hsa-mir-130a-3p	MIMAT0000425	-2.055	0	RCN1	HGNC:9934	1.9509	2.16e-09
hsa-mir-130a-3p	MIMAT0000425	-2.055	0	SEC23B	HGNC:10702	1.9354	1.71e-11
hsa-mir-130a-3p	MIMAT0000425	-2.055	0	RAPGEF2	HGNC:16854	1.93369	1.72e-05
hsa-mir-130a-3p	MIMAT0000425	-2.055	0	NSF	HGNC:8016	1.92792	2.19e-14
hsa-mir-130a-3p	MIMAT0000425	-2.055	0	ARF1	HGNC:652	1.925	3.66e-18
hsa-mir-130a-3p	MIMAT0000425	-2.055	0	NDUFV1	HGNC:7716	1.92308	4.52e-19
hsa-mir-130a-3p	MIMAT0000425	-2.055	0	NFKBIA	HGNC:7797	1.92022	4.94e-09
hsa-mir-130a-3p	MIMAT0000425	-2.055	0	GADD45B	HGNC:4096	1.91932	0.000838
hsa-mir-130a-3p	MIMAT0000425	-2.055	0	ADAR	HGNC:225	1.90633	5.15e-13
hsa-mir-130a-3p	MIMAT0000425	-2.055	0	CDV3	HGNC:26928	1.90408	0.01
hsa-mir-130a-3p	MIMAT0000425	-2.055	0	TMCO1	HGNC:18188	1.89969	1.97e-08
hsa-mir-130a-3p	MIMAT0000425	-2.055	0	WDR6	HGNC:12758	1.8904	2.95e-15
hsa-mir-130a-3p	MIMAT0000425	-2.055	0	TXNIP	HGNC:16952	1.8817	2.48e-06
hsa-mir-130a-3p	MIMAT0000425	-2.055	0	TRAM2	HGNC:16855	1.87416	3.91e-11
hsa-mir-130a-3p	MIMAT0000425	-2.055	0	EIF5	HGNC:3299	1.85444	1.93e-07
hsa-mir-130a-3p	MIMAT0000425	-2.055	0	EIF3I	HGNC:3272	1.85358	7.86e-17
hsa-mir-130a-3p	MIMAT0000425	-2.055	0	LAPTM4A	HGNC:6924	1.84586	9.25e-10
hsa-mir-130a-3p	MIMAT0000425	-2.055	0	YIF1A	HGNC:16688	1.83051	3.84e-11
hsa-mir-130a-3p	MIMAT0000425	-2.055	0	STAT1	HGNC:11362	1.81574	4.29e-06
hsa-mir-130a-3p	MIMAT0000425	-2.055	0	DST	HGNC:1090	1.80438	0.000143
hsa-mir-130a-3p	MIMAT0000425	-2.055	0	PTGES3	HGNC:16049	1.79974	2.12e-09
hsa-mir-130a-3p	MIMAT0000425	-2.055	0	SLC1A5	HGNC:10943	1.78967	8.52e-11
hsa-mir-130a-3p	MIMAT0000425	-2.055	0	ATP2A2	HGNC:812	1.78178	3.1e-11
hsa-mir-130a-3p	MIMAT0000425	-2.055	0	RRAGD	HGNC:19903	1.77126	0.000126
hsa-mir-130a-3p	MIMAT0000425	-2.055	0	LPIN1	HGNC:13345	1.76615	4.28e-07
hsa-mir-130a-3p	MIMAT0000425	-2.055	0	PHGDH	HGNC:8923	1.75384	0.000171
hsa-mir-130a-3p	MIMAT0000425	-2.055	0	FZD6	HGNC:4044	1.75242	2.66e-07
hsa-mir-130a-3p	MIMAT0000425	-2.055	0	TMED4	HGNC:22301	1.74891	7.46e-18
hsa-mir-130a-3p	MIMAT0000425	-2.055	0	SLC16A1	HGNC:10922	1.74668	3.03e-07
hsa-mir-130a-3p	MIMAT0000425	-2.055	0	SESN2	HGNC:20746	1.74	0.04
hsa-mir-130a-3p	MIMAT0000425	-2.055	0	TMEM109	HGNC:28771	1.73965	1.35e-12
hsa-mir-130a-3p	MIMAT0000425	-2.055	0	CANX	HGNC:1473	1.7293	1.64e-11
hsa-mir-130a-3p	MIMAT0000425	-2.055	0	ARCN1	HGNC:649	1.72052	3.97e-13
hsa-mir-130a-3p	MIMAT0000425	-2.055	0	LMNA	HGNC:6636	1.71715	0.0105
hsa-mir-130a-3p	MIMAT0000425	-2.055	0	CCT8	HGNC:1623	1.71109	4.92e-10
hsa-mir-130a-3p	MIMAT0000425	-2.055	0	ATRAID	HGNC:24090	1.70592	2.11e-13
hsa-mir-130a-3p	MIMAT0000425	-2.055	0	ILF2	HGNC:6037	1.70268	2.85e-12
hsa-mir-130a-3p	MIMAT0000425	-2.055	0	FZD3	HGNC:4041	1.70178	2.35e-06
hsa-mir-130a-3p	MIMAT0000425	-2.055	0	GFPT1	HGNC:4241	1.69758	6.66e-09
hsa-mir-130a-3p	MIMAT0000425	-2.055	0	PARP1	HGNC:270	1.68664	1.16e-08
hsa-mir-130a-3p	MIMAT0000425	-2.055	0	SLC7A1	HGNC:11057	1.68376	2.23e-08
hsa-mir-130a-3p	MIMAT0000425	-2.055	0	ASNS	HGNC:753	1.6797	2.56e-07
hsa-mir-130a-3p	MIMAT0000425	-2.055	0	COPZ1	HGNC:2243	1.67791	2.36e-11
hsa-mir-130a-3p	MIMAT0000425	-2.055	0	MYO1D	HGNC:7598	1.67193	1.82e-09
hsa-mir-130a-3p	MIMAT0000425	-2.055	0	RPS6	HGNC:10429	1.6654	9.65e-13
hsa-mir-130a-3p	MIMAT0000425	-2.055	0	BTBD3	HGNC:15854	1.63327	0.0173
hsa-mir-130a-3p	MIMAT0000425	-2.055	0	SLC38A1	HGNC:13447	1.63199	2.53e-06
hsa-mir-130a-3p	MIMAT0000425	-2.055	0	NRAS	HGNC:7989	1.62285	1.25e-05
hsa-mir-130a-3p	MIMAT0000425	-2.055	0	PRKD3	HGNC:9408	1.61974	0.000703
hsa-mir-130a-3p	MIMAT0000425	-2.055	0	DHPS	HGNC:2869	1.61889	2.09e-10
hsa-mir-130a-3p	MIMAT0000425	-2.055	0	ASS1	HGNC:758	1.61485	0.0261
hsa-mir-130a-3p	MIMAT0000425	-2.055	0	CRIM1	HGNC:2359	1.61047	4.61e-14
hsa-mir-130a-3p	MIMAT0000425	-2.055	0	RAB14	HGNC:16524	1.60095	7.45e-09
hsa-mir-130a-3p	MIMAT0000425	-2.055	0	SHMT2	HGNC:10852	1.60074	5.44e-06
hsa-mir-130a-3p	MIMAT0000425	-2.055	0	PHC3	HGNC:15682	1.59159	3.06e-11
hsa-mir-130a-3p	MIMAT0000425	-2.055	0	EIF3L	HGNC:18138	1.58971	2.22e-07
hsa-mir-130a-3p	MIMAT0000425	-2.055	0	MLEC	HGNC:28973	1.58791	3.36e-07
hsa-mir-130a-3p	MIMAT0000425	-2.055	0	COPS2	HGNC:30747	1.58334	5.07e-05
hsa-mir-130a-3p	MIMAT0000425	-2.055	0	IFNAR2	HGNC:5433	1.57687	1.47e-07
hsa-mir-130a-3p	MIMAT0000425	-2.055	0	ABCE1	HGNC:69	1.57614	1.8e-05
hsa-mir-130a-3p	MIMAT0000425	-2.055	0	SLC38A2	HGNC:13448	1.56264	1.15e-05
hsa-mir-130a-3p	MIMAT0000425	-2.055	0	SLC39A8	HGNC:20862	1.5618	5.42e-07
hsa-mir-130a-3p	MIMAT0000425	-2.055	0	CD274	HGNC:17635	1.55923	0.00716
hsa-mir-130a-3p	MIMAT0000425	-2.055	0	COPB1	HGNC:2231	1.55006	1.22e-07
hsa-mir-130a-3p	MIMAT0000425	-2.055	0	TBL1XR1	HGNC:29529	1.54994	2.26e-06
hsa-mir-130a-3p	MIMAT0000425	-2.055	0	SMAD5	HGNC:6771	1.54705	3.05e-11
hsa-mir-130a-3p	MIMAT0000425	-2.055	0	KLF6	HGNC:2235	1.54446	2.89e-05
hsa-mir-130a-3p	MIMAT0000425	-2.055	0	ERN1	HGNC:3449	1.54437	8.39e-08
hsa-mir-130a-3p	MIMAT0000425	-2.055	0	PARP14	HGNC:29232	1.54332	0.00204
hsa-mir-130a-3p	MIMAT0000425	-2.055	0	RAB1A	HGNC:9758	1.53926	3.14e-07
hsa-mir-130a-3p	MIMAT0000425	-2.055	0	EHD4	HGNC:3245	1.53488	1.61e-05
hsa-mir-130a-3p	MIMAT0000425	-2.055	0	NFE2L1	HGNC:7781	1.52194	8.73e-07
hsa-mir-130a-3p	MIMAT0000425	-2.055	0	IRF9	HGNC:6131	1.52156	4e-09
hsa-mir-130a-3p	MIMAT0000425	-2.055	0	CSNK1A1	HGNC:2451	1.51783	5.65e-09
hsa-mir-130a-3p	MIMAT0000425	-2.055	0	ERGIC1	HGNC:29205	1.5163	2.6e-12
hsa-mir-130a-3p	MIMAT0000425	-2.055	0	MRPL24	HGNC:14037	1.50993	1.49e-07
hsa-mir-130a-3p	MIMAT0000425	-2.055	0	UBC	HGNC:12468	1.5084	4.95e-10
hsa-mir-130a-3p	MIMAT0000425	-2.055	0	CHST15	HGNC:18137	1.50688	4.84e-11
hsa-mir-130a-3p	MIMAT0000425	-2.055	0	MSANTD4	HGNC:29383	1.50657	1.02e-06
hsa-mir-130a-3p	MIMAT0000425	-2.055	0	USF1	HGNC:12593	1.50469	3.75e-12
hsa-mir-130a-3p	MIMAT0000425	-2.055	0	TMEM19	HGNC:25605	1.50431	2.52e-08
hsa-mir-141-3p	MIMAT0000432	-1.49844	0.0071	ATP6V0E1	HGNC:863	2.84497	4.28e-18
hsa-mir-141-3p	MIMAT0000432	-1.49844	0.0071	DUSP5	HGNC:3071	2.70171	0
hsa-mir-141-3p	MIMAT0000432	-1.49844	0.0071	ERGIC3	HGNC:15927	2.63619	3.59e-24
hsa-mir-141-3p	MIMAT0000432	-1.49844	0.0071	PMEPA1	HGNC:14107	2.54	0.03
hsa-mir-141-3p	MIMAT0000432	-1.49844	0.0071	HSPA13	HGNC:11375	2.5372	9.32e-15
hsa-mir-141-3p	MIMAT0000432	-1.49844	0.0071	ARRDC3	HGNC:29263	2.4991	9.41e-11
hsa-mir-141-3p	MIMAT0000432	-1.49844	0.0071	IL6ST	HGNC:6021	2.46058	4.27e-11
hsa-mir-141-3p	MIMAT0000432	-1.49844	0.0071	ITM2C	HGNC:6175	2.44721	6.15e-13
hsa-mir-141-3p	MIMAT0000432	-1.49844	0.0071	GLCCI1	HGNC:18713	2.41098	0.03
hsa-mir-141-3p	MIMAT0000432	-1.49844	0.0071	OGT	HGNC:8127	2.38555	3.17e-15
hsa-mir-141-3p	MIMAT0000432	-1.49844	0.0071	TRAM1	HGNC:20568	2.3752	1.8e-20
hsa-mir-141-3p	MIMAT0000432	-1.49844	0.0071	CALU	HGNC:1458	2.32625	1.46e-13
hsa-mir-141-3p	MIMAT0000432	-1.49844	0.0071	CFL2	HGNC:1875	2.29978	1.37e-10
hsa-mir-141-3p	MIMAT0000432	-1.49844	0.0071	FBXW7	HGNC:16712	2.27624	2.82e-13
hsa-mir-141-3p	MIMAT0000432	-1.49844	0.0071	NME1	HGNC:7849	2.26689	1.77e-15
hsa-mir-141-3p	MIMAT0000432	-1.49844	0.0071	NCOA3	HGNC:7670	2.23307	8.22e-11
hsa-mir-141-3p	MIMAT0000432	-1.49844	0.0071	LDHA	HGNC:6535	2.19591	9.09e-12
hsa-mir-141-3p	MIMAT0000432	-1.49844	0.0071	IFNAR1	HGNC:5432	2.19006	2.63e-12
hsa-mir-141-3p	MIMAT0000432	-1.49844	0.0071	LRRN1	HGNC:20980	2.16507	0.02
hsa-mir-141-3p	MIMAT0000432	-1.49844	0.0071	TRMT112	HGNC:26940	2.14585	3.58e-20
hsa-mir-141-3p	MIMAT0000432	-1.49844	0.0071	FOXO3	HGNC:3821	2.08051	5.56e-11
hsa-mir-141-3p	MIMAT0000432	-1.49844	0.0071	KDELR2	HGNC:6305	2.07155	2.11e-12
hsa-mir-141-3p	MIMAT0000432	-1.49844	0.0071	CDKN1A	HGNC:1784	2.06524	0
hsa-mir-141-3p	MIMAT0000432	-1.49844	0.0071	EEF1D	HGNC:3211	2.02079	7.57e-21
hsa-mir-141-3p	MIMAT0000432	-1.49844	0.0071	MCL1	HGNC:6943	1.98	0
hsa-mir-141-3p	MIMAT0000432	-1.49844	0.0071	SSR1	HGNC:11323	1.97221	7.02e-11
hsa-mir-141-3p	MIMAT0000432	-1.49844	0.0071	ALG9	HGNC:15672	1.94489	1.48e-14
hsa-mir-141-3p	MIMAT0000432	-1.49844	0.0071	NFKBIA	HGNC:7797	1.92022	4.94e-09
hsa-mir-141-3p	MIMAT0000432	-1.49844	0.0071	RIC1	HGNC:17686	1.91513	5.78e-11
hsa-mir-141-3p	MIMAT0000432	-1.49844	0.0071	ST3GAL6	HGNC:18080	1.90736	0.02
hsa-mir-141-3p	MIMAT0000432	-1.49844	0.0071	ADAR	HGNC:225	1.90633	5.15e-13
hsa-mir-141-3p	MIMAT0000432	-1.49844	0.0071	TAF7	HGNC:11541	1.90427	1.25e-12
hsa-mir-141-3p	MIMAT0000432	-1.49844	0.0071	CDV3	HGNC:26928	1.90408	0.01
hsa-mir-141-3p	MIMAT0000432	-1.49844	0.0071	ZMPSTE24	HGNC:12877	1.89393	2.71e-09
hsa-mir-141-3p	MIMAT0000432	-1.49844	0.0071	SUB1	HGNC:19985	1.89209	1.17e-11
hsa-mir-141-3p	MIMAT0000432	-1.49844	0.0071	EIF5	HGNC:3299	1.85444	1.93e-07
hsa-mir-141-3p	MIMAT0000432	-1.49844	0.0071	METTL7A	HGNC:24550	1.8503	0.02
hsa-mir-141-3p	MIMAT0000432	-1.49844	0.0071	JUND	HGNC:6206	1.84	0
hsa-mir-141-3p	MIMAT0000432	-1.49844	0.0071	PPP6C	HGNC:9323	1.8246	4.36e-11
hsa-mir-141-3p	MIMAT0000432	-1.49844	0.0071	HSP90AB1	HGNC:5258	1.81545	3.19e-13
hsa-mir-141-3p	MIMAT0000432	-1.49844	0.0071	CLDND1	HGNC:1322	1.81353	1.36e-11
hsa-mir-141-3p	MIMAT0000432	-1.49844	0.0071	PTGES3	HGNC:16049	1.79974	2.12e-09
hsa-mir-141-3p	MIMAT0000432	-1.49844	0.0071	STARD7	HGNC:18063	1.76824	4.31e-21
hsa-mir-141-3p	MIMAT0000432	-1.49844	0.0071	RRBP1	HGNC:10448	1.76532	1.32e-07
hsa-mir-141-3p	MIMAT0000432	-1.49844	0.0071	TMED4	HGNC:22301	1.74891	7.46e-18
hsa-mir-141-3p	MIMAT0000432	-1.49844	0.0071	RHOB	HGNC:668	1.73728	9.41e-08
hsa-mir-141-3p	MIMAT0000432	-1.49844	0.0071	CANX	HGNC:1473	1.7293	1.64e-11
hsa-mir-141-3p	MIMAT0000432	-1.49844	0.0071	SERINC1	HGNC:13464	1.72766	3.95e-07
hsa-mir-141-3p	MIMAT0000432	-1.49844	0.0071	DPAGT1	HGNC:2995	1.72306	1.05e-12
hsa-mir-141-3p	MIMAT0000432	-1.49844	0.0071	PABPC4	HGNC:8557	1.71869	1.08e-10
hsa-mir-141-3p	MIMAT0000432	-1.49844	0.0071	MARCH6	HGNC: 30550	1.71127	1.19e-10
hsa-mir-141-3p	MIMAT0000432	-1.49844	0.0071	XPOT	HGNC:12826	1.70577	1.91e-07
hsa-mir-141-3p	MIMAT0000432	-1.49844	0.0071	COPZ1	HGNC:2243	1.67791	2.36e-11
hsa-mir-141-3p	MIMAT0000432	-1.49844	0.0071	SCRN1	HGNC:22192	1.67672	1.26e-06
hsa-mir-141-3p	MIMAT0000432	-1.49844	0.0071	EPM2AIP1	HGNC:19735	1.66187	1.71e-10
hsa-mir-141-3p	MIMAT0000432	-1.49844	0.0071	XRN1	HGNC:30654	1.65174	6.31e-07
hsa-mir-141-3p	MIMAT0000432	-1.49844	0.0071	FAM102A	HGNC:31419	1.64	0.04
hsa-mir-141-3p	MIMAT0000432	-1.49844	0.0071	CCNG1	HGNC:1592	1.63945	1.08e-05
hsa-mir-141-3p	MIMAT0000432	-1.49844	0.0071	SLC25A36	HGNC:25554	1.63099	5.58e-08
hsa-mir-141-3p	MIMAT0000432	-1.49844	0.0071	YPEL5	HGNC:18329	1.61785	7.39e-06
hsa-mir-141-3p	MIMAT0000432	-1.49844	0.0071	HIPK2	HGNC:14402	1.61082	1.95e-08
hsa-mir-141-3p	MIMAT0000432	-1.49844	0.0071	RAB14	HGNC:16524	1.60095	7.45e-09
hsa-mir-141-3p	MIMAT0000432	-1.49844	0.0071	COX6B1	HGNC:2280	1.5936	1.87e-16
hsa-mir-141-3p	MIMAT0000432	-1.49844	0.0071	SLC39A9	HGNC:20182	1.5886	2.46e-09
hsa-mir-141-3p	MIMAT0000432	-1.49844	0.0071	EI24	HGNC:13276	1.57699	8.64e-09
hsa-mir-141-3p	MIMAT0000432	-1.49844	0.0071	BTAF1	HGNC:17307	1.57398	6.01e-07
hsa-mir-141-3p	MIMAT0000432	-1.49844	0.0071	UBXN4	HGNC:14860	1.55219	1.25e-08
hsa-mir-141-3p	MIMAT0000432	-1.49844	0.0071	RPL36AL	HGNC:10346	1.55087	7.01e-10
hsa-mir-141-3p	MIMAT0000432	-1.49844	0.0071	TBL1XR1	HGNC:29529	1.54994	2.26e-06
hsa-mir-141-3p	MIMAT0000432	-1.49844	0.0071	KLF6	HGNC:2235	1.54446	2.89e-05
hsa-mir-141-3p	MIMAT0000432	-1.49844	0.0071	RPL12	HGNC:10302	1.54342	1.27e-10
hsa-mir-141-3p	MIMAT0000432	-1.49844	0.0071	SLC25A46	HGNC:25198	1.5408	1.59e-09
hsa-mir-141-3p	MIMAT0000432	-1.49844	0.0071	ENTPD4	HGNC:14573	1.54067	1.92e-09
hsa-mir-141-3p	MIMAT0000432	-1.49844	0.0071	NFKBIZ	HGNC:29805	1.53039	1.5e-05
hsa-mir-141-3p	MIMAT0000432	-1.49844	0.0071	RPSA	HGNC:6502	1.52754	0.00062
hsa-mir-141-3p	MIMAT0000432	-1.49844	0.0071	PAIP2	HGNC:17970	1.52702	1.51e-07
hsa-mir-141-3p	MIMAT0000432	-1.49844	0.0071	LENG8	HGNC:15500	1.52605	2e-09
hsa-mir-141-3p	MIMAT0000432	-1.49844	0.0071	TTC37	HGNC:23639	1.5197	1.3e-05
hsa-mir-141-3p	MIMAT0000432	-1.49844	0.0071	ZFAND5	HGNC:13008	1.51018	6.38e-08
hsa-mir-141-3p	MIMAT0000432	-1.49844	0.0071	KLHDC2	HGNC:20231	1.50992	1.17e-07
hsa-mir-141-3p	MIMAT0000432	-1.49844	0.0071	MORF4L2	HGNC:16849	1.50941	2.25e-08
hsa-mir-141-3p	MIMAT0000432	-1.49844	0.0071	SYNE1	HGNC:17089	1.5	0.02
hsa-mir-141-3p	MIMAT0000432	-1.49844	0.0071	CASC4	HGNC:24892	1.49531	4.55e-11
hsa-mir-144-3p	MIMAT0000436	-2.105	0.02	SDC1	HGNC:10658	2.87282	0
hsa-mir-144-3p	MIMAT0000436	-2.105	0.02	TP53INP1	HGNC:18022	2.868	5.91e-18
hsa-mir-144-3p	MIMAT0000436	-2.105	0.02	HSPA13	HGNC:11375	2.5372	9.32e-15
hsa-mir-144-3p	MIMAT0000436	-2.105	0.02	ELL2	HGNC:17064	2.43555	5.01e-14
hsa-mir-144-3p	MIMAT0000436	-2.105	0.02	GLCCI1	HGNC:18713	2.41098	0.03
hsa-mir-144-3p	MIMAT0000436	-2.105	0.02	FBXW7	HGNC:16712	2.27624	2.82e-13
hsa-mir-144-3p	MIMAT0000436	-2.105	0.02	LYSMD3	HGNC:26969	2.26038	1.45e-11
hsa-mir-144-3p	MIMAT0000436	-2.105	0.02	HERPUD1	HGNC:13744	2.21075	0.01
hsa-mir-144-3p	MIMAT0000436	-2.105	0.02	CCNC	HGNC:1581	2.18742	4e-09
hsa-mir-144-3p	MIMAT0000436	-2.105	0.02	TMBIM6	HGNC:11723	2.17579	9.17e-15
hsa-mir-144-3p	MIMAT0000436	-2.105	0.02	JUN	HGNC:6204	2.05867	6.54e-08
hsa-mir-144-3p	MIMAT0000436	-2.105	0.02	CLIC4	HGNC:13518	2.05819	2.22e-08
hsa-mir-144-3p	MIMAT0000436	-2.105	0.02	COPA	HGNC:2230	2.01029	1.66e-15
hsa-mir-144-3p	MIMAT0000436	-2.105	0.02	TPD52	HGNC:12005	2.00663	2.94e-16
hsa-mir-144-3p	MIMAT0000436	-2.105	0.02	MCL1	HGNC:6943	1.98	0
hsa-mir-144-3p	MIMAT0000436	-2.105	0.02	BTG2	HGNC:1131	1.97628	0
hsa-mir-144-3p	MIMAT0000436	-2.105	0.02	FKBP14	HGNC:18625	1.96219	2.52e-07
hsa-mir-144-3p	MIMAT0000436	-2.105	0.02	RIC1	HGNC:17686	1.91513	5.78e-11
hsa-mir-144-3p	MIMAT0000436	-2.105	0.02	ITGA8	HGNC:6144	1.89732	0.00902
hsa-mir-144-3p	MIMAT0000436	-2.105	0.02	TXNIP	HGNC:16952	1.8817	2.48e-06
hsa-mir-144-3p	MIMAT0000436	-2.105	0.02	OXR1	HGNC:15822	1.87276	3.37e-07
hsa-mir-144-3p	MIMAT0000436	-2.105	0.02	DENND5B	HGNC:28338	1.84914	0.02
hsa-mir-144-3p	MIMAT0000436	-2.105	0.02	PPP6C	HGNC:9323	1.8246	4.36e-11
hsa-mir-144-3p	MIMAT0000436	-2.105	0.02	FZD6	HGNC:4044	1.75242	2.66e-07
hsa-mir-144-3p	MIMAT0000436	-2.105	0.02	BTBD3	HGNC:15854	1.63327	0.0173
hsa-mir-144-3p	MIMAT0000436	-2.105	0.02	MLEC	HGNC:28973	1.58791	3.36e-07
hsa-mir-144-3p	MIMAT0000436	-2.105	0.02	BTAF1	HGNC:17307	1.57398	6.01e-07
hsa-mir-144-3p	MIMAT0000436	-2.105	0.02	SLC38A2	HGNC:13448	1.56264	1.15e-05
hsa-mir-144-3p	MIMAT0000436	-2.105	0.02	REEP5	HGNC:30077	1.55323	3.9e-08
hsa-mir-144-3p	MIMAT0000436	-2.105	0.02	RAB1A	HGNC:9758	1.53926	3.14e-07
hsa-mir-144-3p	MIMAT0000436	-2.105	0.02	TTC37	HGNC:23639	1.5197	1.3e-05
hsa-mir-151a-3p	MIMAT0000757	-1.63038	0.00015	DKK1	HGNC:2891	2.55065	0.000767
hsa-mir-151a-3p	MIMAT0000757	-1.63038	0.00015	IDS	HGNC:5389	2.55	0
hsa-mir-151a-3p	MIMAT0000757	-1.63038	0.00015	ARRDC3	HGNC:29263	2.4991	9.41e-11
hsa-mir-151a-3p	MIMAT0000757	-1.63038	0.00015	TMED2	HGNC:16996	2.47016	1.97e-18
hsa-mir-151a-3p	MIMAT0000757	-1.63038	0.00015	IL6ST	HGNC:6021	2.46058	4.27e-11
hsa-mir-151a-3p	MIMAT0000757	-1.63038	0.00015	GLCCI1	HGNC:18713	2.41098	0.03
hsa-mir-151a-3p	MIMAT0000757	-1.63038	0.00015	MTHFD2	HGNC:7434	2.3203	5.93e-09
hsa-mir-151a-3p	MIMAT0000757	-1.63038	0.00015	SURF4	HGNC:11476	2.28	0
hsa-mir-151a-3p	MIMAT0000757	-1.63038	0.00015	NCOA3	HGNC:7670	2.23307	8.22e-11
hsa-mir-151a-3p	MIMAT0000757	-1.63038	0.00015	TCTN3	HGNC:24519	2.09611	4.63e-12
hsa-mir-151a-3p	MIMAT0000757	-1.63038	0.00015	CREB3L2	HGNC:23720	2.07954	1.66e-11
hsa-mir-151a-3p	MIMAT0000757	-1.63038	0.00015	ALDH18A1	HGNC:9722	2.05583	7.04e-12
hsa-mir-151a-3p	MIMAT0000757	-1.63038	0.00015	PPP1CC	HGNC:9283	1.98205	3.82e-11
hsa-mir-151a-3p	MIMAT0000757	-1.63038	0.00015	MCL1	HGNC:6943	1.98	0
hsa-mir-151a-3p	MIMAT0000757	-1.63038	0.00015	DDX5	HGNC:2746	1.97831	3.09e-14
hsa-mir-151a-3p	MIMAT0000757	-1.63038	0.00015	ARF1	HGNC:652	1.925	3.66e-18
hsa-mir-151a-3p	MIMAT0000757	-1.63038	0.00015	SUB1	HGNC:19985	1.89209	1.17e-11
hsa-mir-151a-3p	MIMAT0000757	-1.63038	0.00015	PPP6C	HGNC:9323	1.8246	4.36e-11
hsa-mir-151a-3p	MIMAT0000757	-1.63038	0.00015	MTDH	HGNC:29608	1.82396	2.01e-09
hsa-mir-151a-3p	MIMAT0000757	-1.63038	0.00015	HSP90AB1	HGNC:5258	1.81545	3.19e-13
hsa-mir-151a-3p	MIMAT0000757	-1.63038	0.00015	TMED4	HGNC:22301	1.74891	7.46e-18
hsa-mir-151a-3p	MIMAT0000757	-1.63038	0.00015	YKT6	HGNC:16959	1.7174	8.48e-11
hsa-mir-151a-3p	MIMAT0000757	-1.63038	0.00015	XPOT	HGNC:12826	1.70577	1.91e-07
hsa-mir-151a-3p	MIMAT0000757	-1.63038	0.00015	FAM102A	HGNC:31419	1.64	0.04
hsa-mir-151a-3p	MIMAT0000757	-1.63038	0.00015	CCNG1	HGNC:1592	1.63945	1.08e-05
hsa-mir-151a-3p	MIMAT0000757	-1.63038	0.00015	SLC38A1	HGNC:13447	1.63199	2.53e-06
hsa-mir-151a-3p	MIMAT0000757	-1.63038	0.00015	NRAS	HGNC:7989	1.62285	1.25e-05
hsa-mir-151a-3p	MIMAT0000757	-1.63038	0.00015	ANXA2	HGNC:537	1.59357	8.14e-07
hsa-mir-151a-3p	MIMAT0000757	-1.63038	0.00015	PHC3	HGNC:15682	1.59159	3.06e-11
hsa-mir-151a-3p	MIMAT0000757	-1.63038	0.00015	MLEC	HGNC:28973	1.58791	3.36e-07
hsa-mir-151a-3p	MIMAT0000757	-1.63038	0.00015	COPS2	HGNC:30747	1.58334	5.07e-05
hsa-mir-151a-3p	MIMAT0000757	-1.63038	0.00015	ARPP19	HGNC:16967	1.56301	7.17e-07
hsa-mir-151a-3p	MIMAT0000757	-1.63038	0.00015	KLF6	HGNC:2235	1.54446	2.89e-05
hsa-mir-151a-3p	MIMAT0000757	-1.63038	0.00015	EEF1A1	HGNC:3189	1.53	0
hsa-mir-151a-3p	MIMAT0000757	-1.63038	0.00015	TM9SF3	HGNC:21529	1.51259	9.92e-08
hsa-mir-151a-3p	MIMAT0000757	-1.63038	0.00015	ZFAND5	HGNC:13008	1.51018	6.38e-08
hsa-mir-151a-3p	MIMAT0000757	-1.63038	0.00015	CASC4	HGNC:24892	1.49531	4.55e-11
hsa-mir-151a-5p	MIMAT0004697	-2.92396	0.00531	DUSP1	HGNC:3064	2.29366	5.85e-10
hsa-mir-151a-5p	MIMAT0004697	-2.92396	0.00531	AIG1	HGNC:21607	2.2933	1.6e-10
hsa-mir-151a-5p	MIMAT0004697	-2.92396	0.00531	UFC1	HGNC:26941	2.11475	1.9e-15
hsa-mir-151a-5p	MIMAT0004697	-2.92396	0.00531	ERGIC2	HGNC:30208	2.11404	2.31e-08
hsa-mir-151a-5p	MIMAT0004697	-2.92396	0.00531	HSPA8	HGNC:5241	2.0772	1.22e-13
hsa-mir-151a-5p	MIMAT0004697	-2.92396	0.00531	KDELR2	HGNC:6305	2.07155	2.11e-12
hsa-mir-151a-5p	MIMAT0004697	-2.92396	0.00531	RHOH	HGNC:686	2.05611	2.14e-06
hsa-mir-151a-5p	MIMAT0004697	-2.92396	0.00531	OS9	HGNC:16994	1.93481	1.25e-14
hsa-mir-151a-5p	MIMAT0004697	-2.92396	0.00531	EEF2	HGNC:3214	1.90843	7.39e-15
hsa-mir-151a-5p	MIMAT0004697	-2.92396	0.00531	TXNIP	HGNC:16952	1.8817	2.48e-06
hsa-mir-151a-5p	MIMAT0004697	-2.92396	0.00531	RALGPS2	HGNC:30279	1.86897	6.88e-06
hsa-mir-151a-5p	MIMAT0004697	-2.92396	0.00531	STAT1	HGNC:11362	1.81574	4.29e-06
hsa-mir-151a-5p	MIMAT0004697	-2.92396	0.00531	HSP90AB1	HGNC:5258	1.81545	3.19e-13
hsa-mir-151a-5p	MIMAT0004697	-2.92396	0.00531	SLC1A5	HGNC:10943	1.78967	8.52e-11
hsa-mir-151a-5p	MIMAT0004697	-2.92396	0.00531	STARD7	HGNC:18063	1.76824	4.31e-21
hsa-mir-151a-5p	MIMAT0004697	-2.92396	0.00531	RHOB	HGNC:668	1.73728	9.41e-08
hsa-mir-151a-5p	MIMAT0004697	-2.92396	0.00531	CANX	HGNC:1473	1.7293	1.64e-11
hsa-mir-151a-5p	MIMAT0004697	-2.92396	0.00531	COPS6	HGNC:21749	1.69438	2.36e-15
hsa-mir-151a-5p	MIMAT0004697	-2.92396	0.00531	SLC7A1	HGNC:11057	1.68376	2.23e-08
hsa-mir-151a-5p	MIMAT0004697	-2.92396	0.00531	COPZ1	HGNC:2243	1.67791	2.36e-11
hsa-mir-151a-5p	MIMAT0004697	-2.92396	0.00531	FAM102A	HGNC:31419	1.64	0.04
hsa-mir-151a-5p	MIMAT0004697	-2.92396	0.00531	TM9SF1	HGNC:11864	1.62244	3.19e-12
hsa-mir-151a-5p	MIMAT0004697	-2.92396	0.00531	PRKD3	HGNC:9408	1.61974	0.000703
hsa-mir-151a-5p	MIMAT0004697	-2.92396	0.00531	RAB14	HGNC:16524	1.60095	7.45e-09
hsa-mir-151a-5p	MIMAT0004697	-2.92396	0.00531	ATP5B	HGCN: 830	1.59212	1.06e-12
hsa-mir-151a-5p	MIMAT0004697	-2.92396	0.00531	SLC39A9	HGNC:20182	1.5886	2.46e-09
hsa-mir-151a-5p	MIMAT0004697	-2.92396	0.00531	DDB1	HGNC:2717	1.58032	5.49e-15
hsa-mir-151a-5p	MIMAT0004697	-2.92396	0.00531	SLC38A2	HGNC:13448	1.56264	1.15e-05
hsa-mir-151a-5p	MIMAT0004697	-2.92396	0.00531	SGK1	HGNC:10810	1.5549	0.0052
hsa-mir-151a-5p	MIMAT0004697	-2.92396	0.00531	MIA3	HGNC:24008	1.5451	6.03e-07
hsa-mir-151a-5p	MIMAT0004697	-2.92396	0.00531	NFKBIZ	HGNC:29805	1.53039	1.5e-05
hsa-mir-151a-5p	MIMAT0004697	-2.92396	0.00531	ERGIC1	HGNC:29205	1.5163	2.6e-12
hsa-mir-155-5p	MIMAT0000646	-4.68975	0.00297	KCNN3	HGNC:6292	3.6	0.04
hsa-mir-155-5p	MIMAT0000646	-4.68975	0.00297	BMP6	HGNC:1073	3.5852	0
hsa-mir-155-5p	MIMAT0000646	-4.68975	0.00297	LSR	HGNC:29572	3.48	0
hsa-mir-155-5p	MIMAT0000646	-4.68975	0.00297	MYEOV	HGNC:7563	3.39	0
hsa-mir-155-5p	MIMAT0000646	-4.68975	0.00297	IGF1	HGNC:5464	3.26302	0
hsa-mir-155-5p	MIMAT0000646	-4.68975	0.00297	ISG20	HGNC:6130	3.22	0
hsa-mir-155-5p	MIMAT0000646	-4.68975	0.00297	SEL1L	HGNC:10717	3.09353	9.48e-21
hsa-mir-155-5p	MIMAT0000646	-4.68975	0.00297	SRPRB	HGNC:24085	3.07124	1.18e-28
hsa-mir-155-5p	MIMAT0000646	-4.68975	0.00297	LAMP3	HGNC:14582	3.04689	0.01
hsa-mir-155-5p	MIMAT0000646	-4.68975	0.00297	LRFN3	HGNC:28370	2.93	0
hsa-mir-155-5p	MIMAT0000646	-4.68975	0.00297	RPL30	HGNC:10333	2.92271	2.65e-24
hsa-mir-155-5p	MIMAT0000646	-4.68975	0.00297	CYB5R2	HGNC:24376	2.89	0.01
hsa-mir-155-5p	MIMAT0000646	-4.68975	0.00297	SDC1	HGNC:10658	2.87282	0
hsa-mir-155-5p	MIMAT0000646	-4.68975	0.00297	TP53INP1	HGNC:18022	2.868	5.91e-18
hsa-mir-155-5p	MIMAT0000646	-4.68975	0.00297	ATP6V0E1	HGNC:863	2.84497	4.28e-18
hsa-mir-155-5p	MIMAT0000646	-4.68975	0.00297	SEC61A1	HGNC:18276	2.814	1.75e-35
hsa-mir-155-5p	MIMAT0000646	-4.68975	0.00297	CAV1	HGNC:1527	2.8	0.03
hsa-mir-155-5p	MIMAT0000646	-4.68975	0.00297	JCHAIN	HGNC:5713	2.76759	1.86e-05
hsa-mir-155-5p	MIMAT0000646	-4.68975	0.00297	PERP	HGNC:17637	2.76143	0
hsa-mir-155-5p	MIMAT0000646	-4.68975	0.00297	EPB41L1	HGNC:3378	2.76	0.02
hsa-mir-155-5p	MIMAT0000646	-4.68975	0.00297	DUSP5	HGNC:3071	2.70171	0
hsa-mir-155-5p	MIMAT0000646	-4.68975	0.00297	SAR1B	HGNC:10535	2.68453	7.64e-15
hsa-mir-155-5p	MIMAT0000646	-4.68975	0.00297	IRF4	HGNC:6119	2.65493	0.01
hsa-mir-155-5p	MIMAT0000646	-4.68975	0.00297	CXXC4	HGNC:24593	2.65	0.01
hsa-mir-155-5p	MIMAT0000646	-4.68975	0.00297	PELI1	HGNC:8827	2.63	0
hsa-mir-155-5p	MIMAT0000646	-4.68975	0.00297	STT3A	HGNC:6172	2.62015	5.11e-19
hsa-mir-155-5p	MIMAT0000646	-4.68975	0.00297	DNAJC10	HGNC:24637	2.60054	7.96e-12
hsa-mir-155-5p	MIMAT0000646	-4.68975	0.00297	RPLP0	HGNC:10371	2.58049	1.21e-24
hsa-mir-155-5p	MIMAT0000646	-4.68975	0.00297	SPCS1	HGNC:23401	2.57811	1.58e-23
hsa-mir-155-5p	MIMAT0000646	-4.68975	0.00297	MAMDC2	HGNC:23673	2.57727	6.09e-18
hsa-mir-155-5p	MIMAT0000646	-4.68975	0.00297	ST6GAL1	HGNC:10860	2.56619	0.01
hsa-mir-155-5p	MIMAT0000646	-4.68975	0.00297	ATP8B2	HGNC:13534	2.56417	6.08e-16
hsa-mir-155-5p	MIMAT0000646	-4.68975	0.00297	DKK1	HGNC:2891	2.55065	0.000767
hsa-mir-155-5p	MIMAT0000646	-4.68975	0.00297	IDS	HGNC:5389	2.55	0
hsa-mir-155-5p	MIMAT0000646	-4.68975	0.00297	PGM3	HGNC:8907	2.54785	2.24e-11
hsa-mir-155-5p	MIMAT0000646	-4.68975	0.00297	EIF2AK3	HGNC:3255	2.53933	7.7e-15
hsa-mir-155-5p	MIMAT0000646	-4.68975	0.00297	HSPA13	HGNC:11375	2.5372	9.32e-15
hsa-mir-155-5p	MIMAT0000646	-4.68975	0.00297	HYOU1	HGNC:16931	2.51813	3.36e-18
hsa-mir-155-5p	MIMAT0000646	-4.68975	0.00297	IFITM1	HGNC:5412	2.50739	0.01
hsa-mir-155-5p	MIMAT0000646	-4.68975	0.00297	ARRDC3	HGNC:29263	2.4991	9.41e-11
hsa-mir-155-5p	MIMAT0000646	-4.68975	0.00297	CKAP4	HGNC:16991	2.49	0
hsa-mir-155-5p	MIMAT0000646	-4.68975	0.00297	EEF1A2	HGNC:3192	2.48108	5.2e-19
hsa-mir-155-5p	MIMAT0000646	-4.68975	0.00297	DNAJC1	HGNC:20090	2.4704	0.01
hsa-mir-155-5p	MIMAT0000646	-4.68975	0.00297	TMED2	HGNC:16996	2.47016	1.97e-18
hsa-mir-155-5p	MIMAT0000646	-4.68975	0.00297	TSPAN3	HGNC:17752	2.4666	7.49e-18
hsa-mir-155-5p	MIMAT0000646	-4.68975	0.00297	UBE2J1	HGNC:17598	2.46124	1.86e-16
hsa-mir-155-5p	MIMAT0000646	-4.68975	0.00297	IL6ST	HGNC:6021	2.46058	4.27e-11
hsa-mir-155-5p	MIMAT0000646	-4.68975	0.00297	ELL2	HGNC:17064	2.43555	5.01e-14
hsa-mir-155-5p	MIMAT0000646	-4.68975	0.00297	COPG1	HGNC:2236	2.427	2.21e-25
hsa-mir-155-5p	MIMAT0000646	-4.68975	0.00297	SEC11C	HGNC:23400	2.41901	0.01
hsa-mir-155-5p	MIMAT0000646	-4.68975	0.00297	GLCCI1	HGNC:18713	2.41098	0.03
hsa-mir-155-5p	MIMAT0000646	-4.68975	0.00297	GANAB	HGNC:4138	2.39969	2.88e-23
hsa-mir-155-5p	MIMAT0000646	-4.68975	0.00297	CADPS2	HGNC:16018	2.39157	2.91e-08
hsa-mir-155-5p	MIMAT0000646	-4.68975	0.00297	OGT	HGNC:8127	2.38555	3.17e-15
hsa-mir-155-5p	MIMAT0000646	-4.68975	0.00297	TRAM1	HGNC:20568	2.3752	1.8e-20
hsa-mir-155-5p	MIMAT0000646	-4.68975	0.00297	DNAJB9	HGNC:6968	2.3707	0.03
hsa-mir-155-5p	MIMAT0000646	-4.68975	0.00297	CDKN2A	HGNC:1787	2.37	0.02
hsa-mir-155-5p	MIMAT0000646	-4.68975	0.00297	RPL14	HGNC:10305	2.37	0
hsa-mir-155-5p	MIMAT0000646	-4.68975	0.00297	HDLBP	HGNC:4857	2.36711	1.78e-18
hsa-mir-155-5p	MIMAT0000646	-4.68975	0.00297	AQP3	HGNC:636	2.36	0.04
hsa-mir-155-5p	MIMAT0000646	-4.68975	0.00297	PAOX	HGNC:20837	2.36	0.01
hsa-mir-155-5p	MIMAT0000646	-4.68975	0.00297	NDNF	HGNC:26256	2.35385	0.02
hsa-mir-155-5p	MIMAT0000646	-4.68975	0.00297	HGF	HGNC:4893	2.35226	0.00675
hsa-mir-155-5p	MIMAT0000646	-4.68975	0.00297	SLC1A4	HGNC:10942	2.34002	2.35e-19
hsa-mir-155-5p	MIMAT0000646	-4.68975	0.00297	HAX1	HGNC:16915	2.33701	5.46e-15
hsa-mir-155-5p	MIMAT0000646	-4.68975	0.00297	CALU	HGNC:1458	2.32625	1.46e-13
hsa-mir-155-5p	MIMAT0000646	-4.68975	0.00297	LMAN1	HGNC:6631	2.32399	6.65e-13
hsa-mir-155-5p	MIMAT0000646	-4.68975	0.00297	MTHFD2	HGNC:7434	2.3203	5.93e-09
hsa-mir-155-5p	MIMAT0000646	-4.68975	0.00297	NOL3	HGNC:7869	2.32	0.05
hsa-mir-155-5p	MIMAT0000646	-4.68975	0.00297	PSAT1	HGNC:19129	2.31056	1.46e-05
hsa-mir-155-5p	MIMAT0000646	-4.68975	0.00297	WIPI1	HGNC:25471	2.30061	0
hsa-mir-155-5p	MIMAT0000646	-4.68975	0.00297	CFL2	HGNC:1875	2.29978	1.37e-10
hsa-mir-155-5p	MIMAT0000646	-4.68975	0.00297	DUSP1	HGNC:3064	2.29366	5.85e-10
hsa-mir-155-5p	MIMAT0000646	-4.68975	0.00297	XBP1	HGNC:12801	2.28575	4.52e-19
hsa-mir-155-5p	MIMAT0000646	-4.68975	0.00297	FAM3C	HGNC:18664	2.28	0
hsa-mir-155-5p	MIMAT0000646	-4.68975	0.00297	TXNDC11	HGNC:28030	2.27879	0.01
hsa-mir-155-5p	MIMAT0000646	-4.68975	0.00297	FBXW7	HGNC:16712	2.27624	2.82e-13
hsa-mir-155-5p	MIMAT0000646	-4.68975	0.00297	HSP90B1	HGNC:12028	2.27437	1.84e-14
hsa-mir-155-5p	MIMAT0000646	-4.68975	0.00297	RPL18	HGNC:10310	2.27377	4e-23
hsa-mir-155-5p	MIMAT0000646	-4.68975	0.00297	NARS	HGNC: 7643	2.2644	1.08e-13
hsa-mir-155-5p	MIMAT0000646	-4.68975	0.00297	LYSMD3	HGNC:26969	2.26038	1.45e-11
hsa-mir-155-5p	MIMAT0000646	-4.68975	0.00297	GADD45A	HGNC:4095	2.26	0.01
hsa-mir-155-5p	MIMAT0000646	-4.68975	0.00297	B2M	HGNC:914	2.25632	3.28e-19
hsa-mir-155-5p	MIMAT0000646	-4.68975	0.00297	SELENOT	HGNC:18136	2.25463	6.28e-22
hsa-mir-155-5p	MIMAT0000646	-4.68975	0.00297	MAPK13	HGNC:6875	2.25	0.03
hsa-mir-155-5p	MIMAT0000646	-4.68975	0.00297	ATF3	HGNC:785	2.24971	0.0146
hsa-mir-155-5p	MIMAT0000646	-4.68975	0.00297	CUTA	HGNC:21101	2.21213	3.17e-21
hsa-mir-155-5p	MIMAT0000646	-4.68975	0.00297	HERPUD1	HGNC:13744	2.21075	0.01
hsa-mir-155-5p	MIMAT0000646	-4.68975	0.00297	SEC24D	HGNC:10706	2.19905	7.69e-16
hsa-mir-155-5p	MIMAT0000646	-4.68975	0.00297	LDHA	HGNC:6535	2.19591	9.09e-12
hsa-mir-155-5p	MIMAT0000646	-4.68975	0.00297	EMC4	HGNC:28032	2.19514	3.24e-21
hsa-mir-155-5p	MIMAT0000646	-4.68975	0.00297	HSPA5	HGNC:5238	2.19034	8.3e-14
hsa-mir-155-5p	MIMAT0000646	-4.68975	0.00297	IFNAR1	HGNC:5432	2.19006	2.63e-12
hsa-mir-155-5p	MIMAT0000646	-4.68975	0.00297	CCNC	HGNC:1581	2.18742	4e-09
hsa-mir-155-5p	MIMAT0000646	-4.68975	0.00297	TMBIM6	HGNC:11723	2.17579	9.17e-15
hsa-mir-155-5p	MIMAT0000646	-4.68975	0.00297	MRPL50	HGNC:16654	2.17452	4.6e-15
hsa-mir-155-5p	MIMAT0000646	-4.68975	0.00297	RPL3	HGNC:10332	2.16407	4.52e-19
hsa-mir-155-5p	MIMAT0000646	-4.68975	0.00297	TRMT112	HGNC:26940	2.14585	3.58e-20
hsa-mir-155-5p	MIMAT0000646	-4.68975	0.00297	EPRS	HGNC: 3418	2.14359	5.72e-11
hsa-mir-155-5p	MIMAT0000646	-4.68975	0.00297	MX1	HGNC:7532	2.13078	5.54e-05
hsa-mir-155-5p	MIMAT0000646	-4.68975	0.00297	TXN	HGNC:12435	2.12949	7.07e-09
hsa-mir-155-5p	MIMAT0000646	-4.68975	0.00297	IDH3A	HGNC:5384	2.12472	4.71e-12
hsa-mir-155-5p	MIMAT0000646	-4.68975	0.00297	ERGIC2	HGNC:30208	2.11404	2.31e-08
hsa-mir-155-5p	MIMAT0000646	-4.68975	0.00297	ITGA3	HGNC:6139	2.11	0.01
hsa-mir-155-5p	MIMAT0000646	-4.68975	0.00297	DEPTOR	HGNC:22953	2.09444	0.000531
hsa-mir-155-5p	MIMAT0000646	-4.68975	0.00297	GLRX	HGNC:4330	2.09304	9.65e-05
hsa-mir-155-5p	MIMAT0000646	-4.68975	0.00297	PRKCZ	HGNC:9412	2.09	0.01
hsa-mir-155-5p	MIMAT0000646	-4.68975	0.00297	ODC1	HGNC:8109	2.08113	2.76e-13
hsa-mir-155-5p	MIMAT0000646	-4.68975	0.00297	FOXO3	HGNC:3821	2.08051	5.56e-11
hsa-mir-155-5p	MIMAT0000646	-4.68975	0.00297	VCP	HGNC:12666	2.08048	3.77e-20
hsa-mir-155-5p	MIMAT0000646	-4.68975	0.00297	PDIA4	HGNC:30167	2.0802	1.4e-09
hsa-mir-155-5p	MIMAT0000646	-4.68975	0.00297	CREB3L2	HGNC:23720	2.07954	1.66e-11
hsa-mir-155-5p	MIMAT0000646	-4.68975	0.00297	CDKN1A	HGNC:1784	2.06524	0
hsa-mir-155-5p	MIMAT0000646	-4.68975	0.00297	JUN	HGNC:6204	2.05867	6.54e-08
hsa-mir-155-5p	MIMAT0000646	-4.68975	0.00297	CLIC4	HGNC:13518	2.05819	2.22e-08
hsa-mir-155-5p	MIMAT0000646	-4.68975	0.00297	FNDC3B	HGNC:24670	2.05422	3.01e-14
hsa-mir-155-5p	MIMAT0000646	-4.68975	0.00297	ZNF275	HGNC:13069	2.05	0.03
hsa-mir-155-5p	MIMAT0000646	-4.68975	0.00297	ISCU	HGNC:29882	2.03997	1.03e-15
hsa-mir-155-5p	MIMAT0000646	-4.68975	0.00297	IFI6	HGNC:4054	2.03	0.01
hsa-mir-155-5p	MIMAT0000646	-4.68975	0.00297	RPS11	HGNC:10384	2.03	0
hsa-mir-155-5p	MIMAT0000646	-4.68975	0.00297	EEF1D	HGNC:3211	2.02079	7.57e-21
hsa-mir-155-5p	MIMAT0000646	-4.68975	0.00297	KIAA0040	HGNC:28950	2.01566	2.06e-11
hsa-mir-155-5p	MIMAT0000646	-4.68975	0.00297	TPD52	HGNC:12005	2.00663	2.94e-16
hsa-mir-155-5p	MIMAT0000646	-4.68975	0.00297	GAS6	HGNC:4168	2.00137	0.02
hsa-mir-155-5p	MIMAT0000646	-4.68975	0.00297	PSMB4	HGNC:9541	1.99908	2.83e-18
hsa-mir-155-5p	MIMAT0000646	-4.68975	0.00297	GLT8D1	HGNC:24870	1.99628	9.08e-11
hsa-mir-155-5p	MIMAT0000646	-4.68975	0.00297	CPEB4	HGNC:21747	1.99577	9.76e-08
hsa-mir-155-5p	MIMAT0000646	-4.68975	0.00297	PSME2	HGNC:9569	1.98772	2.69e-10
hsa-mir-155-5p	MIMAT0000646	-4.68975	0.00297	COX7A2	HGNC:2288	1.98508	2.9e-10
hsa-mir-155-5p	MIMAT0000646	-4.68975	0.00297	PPP1CC	HGNC:9283	1.98205	3.82e-11
hsa-mir-155-5p	MIMAT0000646	-4.68975	0.00297	MCL1	HGNC:6943	1.98	0
hsa-mir-155-5p	MIMAT0000646	-4.68975	0.00297	P4HB	HGNC:8548	1.98	0
hsa-mir-155-5p	MIMAT0000646	-4.68975	0.00297	DUSP10	HGNC:3065	1.97952	0.00264
hsa-mir-155-5p	MIMAT0000646	-4.68975	0.00297	BTG2	HGNC:1131	1.97628	0
hsa-mir-155-5p	MIMAT0000646	-4.68975	0.00297	ARF4	HGNC:655	1.97165	1.57e-12
hsa-mir-155-5p	MIMAT0000646	-4.68975	0.00297	TMED10	HGNC:16998	1.97064	5.45e-13
hsa-mir-155-5p	MIMAT0000646	-4.68975	0.00297	PHF1	HGNC:8919	1.97	0.03
hsa-mir-155-5p	MIMAT0000646	-4.68975	0.00297	SLC3A2	HGNC:11026	1.9622	8.61e-13
hsa-mir-155-5p	MIMAT0000646	-4.68975	0.00297	RCN1	HGNC:9934	1.9509	2.16e-09
hsa-mir-155-5p	MIMAT0000646	-4.68975	0.00297	SLC39A7	HGNC:4927	1.94466	1.42e-14
hsa-mir-155-5p	MIMAT0000646	-4.68975	0.00297	TMSB10	HGNC:11879	1.93929	2.43e-16
hsa-mir-155-5p	MIMAT0000646	-4.68975	0.00297	SEC23B	HGNC:10702	1.9354	1.71e-11
hsa-mir-155-5p	MIMAT0000646	-4.68975	0.00297	IFI16	HGNC:5395	1.9342	2.4e-06
hsa-mir-155-5p	MIMAT0000646	-4.68975	0.00297	RAPGEF2	HGNC:16854	1.93369	1.72e-05
hsa-mir-155-5p	MIMAT0000646	-4.68975	0.00297	YIPF5	HGNC:24877	1.9304	6.01e-14
hsa-mir-155-5p	MIMAT0000646	-4.68975	0.00297	SEC14L1	HGNC:10698	1.93	0
hsa-mir-155-5p	MIMAT0000646	-4.68975	0.00297	NSF	HGNC:8016	1.92792	2.19e-14
hsa-mir-155-5p	MIMAT0000646	-4.68975	0.00297	ARF1	HGNC:652	1.925	3.66e-18
hsa-mir-155-5p	MIMAT0000646	-4.68975	0.00297	NFKBIA	HGNC:7797	1.92022	4.94e-09
hsa-mir-155-5p	MIMAT0000646	-4.68975	0.00297	GADD45B	HGNC:4096	1.91932	0.000838
hsa-mir-155-5p	MIMAT0000646	-4.68975	0.00297	RIC1	HGNC:17686	1.91513	5.78e-11
hsa-mir-155-5p	MIMAT0000646	-4.68975	0.00297	EEF2	HGNC:3214	1.90843	7.39e-15
hsa-mir-155-5p	MIMAT0000646	-4.68975	0.00297	ADAR	HGNC:225	1.90633	5.15e-13
hsa-mir-155-5p	MIMAT0000646	-4.68975	0.00297	TAF7	HGNC:11541	1.90427	1.25e-12
hsa-mir-155-5p	MIMAT0000646	-4.68975	0.00297	CDV3	HGNC:26928	1.90408	0.01
hsa-mir-155-5p	MIMAT0000646	-4.68975	0.00297	ZMPSTE24	HGNC:12877	1.89393	2.71e-09
hsa-mir-155-5p	MIMAT0000646	-4.68975	0.00297	UFM1	HGNC:20597	1.89146	3.17e-08
hsa-mir-155-5p	MIMAT0000646	-4.68975	0.00297	WDR6	HGNC:12758	1.8904	2.95e-15
hsa-mir-155-5p	MIMAT0000646	-4.68975	0.00297	RPS19	HGNC:10402	1.88462	5.52e-13
hsa-mir-155-5p	MIMAT0000646	-4.68975	0.00297	TXNIP	HGNC:16952	1.8817	2.48e-06
hsa-mir-155-5p	MIMAT0000646	-4.68975	0.00297	CCDC85C	HGNC:35459	1.88	0.03
hsa-mir-155-5p	MIMAT0000646	-4.68975	0.00297	POLR2H	HGNC:9195	1.87109	2.84e-12
hsa-mir-155-5p	MIMAT0000646	-4.68975	0.00297	MAGED2	HGNC:16353	1.86554	3.55e-11
hsa-mir-155-5p	MIMAT0000646	-4.68975	0.00297	EIF3I	HGNC:3272	1.85358	7.86e-17
hsa-mir-155-5p	MIMAT0000646	-4.68975	0.00297	METTL7A	HGNC:24550	1.8503	0.02
hsa-mir-155-5p	MIMAT0000646	-4.68975	0.00297	TPM4	HGNC:12013	1.84528	2.52e-08
hsa-mir-155-5p	MIMAT0000646	-4.68975	0.00297	RPL38	HGNC:10349	1.84515	4.09e-15
hsa-mir-155-5p	MIMAT0000646	-4.68975	0.00297	NBEA	HGNC:7648	1.84008	0.000309
hsa-mir-155-5p	MIMAT0000646	-4.68975	0.00297	DENND1B	HGNC:28404	1.83006	9.37e-06
hsa-mir-155-5p	MIMAT0000646	-4.68975	0.00297	PPP6C	HGNC:9323	1.8246	4.36e-11
hsa-mir-155-5p	MIMAT0000646	-4.68975	0.00297	MTDH	HGNC:29608	1.82396	2.01e-09
hsa-mir-155-5p	MIMAT0000646	-4.68975	0.00297	SPTLC1	HGNC:11277	1.81887	7.83e-09
hsa-mir-155-5p	MIMAT0000646	-4.68975	0.00297	TMEM205	HGNC:29631	1.81761	2.26e-13
hsa-mir-155-5p	MIMAT0000646	-4.68975	0.00297	TJP1	HGNC:11827	1.81741	0.00412
hsa-mir-155-5p	MIMAT0000646	-4.68975	0.00297	STAT1	HGNC:11362	1.81574	4.29e-06
hsa-mir-155-5p	MIMAT0000646	-4.68975	0.00297	GLO1	HGNC:4323	1.81566	2.37e-07
hsa-mir-155-5p	MIMAT0000646	-4.68975	0.00297	HSP90AB1	HGNC:5258	1.81545	3.19e-13
hsa-mir-155-5p	MIMAT0000646	-4.68975	0.00297	RPL37A	HGNC:10348	1.81291	9.65e-19
hsa-mir-155-5p	MIMAT0000646	-4.68975	0.00297	TSC22D3	HGNC:3051	1.80856	3.76e-10
hsa-mir-155-5p	MIMAT0000646	-4.68975	0.00297	GPBP1	HGNC:29520	1.80729	3.59e-09
hsa-mir-155-5p	MIMAT0000646	-4.68975	0.00297	NOP58	HGNC:29926	1.80671	3.37e-09
hsa-mir-155-5p	MIMAT0000646	-4.68975	0.00297	DST	HGNC:1090	1.80438	0.000143
hsa-mir-155-5p	MIMAT0000646	-4.68975	0.00297	YARS	HGNC:12840	1.80126	1.06e-10
hsa-mir-155-5p	MIMAT0000646	-4.68975	0.00297	MAN1A2	HGNC:6822	1.7968	2.86e-09
hsa-mir-155-5p	MIMAT0000646	-4.68975	0.00297	UBE2G1	HGNC:12482	1.79112	2.17e-11
hsa-mir-155-5p	MIMAT0000646	-4.68975	0.00297	TXNDC15	HGNC:20652	1.78997	1.07e-11
hsa-mir-155-5p	MIMAT0000646	-4.68975	0.00297	SLC1A5	HGNC:10943	1.78967	8.52e-11
hsa-mir-155-5p	MIMAT0000646	-4.68975	0.00297	RPL39	HGNC:10350	1.78	0
hsa-mir-155-5p	MIMAT0000646	-4.68975	0.00297	UBE2H	HGNC:12484	1.78	0.04
hsa-mir-155-5p	MIMAT0000646	-4.68975	0.00297	MLLT3	HGNC:7136	1.779	8.25e-05
hsa-mir-155-5p	MIMAT0000646	-4.68975	0.00297	RPL10A	HGNC:10299	1.77861	5.52e-14
hsa-mir-155-5p	MIMAT0000646	-4.68975	0.00297	EEF1B2	HGNC:3208	1.77333	1.33e-11
hsa-mir-155-5p	MIMAT0000646	-4.68975	0.00297	RPS20	HGNC:10405	1.77072	5.26e-18
hsa-mir-155-5p	MIMAT0000646	-4.68975	0.00297	LPIN1	HGNC:13345	1.76615	4.28e-07
hsa-mir-155-5p	MIMAT0000646	-4.68975	0.00297	HEXIM2	HGNC:28591	1.76	0
hsa-mir-155-5p	MIMAT0000646	-4.68975	0.00297	PMM2	HGNC:9115	1.75563	1.09e-13
hsa-mir-155-5p	MIMAT0000646	-4.68975	0.00297	PHGDH	HGNC:8923	1.75384	0.000171
hsa-mir-155-5p	MIMAT0000646	-4.68975	0.00297	FZD6	HGNC:4044	1.75242	2.66e-07
hsa-mir-155-5p	MIMAT0000646	-4.68975	0.00297	SLC16A1	HGNC:10922	1.74668	3.03e-07
hsa-mir-155-5p	MIMAT0000646	-4.68975	0.00297	SESN2	HGNC:20746	1.74	0.04
hsa-mir-155-5p	MIMAT0000646	-4.68975	0.00297	TMEM109	HGNC:28771	1.73965	1.35e-12
hsa-mir-155-5p	MIMAT0000646	-4.68975	0.00297	RHOB	HGNC:668	1.73728	9.41e-08
hsa-mir-155-5p	MIMAT0000646	-4.68975	0.00297	CDK5RAP3	HGNC:18673	1.73725	7.01e-15
hsa-mir-155-5p	MIMAT0000646	-4.68975	0.00297	PSMA4	HGNC:9533	1.73363	2.78e-06
hsa-mir-155-5p	MIMAT0000646	-4.68975	0.00297	CANX	HGNC:1473	1.7293	1.64e-11
hsa-mir-155-5p	MIMAT0000646	-4.68975	0.00297	SERINC1	HGNC:13464	1.72766	3.95e-07
hsa-mir-155-5p	MIMAT0000646	-4.68975	0.00297	PABPC4	HGNC:8557	1.71869	1.08e-10
hsa-mir-155-5p	MIMAT0000646	-4.68975	0.00297	YKT6	HGNC:16959	1.7174	8.48e-11
hsa-mir-155-5p	MIMAT0000646	-4.68975	0.00297	LMNA	HGNC:6636	1.71715	0.0105
hsa-mir-155-5p	MIMAT0000646	-4.68975	0.00297	CREB3	HGNC:2347	1.71468	0.02
hsa-mir-155-5p	MIMAT0000646	-4.68975	0.00297	BET1	HGNC:14562	1.71467	1.33e-07
hsa-mir-155-5p	MIMAT0000646	-4.68975	0.00297	CCT8	HGNC:1623	1.71109	4.92e-10
hsa-mir-155-5p	MIMAT0000646	-4.68975	0.00297	ATF6	HGNC:791	1.70755	6.52e-08
hsa-mir-155-5p	MIMAT0000646	-4.68975	0.00297	XPOT	HGNC:12826	1.70577	1.91e-07
hsa-mir-155-5p	MIMAT0000646	-4.68975	0.00297	GFPT1	HGNC:4241	1.69758	6.66e-09
hsa-mir-155-5p	MIMAT0000646	-4.68975	0.00297	ANAPC16	HGNC:26976	1.69443	2.64e-10
hsa-mir-155-5p	MIMAT0000646	-4.68975	0.00297	STX5	HGNC:11440	1.69086	3.91e-18
hsa-mir-155-5p	MIMAT0000646	-4.68975	0.00297	LAMC1	HGNC:6492	1.69059	1.16e-06
hsa-mir-155-5p	MIMAT0000646	-4.68975	0.00297	MYO6	HGNC:7605	1.68561	4.34e-05
hsa-mir-155-5p	MIMAT0000646	-4.68975	0.00297	SLC7A1	HGNC:11057	1.68376	2.23e-08
hsa-mir-155-5p	MIMAT0000646	-4.68975	0.00297	STRBP	HGNC:16462	1.68058	2.1e-08
hsa-mir-155-5p	MIMAT0000646	-4.68975	0.00297	NEU1	HGNC:7758	1.67999	9.38e-13
hsa-mir-155-5p	MIMAT0000646	-4.68975	0.00297	ASNS	HGNC:753	1.6797	2.56e-07
hsa-mir-155-5p	MIMAT0000646	-4.68975	0.00297	VDAC1	HGNC:12669	1.67833	7.39e-11
hsa-mir-155-5p	MIMAT0000646	-4.68975	0.00297	SSSCA1	HGNC: 11328	1.67723	2.04e-17
hsa-mir-155-5p	MIMAT0000646	-4.68975	0.00297	SCRN1	HGNC:22192	1.67672	1.26e-06
hsa-mir-155-5p	MIMAT0000646	-4.68975	0.00297	SF3B1	HGNC:10768	1.67484	6.02e-07
hsa-mir-155-5p	MIMAT0000646	-4.68975	0.00297	SLC33A1	HGNC:95	1.67477	3.11e-09
hsa-mir-155-5p	MIMAT0000646	-4.68975	0.00297	MYO1D	HGNC:7598	1.67193	1.82e-09
hsa-mir-155-5p	MIMAT0000646	-4.68975	0.00297	RPS6	HGNC:10429	1.6654	9.65e-13
hsa-mir-155-5p	MIMAT0000646	-4.68975	0.00297	ITGA4	HGNC:6140	1.66234	1.16e-05
hsa-mir-155-5p	MIMAT0000646	-4.68975	0.00297	EPM2AIP1	HGNC:19735	1.66187	1.71e-10
hsa-mir-155-5p	MIMAT0000646	-4.68975	0.00297	HSD17B12	HGNC:18646	1.66158	3.04e-08
hsa-mir-155-5p	MIMAT0000646	-4.68975	0.00297	OSTC	HGNC:24448	1.65621	1.41e-10
hsa-mir-155-5p	MIMAT0000646	-4.68975	0.00297	MYL12A	HGNC:16701	1.65247	7.05e-08
hsa-mir-155-5p	MIMAT0000646	-4.68975	0.00297	XRN1	HGNC:30654	1.65174	6.31e-07
hsa-mir-155-5p	MIMAT0000646	-4.68975	0.00297	MRPL53	HGNC:16684	1.64932	6.92e-19
hsa-mir-155-5p	MIMAT0000646	-4.68975	0.00297	MTRR	HGNC:7473	1.64642	1.38e-09
hsa-mir-155-5p	MIMAT0000646	-4.68975	0.00297	MAPKAPK2	HGNC:6887	1.64489	2.76e-07
hsa-mir-155-5p	MIMAT0000646	-4.68975	0.00297	CCNG1	HGNC:1592	1.63945	1.08e-05
hsa-mir-155-5p	MIMAT0000646	-4.68975	0.00297	LAP3	HGNC:18449	1.63779	1.17e-08
hsa-mir-155-5p	MIMAT0000646	-4.68975	0.00297	BTBD3	HGNC:15854	1.63327	0.0173
hsa-mir-155-5p	MIMAT0000646	-4.68975	0.00297	HIGD2A	HGNC:28311	1.63209	3.17e-08
hsa-mir-155-5p	MIMAT0000646	-4.68975	0.00297	HNRNPH1	HGNC:5041	1.63204	5.97e-10
hsa-mir-155-5p	MIMAT0000646	-4.68975	0.00297	SLC38A1	HGNC:13447	1.63199	2.53e-06
hsa-mir-155-5p	MIMAT0000646	-4.68975	0.00297	NR4A2	HGNC:7981	1.63	0.04
hsa-mir-155-5p	MIMAT0000646	-4.68975	0.00297	UAP1	HGNC:12457	1.62735	4.49e-09
hsa-mir-155-5p	MIMAT0000646	-4.68975	0.00297	DERL2	HGNC:17943	1.62392	3e-10
hsa-mir-155-5p	MIMAT0000646	-4.68975	0.00297	TM9SF1	HGNC:11864	1.62244	3.19e-12
hsa-mir-155-5p	MIMAT0000646	-4.68975	0.00297	RPS14	HGNC:10387	1.61575	6.29e-11
hsa-mir-155-5p	MIMAT0000646	-4.68975	0.00297	SERP1	HGNC:10759	1.61418	6.31e-17
hsa-mir-155-5p	MIMAT0000646	-4.68975	0.00297	HIPK2	HGNC:14402	1.61082	1.95e-08
hsa-mir-155-5p	MIMAT0000646	-4.68975	0.00297	CRIM1	HGNC:2359	1.61047	4.61e-14
hsa-mir-155-5p	MIMAT0000646	-4.68975	0.00297	BUB3	HGNC:1151	1.60848	5.11e-08
hsa-mir-155-5p	MIMAT0000646	-4.68975	0.00297	EZR	HGNC:12691	1.60365	2.38e-06
hsa-mir-155-5p	MIMAT0000646	-4.68975	0.00297	RAB14	HGNC:16524	1.60095	7.45e-09
hsa-mir-155-5p	MIMAT0000646	-4.68975	0.00297	SHMT2	HGNC:10852	1.60074	5.44e-06
hsa-mir-155-5p	MIMAT0000646	-4.68975	0.00297	DNAJB5	HGNC:14887	1.6	0.05
hsa-mir-155-5p	MIMAT0000646	-4.68975	0.00297	ANXA2	HGNC:537	1.59357	8.14e-07
hsa-mir-155-5p	MIMAT0000646	-4.68975	0.00297	GUSB	HGNC:4696	1.59349	9.65e-13
hsa-mir-155-5p	MIMAT0000646	-4.68975	0.00297	RPS7	HGNC:10440	1.59	0
hsa-mir-155-5p	MIMAT0000646	-4.68975	0.00297	EIF3L	HGNC:18138	1.58971	2.22e-07
hsa-mir-155-5p	MIMAT0000646	-4.68975	0.00297	SLC39A9	HGNC:20182	1.5886	2.46e-09
hsa-mir-155-5p	MIMAT0000646	-4.68975	0.00297	COPS2	HGNC:30747	1.58334	5.07e-05
hsa-mir-155-5p	MIMAT0000646	-4.68975	0.00297	SIGMAR1	HGNC:8157	1.5816	3.2e-12
hsa-mir-155-5p	MIMAT0000646	-4.68975	0.00297	DDB1	HGNC:2717	1.58032	5.49e-15
hsa-mir-155-5p	MIMAT0000646	-4.68975	0.00297	MAP3K10	HGNC:6849	1.58	0.02
hsa-mir-155-5p	MIMAT0000646	-4.68975	0.00297	BTAF1	HGNC:17307	1.57398	6.01e-07
hsa-mir-155-5p	MIMAT0000646	-4.68975	0.00297	CFLAR	HGNC:1876	1.56671	5.99e-08
hsa-mir-155-5p	MIMAT0000646	-4.68975	0.00297	ARPP19	HGNC:16967	1.56301	7.17e-07
hsa-mir-155-5p	MIMAT0000646	-4.68975	0.00297	SLC38A2	HGNC:13448	1.56264	1.15e-05
hsa-mir-155-5p	MIMAT0000646	-4.68975	0.00297	SLC39A8	HGNC:20862	1.5618	5.42e-07
hsa-mir-155-5p	MIMAT0000646	-4.68975	0.00297	GBA2	HGNC:18986	1.55973	2.48e-15
hsa-mir-155-5p	MIMAT0000646	-4.68975	0.00297	FCHSD2	HGNC:29114	1.55946	0.000261
hsa-mir-155-5p	MIMAT0000646	-4.68975	0.00297	CD274	HGNC:17635	1.55923	0.00716
hsa-mir-155-5p	MIMAT0000646	-4.68975	0.00297	CIRBP	HGNC:1982	1.5573	3.89e-08
hsa-mir-155-5p	MIMAT0000646	-4.68975	0.00297	UBXN4	HGNC:14860	1.55219	1.25e-08
hsa-mir-155-5p	MIMAT0000646	-4.68975	0.00297	DPP7	HGNC:14892	1.55034	2.08e-09
hsa-mir-155-5p	MIMAT0000646	-4.68975	0.00297	COPB1	HGNC:2231	1.55006	1.22e-07
hsa-mir-155-5p	MIMAT0000646	-4.68975	0.00297	TBL1XR1	HGNC:29529	1.54994	2.26e-06
hsa-mir-155-5p	MIMAT0000646	-4.68975	0.00297	SMAD5	HGNC:6771	1.54705	3.05e-11
hsa-mir-155-5p	MIMAT0000646	-4.68975	0.00297	MIA3	HGNC:24008	1.5451	6.03e-07
hsa-mir-155-5p	MIMAT0000646	-4.68975	0.00297	KLF6	HGNC:2235	1.54446	2.89e-05
hsa-mir-155-5p	MIMAT0000646	-4.68975	0.00297	PARP14	HGNC:29232	1.54332	0.00204
hsa-mir-155-5p	MIMAT0000646	-4.68975	0.00297	PJA2	HGNC:17481	1.54104	1.42e-06
hsa-mir-155-5p	MIMAT0000646	-4.68975	0.00297	ENTPD4	HGNC:14573	1.54067	1.92e-09
hsa-mir-155-5p	MIMAT0000646	-4.68975	0.00297	STAT2	HGNC:11363	1.53766	2.99e-08
hsa-mir-155-5p	MIMAT0000646	-4.68975	0.00297	RPL4	HGNC:10353	1.53622	7.33e-10
hsa-mir-155-5p	MIMAT0000646	-4.68975	0.00297	PPM1K	HGNC:25415	1.53429	1.96e-06
hsa-mir-155-5p	MIMAT0000646	-4.68975	0.00297	FAM98A	HGNC:24520	1.53013	3.74e-09
hsa-mir-155-5p	MIMAT0000646	-4.68975	0.00297	EEF1A1	HGNC:3189	1.53	0
hsa-mir-155-5p	MIMAT0000646	-4.68975	0.00297	EIF1	HGNC:3249	1.52267	5.84e-13
hsa-mir-155-5p	MIMAT0000646	-4.68975	0.00297	NFE2L1	HGNC:7781	1.52194	8.73e-07
hsa-mir-155-5p	MIMAT0000646	-4.68975	0.00297	GNAS	HGNC:4392	1.52158	3.52e-16
hsa-mir-155-5p	MIMAT0000646	-4.68975	0.00297	IRF9	HGNC:6131	1.52156	4e-09
hsa-mir-155-5p	MIMAT0000646	-4.68975	0.00297	TTC37	HGNC:23639	1.5197	1.3e-05
hsa-mir-155-5p	MIMAT0000646	-4.68975	0.00297	NADK2	HGNC:26404	1.5192	1.14e-07
hsa-mir-155-5p	MIMAT0000646	-4.68975	0.00297	CSNK1A1	HGNC:2451	1.51783	5.65e-09
hsa-mir-155-5p	MIMAT0000646	-4.68975	0.00297	ERGIC1	HGNC:29205	1.5163	2.6e-12
hsa-mir-155-5p	MIMAT0000646	-4.68975	0.00297	TM9SF3	HGNC:21529	1.51259	9.92e-08
hsa-mir-155-5p	MIMAT0000646	-4.68975	0.00297	ZFAND5	HGNC:13008	1.51018	6.38e-08
hsa-mir-155-5p	MIMAT0000646	-4.68975	0.00297	MRPL24	HGNC:14037	1.50993	1.49e-07
hsa-mir-155-5p	MIMAT0000646	-4.68975	0.00297	KLHDC2	HGNC:20231	1.50992	1.17e-07
hsa-mir-155-5p	MIMAT0000646	-4.68975	0.00297	DCTD	HGNC:2710	1.50887	1.57e-12
hsa-mir-155-5p	MIMAT0000646	-4.68975	0.00297	UBC	HGNC:12468	1.5084	4.95e-10
hsa-mir-155-5p	MIMAT0000646	-4.68975	0.00297	CHST15	HGNC:18137	1.50688	4.84e-11
hsa-mir-155-5p	MIMAT0000646	-4.68975	0.00297	MSANTD4	HGNC:29383	1.50657	1.02e-06
hsa-mir-155-5p	MIMAT0000646	-4.68975	0.00297	EIF3CL	HGNC:26347	1.50566	3.71e-11
hsa-mir-155-5p	MIMAT0000646	-4.68975	0.00297	IFRD1	HGNC:5456	1.50419	2.69e-05
hsa-mir-155-5p	MIMAT0000646	-4.68975	0.00297	CAPN2	HGNC:1479	1.50365	4.43e-05
hsa-mir-155-5p	MIMAT0000646	-4.68975	0.00297	IDE	HGNC:5381	1.50338	5.81e-08
hsa-mir-155-5p	MIMAT0000646	-4.68975	0.00297	IDH2	HGNC:5383	1.50295	1.11e-05
hsa-mir-155-5p	MIMAT0000646	-4.68975	0.00297	CLINT1	HGNC:23186	1.50246	2.47e-06
hsa-mir-155-5p	MIMAT0000646	-4.68975	0.00297	EIF3H	HGNC:3273	1.49931	4.48e-08
hsa-mir-155-5p	MIMAT0000646	-4.68975	0.00297	CASC4	HGNC:24892	1.49531	4.55e-11
hsa-mir-16-1-3p	MIMAT0004489	-1.49599	0.00541268	PRDM1	HGNC:9346	3.53906	0
hsa-mir-16-1-3p	MIMAT0004489	-1.49599	0.00541268	TP53INP1	HGNC:18022	2.868	5.91e-18
hsa-mir-16-1-3p	MIMAT0004489	-1.49599	0.00541268	KLF2	HGNC:6347	2.85	0.01
hsa-mir-16-1-3p	MIMAT0004489	-1.49599	0.00541268	DUSP5	HGNC:3071	2.70171	0
hsa-mir-16-1-3p	MIMAT0004489	-1.49599	0.00541268	CD48	HGNC:1683	2.58056	0
hsa-mir-16-1-3p	MIMAT0004489	-1.49599	0.00541268	PGM3	HGNC:8907	2.54785	2.24e-11
hsa-mir-16-1-3p	MIMAT0004489	-1.49599	0.00541268	OGT	HGNC:8127	2.38555	3.17e-15
hsa-mir-16-1-3p	MIMAT0004489	-1.49599	0.00541268	HGF	HGNC:4893	2.35226	0.00675
hsa-mir-16-1-3p	MIMAT0004489	-1.49599	0.00541268	ANKRD28	HGNC:29024	2.19774	1.28e-06
hsa-mir-16-1-3p	MIMAT0004489	-1.49599	0.00541268	HSPA5	HGNC:5238	2.19034	8.3e-14
hsa-mir-16-1-3p	MIMAT0004489	-1.49599	0.00541268	ZNF460	HGNC:21628	2.10695	3.89e-12
hsa-mir-16-1-3p	MIMAT0004489	-1.49599	0.00541268	PPP1CC	HGNC:9283	1.98205	3.82e-11
hsa-mir-16-1-3p	MIMAT0004489	-1.49599	0.00541268	NSF	HGNC:8016	1.92792	2.19e-14
hsa-mir-16-1-3p	MIMAT0004489	-1.49599	0.00541268	TXNIP	HGNC:16952	1.8817	2.48e-06
hsa-mir-16-1-3p	MIMAT0004489	-1.49599	0.00541268	PPP6C	HGNC:9323	1.8246	4.36e-11
hsa-mir-16-1-3p	MIMAT0004489	-1.49599	0.00541268	RPS20	HGNC:10405	1.77072	5.26e-18
hsa-mir-16-1-3p	MIMAT0004489	-1.49599	0.00541268	RPL15	HGNC:10306	1.76	0
hsa-mir-16-1-3p	MIMAT0004489	-1.49599	0.00541268	PSMA4	HGNC:9533	1.73363	2.78e-06
hsa-mir-16-1-3p	MIMAT0004489	-1.49599	0.00541268	PIGM	HGNC:18858	1.66955	5.92e-10
hsa-mir-16-1-3p	MIMAT0004489	-1.49599	0.00541268	CCNG1	HGNC:1592	1.63945	1.08e-05
hsa-mir-16-1-3p	MIMAT0004489	-1.49599	0.00541268	HNRNPH1	HGNC:5041	1.63204	5.97e-10
hsa-mir-16-1-3p	MIMAT0004489	-1.49599	0.00541268	NDUFA4	HGNC:7687	1.61647	4.51e-09
hsa-mir-16-1-3p	MIMAT0004489	-1.49599	0.00541268	PHC3	HGNC:15682	1.59159	3.06e-11
hsa-mir-16-1-3p	MIMAT0004489	-1.49599	0.00541268	MLEC	HGNC:28973	1.58791	3.36e-07
hsa-mir-16-1-3p	MIMAT0004489	-1.49599	0.00541268	PPM1K	HGNC:25415	1.53429	1.96e-06
hsa-mir-16-1-3p	MIMAT0004489	-1.49599	0.00541268	CSNK1A1	HGNC:2451	1.51783	5.65e-09
hsa-mir-17-3p	MIMAT0000071	-1.53	0	BMP6	HGNC:1073	3.5852	0
hsa-mir-17-3p	MIMAT0000071	-1.53	0	POU2AF1	HGNC:9211	2.95	0
hsa-mir-17-3p	MIMAT0000071	-1.53	0	RPL30	HGNC:10333	2.92271	2.65e-24
hsa-mir-17-3p	MIMAT0000071	-1.53	0	CEP170B	HGNC:20362	2.73	0.04
hsa-mir-17-3p	MIMAT0000071	-1.53	0	IRF4	HGNC:6119	2.65493	0.01
hsa-mir-17-3p	MIMAT0000071	-1.53	0	ERGIC3	HGNC:15927	2.63619	3.59e-24
hsa-mir-17-3p	MIMAT0000071	-1.53	0	PELI1	HGNC:8827	2.63	0
hsa-mir-17-3p	MIMAT0000071	-1.53	0	RPLP0	HGNC:10371	2.58049	1.21e-24
hsa-mir-17-3p	MIMAT0000071	-1.53	0	HYOU1	HGNC:16931	2.51813	3.36e-18
hsa-mir-17-3p	MIMAT0000071	-1.53	0	CKAP4	HGNC:16991	2.49	0
hsa-mir-17-3p	MIMAT0000071	-1.53	0	TMED2	HGNC:16996	2.47016	1.97e-18
hsa-mir-17-3p	MIMAT0000071	-1.53	0	TSPAN3	HGNC:17752	2.4666	7.49e-18
hsa-mir-17-3p	MIMAT0000071	-1.53	0	OGT	HGNC:8127	2.38555	3.17e-15
hsa-mir-17-3p	MIMAT0000071	-1.53	0	HDLBP	HGNC:4857	2.36711	1.78e-18
hsa-mir-17-3p	MIMAT0000071	-1.53	0	EDF1	HGNC:3164	2.34511	1.09e-25
hsa-mir-17-3p	MIMAT0000071	-1.53	0	CYB561	HGNC:2571	2.34	0
hsa-mir-17-3p	MIMAT0000071	-1.53	0	MTHFD2	HGNC:7434	2.3203	5.93e-09
hsa-mir-17-3p	MIMAT0000071	-1.53	0	PSEN2	HGNC:9509	2.25	0
hsa-mir-17-3p	MIMAT0000071	-1.53	0	NCOA3	HGNC:7670	2.23307	8.22e-11
hsa-mir-17-3p	MIMAT0000071	-1.53	0	CUTA	HGNC:21101	2.21213	3.17e-21
hsa-mir-17-3p	MIMAT0000071	-1.53	0	TMBIM6	HGNC:11723	2.17579	9.17e-15
hsa-mir-17-3p	MIMAT0000071	-1.53	0	RPS16	HGNC:10396	2.06695	8.74e-25
hsa-mir-17-3p	MIMAT0000071	-1.53	0	CDKN1A	HGNC:1784	2.06524	0
hsa-mir-17-3p	MIMAT0000071	-1.53	0	CLIC4	HGNC:13518	2.05819	2.22e-08
hsa-mir-17-3p	MIMAT0000071	-1.53	0	DYNLL1	HGNC:15476	2.04701	3.55e-07
hsa-mir-17-3p	MIMAT0000071	-1.53	0	DERL3	HGNC:14236	2.02847	1.76e-10
hsa-mir-17-3p	MIMAT0000071	-1.53	0	EEF1D	HGNC:3211	2.02079	7.57e-21
hsa-mir-17-3p	MIMAT0000071	-1.53	0	COPA	HGNC:2230	2.01029	1.66e-15
hsa-mir-17-3p	MIMAT0000071	-1.53	0	ARPC5L	HGNC:23366	2.01	0.01
hsa-mir-17-3p	MIMAT0000071	-1.53	0	GAS6	HGNC:4168	2.00137	0.02
hsa-mir-17-3p	MIMAT0000071	-1.53	0	CPEB4	HGNC:21747	1.99577	9.76e-08
hsa-mir-17-3p	MIMAT0000071	-1.53	0	CCT7	HGNC:1622	1.9794	1.9e-15
hsa-mir-17-3p	MIMAT0000071	-1.53	0	DDX5	HGNC:2746	1.97831	3.09e-14
hsa-mir-17-3p	MIMAT0000071	-1.53	0	BTG2	HGNC:1131	1.97628	0
hsa-mir-17-3p	MIMAT0000071	-1.53	0	TMED10	HGNC:16998	1.97064	5.45e-13
hsa-mir-17-3p	MIMAT0000071	-1.53	0	PECAM1	HGNC:8823	1.95399	3.85e-05
hsa-mir-17-3p	MIMAT0000071	-1.53	0	SLC39A7	HGNC:4927	1.94466	1.42e-14
hsa-mir-17-3p	MIMAT0000071	-1.53	0	RAPGEF2	HGNC:16854	1.93369	1.72e-05
hsa-mir-17-3p	MIMAT0000071	-1.53	0	YIPF5	HGNC:24877	1.9304	6.01e-14
hsa-mir-17-3p	MIMAT0000071	-1.53	0	ARF1	HGNC:652	1.925	3.66e-18
hsa-mir-17-3p	MIMAT0000071	-1.53	0	RIC1	HGNC:17686	1.91513	5.78e-11
hsa-mir-17-3p	MIMAT0000071	-1.53	0	EEF2	HGNC:3214	1.90843	7.39e-15
hsa-mir-17-3p	MIMAT0000071	-1.53	0	ADAR	HGNC:225	1.90633	5.15e-13
hsa-mir-17-3p	MIMAT0000071	-1.53	0	CDV3	HGNC:26928	1.90408	0.01
hsa-mir-17-3p	MIMAT0000071	-1.53	0	TXNIP	HGNC:16952	1.8817	2.48e-06
hsa-mir-17-3p	MIMAT0000071	-1.53	0	OXR1	HGNC:15822	1.87276	3.37e-07
hsa-mir-17-3p	MIMAT0000071	-1.53	0	YIPF3	HGNC:21023	1.86594	4.4e-19
hsa-mir-17-3p	MIMAT0000071	-1.53	0	RNASET2	HGNC:21686	1.84818	2.19e-06
hsa-mir-17-3p	MIMAT0000071	-1.53	0	TPM4	HGNC:12013	1.84528	2.52e-08
hsa-mir-17-3p	MIMAT0000071	-1.53	0	GLO1	HGNC:4323	1.81566	2.37e-07
hsa-mir-17-3p	MIMAT0000071	-1.53	0	HSP90AB1	HGNC:5258	1.81545	3.19e-13
hsa-mir-17-3p	MIMAT0000071	-1.53	0	UBE2G1	HGNC:12482	1.79112	2.17e-11
hsa-mir-17-3p	MIMAT0000071	-1.53	0	UBE2H	HGNC:12484	1.78	0.04
hsa-mir-17-3p	MIMAT0000071	-1.53	0	ETFA	HGNC:3481	1.74941	1.57e-08
hsa-mir-17-3p	MIMAT0000071	-1.53	0	SESN2	HGNC:20746	1.74	0.04
hsa-mir-17-3p	MIMAT0000071	-1.53	0	TMEM109	HGNC:28771	1.73965	1.35e-12
hsa-mir-17-3p	MIMAT0000071	-1.53	0	PSMA4	HGNC:9533	1.73363	2.78e-06
hsa-mir-17-3p	MIMAT0000071	-1.53	0	CANX	HGNC:1473	1.7293	1.64e-11
hsa-mir-17-3p	MIMAT0000071	-1.53	0	ACADVL	HGNC:92	1.7221	2.28e-10
hsa-mir-17-3p	MIMAT0000071	-1.53	0	YKT6	HGNC:16959	1.7174	8.48e-11
hsa-mir-17-3p	MIMAT0000071	-1.53	0	LMNA	HGNC:6636	1.71715	0.0105
hsa-mir-17-3p	MIMAT0000071	-1.53	0	VPS51	HGNC:1172	1.71417	1.45e-09
hsa-mir-17-3p	MIMAT0000071	-1.53	0	CCT8	HGNC:1623	1.71109	4.92e-10
hsa-mir-17-3p	MIMAT0000071	-1.53	0	PARP1	HGNC:270	1.68664	1.16e-08
hsa-mir-17-3p	MIMAT0000071	-1.53	0	SLIRP	HGNC:20495	1.67868	1.22e-08
hsa-mir-17-3p	MIMAT0000071	-1.53	0	COPZ1	HGNC:2243	1.67791	2.36e-11
hsa-mir-17-3p	MIMAT0000071	-1.53	0	PSMB7	HGNC:9544	1.67265	3.82e-12
hsa-mir-17-3p	MIMAT0000071	-1.53	0	UBALD2	HGNC:28438	1.67	0
hsa-mir-17-3p	MIMAT0000071	-1.53	0	BICD1	HGNC:1049	1.65362	7.16e-09
hsa-mir-17-3p	MIMAT0000071	-1.53	0	PRELID1	HGNC:30255	1.65171	1.07e-14
hsa-mir-17-3p	MIMAT0000071	-1.53	0	MRPL53	HGNC:16684	1.64932	6.92e-19
hsa-mir-17-3p	MIMAT0000071	-1.53	0	CNBP	HGNC:13164	1.64911	2.23e-11
hsa-mir-17-3p	MIMAT0000071	-1.53	0	MTRR	HGNC:7473	1.64642	1.38e-09
hsa-mir-17-3p	MIMAT0000071	-1.53	0	CCNG1	HGNC:1592	1.63945	1.08e-05
hsa-mir-17-3p	MIMAT0000071	-1.53	0	RPS18	HGNC:10401	1.63	0
hsa-mir-17-3p	MIMAT0000071	-1.53	0	EIF1AX	HGNC:3250	1.61219	1.24e-09
hsa-mir-17-3p	MIMAT0000071	-1.53	0	HIPK2	HGNC:14402	1.61082	1.95e-08
hsa-mir-17-3p	MIMAT0000071	-1.53	0	CRIM1	HGNC:2359	1.61047	4.61e-14
hsa-mir-17-3p	MIMAT0000071	-1.53	0	DDX24	HGNC:13266	1.60253	1.02e-11
hsa-mir-17-3p	MIMAT0000071	-1.53	0	SHMT2	HGNC:10852	1.60074	5.44e-06
hsa-mir-17-3p	MIMAT0000071	-1.53	0	SRSF3	HGNC:10785	1.5969	1.23e-07
hsa-mir-17-3p	MIMAT0000071	-1.53	0	NT5C3B	HGNC:28300	1.59	0.02
hsa-mir-17-3p	MIMAT0000071	-1.53	0	EI24	HGNC:13276	1.57699	8.64e-09
hsa-mir-17-3p	MIMAT0000071	-1.53	0	ARPP19	HGNC:16967	1.56301	7.17e-07
hsa-mir-17-3p	MIMAT0000071	-1.53	0	SLC38A2	HGNC:13448	1.56264	1.15e-05
hsa-mir-17-3p	MIMAT0000071	-1.53	0	GBF1	HGNC:4181	1.56029	3.07e-13
hsa-mir-17-3p	MIMAT0000071	-1.53	0	REEP5	HGNC:30077	1.55323	3.9e-08
hsa-mir-17-3p	MIMAT0000071	-1.53	0	UBXN4	HGNC:14860	1.55219	1.25e-08
hsa-mir-17-3p	MIMAT0000071	-1.53	0	COPB1	HGNC:2231	1.55006	1.22e-07
hsa-mir-17-3p	MIMAT0000071	-1.53	0	TBL1XR1	HGNC:29529	1.54994	2.26e-06
hsa-mir-17-3p	MIMAT0000071	-1.53	0	TIMMDC1	HGNC:1321	1.54406	1.52e-07
hsa-mir-17-3p	MIMAT0000071	-1.53	0	PARP14	HGNC:29232	1.54332	0.00204
hsa-mir-17-3p	MIMAT0000071	-1.53	0	RAB1A	HGNC:9758	1.53926	3.14e-07
hsa-mir-17-3p	MIMAT0000071	-1.53	0	STAT2	HGNC:11363	1.53766	2.99e-08
hsa-mir-17-3p	MIMAT0000071	-1.53	0	EHD4	HGNC:3245	1.53488	1.61e-05
hsa-mir-17-3p	MIMAT0000071	-1.53	0	PPM1K	HGNC:25415	1.53429	1.96e-06
hsa-mir-17-3p	MIMAT0000071	-1.53	0	FAM98A	HGNC:24520	1.53013	3.74e-09
hsa-mir-17-3p	MIMAT0000071	-1.53	0	LENG8	HGNC:15500	1.52605	2e-09
hsa-mir-17-3p	MIMAT0000071	-1.53	0	EIF1	HGNC:3249	1.52267	5.84e-13
hsa-mir-17-3p	MIMAT0000071	-1.53	0	NFE2L1	HGNC:7781	1.52194	8.73e-07
hsa-mir-17-3p	MIMAT0000071	-1.53	0	GNAS	HGNC:4392	1.52158	3.52e-16
hsa-mir-17-3p	MIMAT0000071	-1.53	0	CSNK1A1	HGNC:2451	1.51783	5.65e-09
hsa-mir-17-3p	MIMAT0000071	-1.53	0	ZFAND5	HGNC:13008	1.51018	6.38e-08
hsa-mir-17-3p	MIMAT0000071	-1.53	0	MSANTD4	HGNC:29383	1.50657	1.02e-06
hsa-mir-17-3p	MIMAT0000071	-1.53	0	SYNE1	HGNC:17089	1.5	0.02
hsa-mir-17-5p	MIMAT0000070	-2.32	0	MOXD1	HGNC:21063	4.02	0.02
hsa-mir-17-5p	MIMAT0000070	-2.32	0	SCAMP5	HGNC:30386	3.17104	0
hsa-mir-17-5p	MIMAT0000070	-2.32	0	BMP8B	HGNC:1075	3.1	0.01
hsa-mir-17-5p	MIMAT0000070	-2.32	0	BLOC1S5-TXNDC5	HGNC:42001	3.05241	1.1e-39
hsa-mir-17-5p	MIMAT0000070	-2.32	0	WFS1	HGNC:12762	2.92	0
hsa-mir-17-5p	MIMAT0000070	-2.32	0	MANEAL	HGNC:26452	2.89	0
hsa-mir-17-5p	MIMAT0000070	-2.32	0	TP53INP1	HGNC:18022	2.868	5.91e-18
hsa-mir-17-5p	MIMAT0000070	-2.32	0	ATP6V0E1	HGNC:863	2.84497	4.28e-18
hsa-mir-17-5p	MIMAT0000070	-2.32	0	CAV1	HGNC:1527	2.8	0.03
hsa-mir-17-5p	MIMAT0000070	-2.32	0	CEP170B	HGNC:20362	2.73	0.04
hsa-mir-17-5p	MIMAT0000070	-2.32	0	SAR1B	HGNC:10535	2.68453	7.64e-15
hsa-mir-17-5p	MIMAT0000070	-2.32	0	PELI1	HGNC:8827	2.63	0
hsa-mir-17-5p	MIMAT0000070	-2.32	0	DNAJC10	HGNC:24637	2.60054	7.96e-12
hsa-mir-17-5p	MIMAT0000070	-2.32	0	SPCS1	HGNC:23401	2.57811	1.58e-23
hsa-mir-17-5p	MIMAT0000070	-2.32	0	PMEPA1	HGNC:14107	2.54	0.03
hsa-mir-17-5p	MIMAT0000070	-2.32	0	HYOU1	HGNC:16931	2.51813	3.36e-18
hsa-mir-17-5p	MIMAT0000070	-2.32	0	CKAP4	HGNC:16991	2.49	0
hsa-mir-17-5p	MIMAT0000070	-2.32	0	CD38	HGNC:1667	2.48305	3.6e-13
hsa-mir-17-5p	MIMAT0000070	-2.32	0	UBE2J1	HGNC:17598	2.46124	1.86e-16
hsa-mir-17-5p	MIMAT0000070	-2.32	0	ITM2C	HGNC:6175	2.44721	6.15e-13
hsa-mir-17-5p	MIMAT0000070	-2.32	0	ELL2	HGNC:17064	2.43555	5.01e-14
hsa-mir-17-5p	MIMAT0000070	-2.32	0	SMOC1	HGNC:20318	2.42	0.05
hsa-mir-17-5p	MIMAT0000070	-2.32	0	GANAB	HGNC:4138	2.39969	2.88e-23
hsa-mir-17-5p	MIMAT0000070	-2.32	0	OGT	HGNC:8127	2.38555	3.17e-15
hsa-mir-17-5p	MIMAT0000070	-2.32	0	RPL11	HGNC:10301	2.3721	9.66e-23
hsa-mir-17-5p	MIMAT0000070	-2.32	0	DNAJB9	HGNC:6968	2.3707	0.03
hsa-mir-17-5p	MIMAT0000070	-2.32	0	RPL14	HGNC:10305	2.37	0
hsa-mir-17-5p	MIMAT0000070	-2.32	0	HDLBP	HGNC:4857	2.36711	1.78e-18
hsa-mir-17-5p	MIMAT0000070	-2.32	0	CALU	HGNC:1458	2.32625	1.46e-13
hsa-mir-17-5p	MIMAT0000070	-2.32	0	MTHFD2	HGNC:7434	2.3203	5.93e-09
hsa-mir-17-5p	MIMAT0000070	-2.32	0	MEF2C	HGNC:6996	2.31803	6.48e-10
hsa-mir-17-5p	MIMAT0000070	-2.32	0	PSAT1	HGNC:19129	2.31056	1.46e-05
hsa-mir-17-5p	MIMAT0000070	-2.32	0	CFL2	HGNC:1875	2.29978	1.37e-10
hsa-mir-17-5p	MIMAT0000070	-2.32	0	FICD	HGNC:18416	2.29	0.01
hsa-mir-17-5p	MIMAT0000070	-2.32	0	IRF1	HGNC:6116	2.28043	5.03e-08
hsa-mir-17-5p	MIMAT0000070	-2.32	0	SURF4	HGNC:11476	2.28	0
hsa-mir-17-5p	MIMAT0000070	-2.32	0	FBXW7	HGNC:16712	2.27624	2.82e-13
hsa-mir-17-5p	MIMAT0000070	-2.32	0	NARS	HGNC: 7643	2.2644	1.08e-13
hsa-mir-17-5p	MIMAT0000070	-2.32	0	LYSMD3	HGNC:26969	2.26038	1.45e-11
hsa-mir-17-5p	MIMAT0000070	-2.32	0	B2M	HGNC:914	2.25632	3.28e-19
hsa-mir-17-5p	MIMAT0000070	-2.32	0	MAPK13	HGNC:6875	2.25	0.03
hsa-mir-17-5p	MIMAT0000070	-2.32	0	ATF3	HGNC:785	2.24971	0.0146
hsa-mir-17-5p	MIMAT0000070	-2.32	0	NCOA3	HGNC:7670	2.23307	8.22e-11
hsa-mir-17-5p	MIMAT0000070	-2.32	0	RPS15A	HGNC:10389	2.21	0
hsa-mir-17-5p	MIMAT0000070	-2.32	0	IFNAR1	HGNC:5432	2.19006	2.63e-12
hsa-mir-17-5p	MIMAT0000070	-2.32	0	TMBIM6	HGNC:11723	2.17579	9.17e-15
hsa-mir-17-5p	MIMAT0000070	-2.32	0	SND1	HGNC:30646	2.17387	5.26e-23
hsa-mir-17-5p	MIMAT0000070	-2.32	0	B4GALT3	HGNC:926	2.1685	0
hsa-mir-17-5p	MIMAT0000070	-2.32	0	TXN	HGNC:12435	2.12949	7.07e-09
hsa-mir-17-5p	MIMAT0000070	-2.32	0	EIF4A2	HGNC:3284	2.11742	2.18e-12
hsa-mir-17-5p	MIMAT0000070	-2.32	0	ERGIC2	HGNC:30208	2.11404	2.31e-08
hsa-mir-17-5p	MIMAT0000070	-2.32	0	EIF3K	HGNC:24656	2.08556	1.18e-14
hsa-mir-17-5p	MIMAT0000070	-2.32	0	VCP	HGNC:12666	2.08048	3.77e-20
hsa-mir-17-5p	MIMAT0000070	-2.32	0	PDIA4	HGNC:30167	2.0802	1.4e-09
hsa-mir-17-5p	MIMAT0000070	-2.32	0	HSPA8	HGNC:5241	2.0772	1.22e-13
hsa-mir-17-5p	MIMAT0000070	-2.32	0	KDELR2	HGNC:6305	2.07155	2.11e-12
hsa-mir-17-5p	MIMAT0000070	-2.32	0	CDKN1A	HGNC:1784	2.06524	0
hsa-mir-17-5p	MIMAT0000070	-2.32	0	JUN	HGNC:6204	2.05867	6.54e-08
hsa-mir-17-5p	MIMAT0000070	-2.32	0	CLIC4	HGNC:13518	2.05819	2.22e-08
hsa-mir-17-5p	MIMAT0000070	-2.32	0	FNDC3B	HGNC:24670	2.05422	3.01e-14
hsa-mir-17-5p	MIMAT0000070	-2.32	0	RPS11	HGNC:10384	2.03	0
hsa-mir-17-5p	MIMAT0000070	-2.32	0	HMCES	HGNC:24446	2.01645	1.39e-20
hsa-mir-17-5p	MIMAT0000070	-2.32	0	RPS23	HGNC:10410	2.01093	9.43e-14
hsa-mir-17-5p	MIMAT0000070	-2.32	0	TPD52	HGNC:12005	2.00663	2.94e-16
hsa-mir-17-5p	MIMAT0000070	-2.32	0	PPP1CC	HGNC:9283	1.98205	3.82e-11
hsa-mir-17-5p	MIMAT0000070	-2.32	0	HIST2H4B	HGNC: 29607	1.98	0
hsa-mir-17-5p	MIMAT0000070	-2.32	0	MCL1	HGNC:6943	1.98	0
hsa-mir-17-5p	MIMAT0000070	-2.32	0	DDX5	HGNC:2746	1.97831	3.09e-14
hsa-mir-17-5p	MIMAT0000070	-2.32	0	BTG2	HGNC:1131	1.97628	0
hsa-mir-17-5p	MIMAT0000070	-2.32	0	TMED10	HGNC:16998	1.97064	5.45e-13
hsa-mir-17-5p	MIMAT0000070	-2.32	0	PHF1	HGNC:8919	1.97	0.03
hsa-mir-17-5p	MIMAT0000070	-2.32	0	FKBP14	HGNC:18625	1.96219	2.52e-07
hsa-mir-17-5p	MIMAT0000070	-2.32	0	TMSB10	HGNC:11879	1.93929	2.43e-16
hsa-mir-17-5p	MIMAT0000070	-2.32	0	SEC14L1	HGNC:10698	1.93	0
hsa-mir-17-5p	MIMAT0000070	-2.32	0	RIC1	HGNC:17686	1.91513	5.78e-11
hsa-mir-17-5p	MIMAT0000070	-2.32	0	RPL19	HGNC:10312	1.91401	2.16e-15
hsa-mir-17-5p	MIMAT0000070	-2.32	0	ADAR	HGNC:225	1.90633	5.15e-13
hsa-mir-17-5p	MIMAT0000070	-2.32	0	TBCEL	HGNC:28115	1.89641	0.000107
hsa-mir-17-5p	MIMAT0000070	-2.32	0	ZMPSTE24	HGNC:12877	1.89393	2.71e-09
hsa-mir-17-5p	MIMAT0000070	-2.32	0	WDR6	HGNC:12758	1.8904	2.95e-15
hsa-mir-17-5p	MIMAT0000070	-2.32	0	TXNIP	HGNC:16952	1.8817	2.48e-06
hsa-mir-17-5p	MIMAT0000070	-2.32	0	IGBP1	HGNC:5461	1.87686	1.92e-11
hsa-mir-17-5p	MIMAT0000070	-2.32	0	RPL17-C18orf32	HGNC:44661	1.87673	3.08e-11
hsa-mir-17-5p	MIMAT0000070	-2.32	0	OXR1	HGNC:15822	1.87276	3.37e-07
hsa-mir-17-5p	MIMAT0000070	-2.32	0	EIF5	HGNC:3299	1.85444	1.93e-07
hsa-mir-17-5p	MIMAT0000070	-2.32	0	EIF3I	HGNC:3272	1.85358	7.86e-17
hsa-mir-17-5p	MIMAT0000070	-2.32	0	CASP1	HGNC:1499	1.85075	0
hsa-mir-17-5p	MIMAT0000070	-2.32	0	DENND5B	HGNC:28338	1.84914	0.02
hsa-mir-17-5p	MIMAT0000070	-2.32	0	FAM46C	HGNC: 24712	1.84816	9.08e-11
hsa-mir-17-5p	MIMAT0000070	-2.32	0	LAPTM4A	HGNC:6924	1.84586	9.25e-10
hsa-mir-17-5p	MIMAT0000070	-2.32	0	TPM4	HGNC:12013	1.84528	2.52e-08
hsa-mir-17-5p	MIMAT0000070	-2.32	0	DNAJB11	HGNC:14889	1.84315	6.55e-12
hsa-mir-17-5p	MIMAT0000070	-2.32	0	PPP6C	HGNC:9323	1.8246	4.36e-11
hsa-mir-17-5p	MIMAT0000070	-2.32	0	MTDH	HGNC:29608	1.82396	2.01e-09
hsa-mir-17-5p	MIMAT0000070	-2.32	0	TJP1	HGNC:11827	1.81741	0.00412
hsa-mir-17-5p	MIMAT0000070	-2.32	0	GLO1	HGNC:4323	1.81566	2.37e-07
hsa-mir-17-5p	MIMAT0000070	-2.32	0	CLDND1	HGNC:1322	1.81353	1.36e-11
hsa-mir-17-5p	MIMAT0000070	-2.32	0	RPL37A	HGNC:10348	1.81291	9.65e-19
hsa-mir-17-5p	MIMAT0000070	-2.32	0	TSC22D3	HGNC:3051	1.80856	3.76e-10
hsa-mir-17-5p	MIMAT0000070	-2.32	0	DST	HGNC:1090	1.80438	0.000143
hsa-mir-17-5p	MIMAT0000070	-2.32	0	PTGES3	HGNC:16049	1.79974	2.12e-09
hsa-mir-17-5p	MIMAT0000070	-2.32	0	MAN1A2	HGNC:6822	1.7968	2.86e-09
hsa-mir-17-5p	MIMAT0000070	-2.32	0	SLC1A5	HGNC:10943	1.78967	8.52e-11
hsa-mir-17-5p	MIMAT0000070	-2.32	0	ATP2A2	HGNC:812	1.78178	3.1e-11
hsa-mir-17-5p	MIMAT0000070	-2.32	0	FBXO10	HGNC:13589	1.77889	5.82e-14
hsa-mir-17-5p	MIMAT0000070	-2.32	0	RPL10A	HGNC:10299	1.77861	5.52e-14
hsa-mir-17-5p	MIMAT0000070	-2.32	0	RRAGD	HGNC:19903	1.77126	0.000126
hsa-mir-17-5p	MIMAT0000070	-2.32	0	LPIN1	HGNC:13345	1.76615	4.28e-07
hsa-mir-17-5p	MIMAT0000070	-2.32	0	RPL15	HGNC:10306	1.76	0
hsa-mir-17-5p	MIMAT0000070	-2.32	0	FZD6	HGNC:4044	1.75242	2.66e-07
hsa-mir-17-5p	MIMAT0000070	-2.32	0	ZFAND1	HGNC:25858	1.75084	2.3e-08
hsa-mir-17-5p	MIMAT0000070	-2.32	0	EIF2S1	HGNC:3265	1.75054	8.6e-09
hsa-mir-17-5p	MIMAT0000070	-2.32	0	SESN2	HGNC:20746	1.74	0.04
hsa-mir-17-5p	MIMAT0000070	-2.32	0	RHOB	HGNC:668	1.73728	9.41e-08
hsa-mir-17-5p	MIMAT0000070	-2.32	0	CANX	HGNC:1473	1.7293	1.64e-11
hsa-mir-17-5p	MIMAT0000070	-2.32	0	SERINC1	HGNC:13464	1.72766	3.95e-07
hsa-mir-17-5p	MIMAT0000070	-2.32	0	ARCN1	HGNC:649	1.72052	3.97e-13
hsa-mir-17-5p	MIMAT0000070	-2.32	0	PABPC4	HGNC:8557	1.71869	1.08e-10
hsa-mir-17-5p	MIMAT0000070	-2.32	0	MARCH6	HGNC: 30550	1.71127	1.19e-10
hsa-mir-17-5p	MIMAT0000070	-2.32	0	XPOT	HGNC:12826	1.70577	1.91e-07
hsa-mir-17-5p	MIMAT0000070	-2.32	0	ILF2	HGNC:6037	1.70268	2.85e-12
hsa-mir-17-5p	MIMAT0000070	-2.32	0	FZD3	HGNC:4041	1.70178	2.35e-06
hsa-mir-17-5p	MIMAT0000070	-2.32	0	GFPT1	HGNC:4241	1.69758	6.66e-09
hsa-mir-17-5p	MIMAT0000070	-2.32	0	LAMC1	HGNC:6492	1.69059	1.16e-06
hsa-mir-17-5p	MIMAT0000070	-2.32	0	MRPL3	HGNC:10379	1.68667	2.41e-10
hsa-mir-17-5p	MIMAT0000070	-2.32	0	SLC7A1	HGNC:11057	1.68376	2.23e-08
hsa-mir-17-5p	MIMAT0000070	-2.32	0	ASNS	HGNC:753	1.6797	2.56e-07
hsa-mir-17-5p	MIMAT0000070	-2.32	0	VDAC1	HGNC:12669	1.67833	7.39e-11
hsa-mir-17-5p	MIMAT0000070	-2.32	0	MYO1D	HGNC:7598	1.67193	1.82e-09
hsa-mir-17-5p	MIMAT0000070	-2.32	0	PIGM	HGNC:18858	1.66955	5.92e-10
hsa-mir-17-5p	MIMAT0000070	-2.32	0	YES1	HGNC:12841	1.66789	3.84e-06
hsa-mir-17-5p	MIMAT0000070	-2.32	0	EPM2AIP1	HGNC:19735	1.66187	1.71e-10
hsa-mir-17-5p	MIMAT0000070	-2.32	0	MYL12A	HGNC:16701	1.65247	7.05e-08
hsa-mir-17-5p	MIMAT0000070	-2.32	0	EEF1G	HGNC:3213	1.65	0
hsa-mir-17-5p	MIMAT0000070	-2.32	0	FAM102A	HGNC:31419	1.64	0.04
hsa-mir-17-5p	MIMAT0000070	-2.32	0	CCNG1	HGNC:1592	1.63945	1.08e-05
hsa-mir-17-5p	MIMAT0000070	-2.32	0	BTBD3	HGNC:15854	1.63327	0.0173
hsa-mir-17-5p	MIMAT0000070	-2.32	0	SLC38A1	HGNC:13447	1.63199	2.53e-06
hsa-mir-17-5p	MIMAT0000070	-2.32	0	PCMTD1	HGNC:30483	1.63106	1.32e-05
hsa-mir-17-5p	MIMAT0000070	-2.32	0	SLC25A36	HGNC:25554	1.63099	5.58e-08
hsa-mir-17-5p	MIMAT0000070	-2.32	0	MAGT1	HGNC:28880	1.63007	6.88e-09
hsa-mir-17-5p	MIMAT0000070	-2.32	0	DERL2	HGNC:17943	1.62392	3e-10
hsa-mir-17-5p	MIMAT0000070	-2.32	0	NRAS	HGNC:7989	1.62285	1.25e-05
hsa-mir-17-5p	MIMAT0000070	-2.32	0	PSMB3	HGNC:9540	1.61969	4.1e-09
hsa-mir-17-5p	MIMAT0000070	-2.32	0	SERP1	HGNC:10759	1.61418	6.31e-17
hsa-mir-17-5p	MIMAT0000070	-2.32	0	RPL7	HGNC:10363	1.61053	1.03e-07
hsa-mir-17-5p	MIMAT0000070	-2.32	0	CRIM1	HGNC:2359	1.61047	4.61e-14
hsa-mir-17-5p	MIMAT0000070	-2.32	0	SYT1	HGNC:11509	1.60872	0.0384
hsa-mir-17-5p	MIMAT0000070	-2.32	0	SHMT2	HGNC:10852	1.60074	5.44e-06
hsa-mir-17-5p	MIMAT0000070	-2.32	0	PTP4A3	HGNC:9636	1.59963	0.0295
hsa-mir-17-5p	MIMAT0000070	-2.32	0	COX6B1	HGNC:2280	1.5936	1.87e-16
hsa-mir-17-5p	MIMAT0000070	-2.32	0	ANXA2	HGNC:537	1.59357	8.14e-07
hsa-mir-17-5p	MIMAT0000070	-2.32	0	ATP5B	HGCN: 830	1.59212	1.06e-12
hsa-mir-17-5p	MIMAT0000070	-2.32	0	PHC3	HGNC:15682	1.59159	3.06e-11
hsa-mir-17-5p	MIMAT0000070	-2.32	0	COPS2	HGNC:30747	1.58334	5.07e-05
hsa-mir-17-5p	MIMAT0000070	-2.32	0	EI24	HGNC:13276	1.57699	8.64e-09
hsa-mir-17-5p	MIMAT0000070	-2.32	0	IFNAR2	HGNC:5433	1.57687	1.47e-07
hsa-mir-17-5p	MIMAT0000070	-2.32	0	ARPP19	HGNC:16967	1.56301	7.17e-07
hsa-mir-17-5p	MIMAT0000070	-2.32	0	SLC38A2	HGNC:13448	1.56264	1.15e-05
hsa-mir-17-5p	MIMAT0000070	-2.32	0	GBF1	HGNC:4181	1.56029	3.07e-13
hsa-mir-17-5p	MIMAT0000070	-2.32	0	PRCP	HGNC:9344	1.55944	9.03e-06
hsa-mir-17-5p	MIMAT0000070	-2.32	0	CD274	HGNC:17635	1.55923	0.00716
hsa-mir-17-5p	MIMAT0000070	-2.32	0	SGK1	HGNC:10810	1.5549	0.0052
hsa-mir-17-5p	MIMAT0000070	-2.32	0	REEP5	HGNC:30077	1.55323	3.9e-08
hsa-mir-17-5p	MIMAT0000070	-2.32	0	TBL1XR1	HGNC:29529	1.54994	2.26e-06
hsa-mir-17-5p	MIMAT0000070	-2.32	0	SMAD5	HGNC:6771	1.54705	3.05e-11
hsa-mir-17-5p	MIMAT0000070	-2.32	0	KLF6	HGNC:2235	1.54446	2.89e-05
hsa-mir-17-5p	MIMAT0000070	-2.32	0	SLC25A46	HGNC:25198	1.5408	1.59e-09
hsa-mir-17-5p	MIMAT0000070	-2.32	0	ENTPD4	HGNC:14573	1.54067	1.92e-09
hsa-mir-17-5p	MIMAT0000070	-2.32	0	RAB1A	HGNC:9758	1.53926	3.14e-07
hsa-mir-17-5p	MIMAT0000070	-2.32	0	EEF1A1	HGNC:3189	1.53	0
hsa-mir-17-5p	MIMAT0000070	-2.32	0	RPSA	HGNC:6502	1.52754	0.00062
hsa-mir-17-5p	MIMAT0000070	-2.32	0	NFE2L1	HGNC:7781	1.52194	8.73e-07
hsa-mir-17-5p	MIMAT0000070	-2.32	0	GNAS	HGNC:4392	1.52158	3.52e-16
hsa-mir-17-5p	MIMAT0000070	-2.32	0	IRF9	HGNC:6131	1.52156	4e-09
hsa-mir-17-5p	MIMAT0000070	-2.32	0	CSNK1A1	HGNC:2451	1.51783	5.65e-09
hsa-mir-17-5p	MIMAT0000070	-2.32	0	RABGGTB	HGNC:9796	1.51399	2.12e-07
hsa-mir-17-5p	MIMAT0000070	-2.32	0	TM9SF3	HGNC:21529	1.51259	9.92e-08
hsa-mir-17-5p	MIMAT0000070	-2.32	0	ZFAND5	HGNC:13008	1.51018	6.38e-08
hsa-mir-17-5p	MIMAT0000070	-2.32	0	MRPL24	HGNC:14037	1.50993	1.49e-07
hsa-mir-17-5p	MIMAT0000070	-2.32	0	MORF4L2	HGNC:16849	1.50941	2.25e-08
hsa-mir-17-5p	MIMAT0000070	-2.32	0	UBC	HGNC:12468	1.5084	4.95e-10
hsa-mir-17-5p	MIMAT0000070	-2.32	0	MSANTD4	HGNC:29383	1.50657	1.02e-06
hsa-mir-17-5p	MIMAT0000070	-2.32	0	TMEM19	HGNC:25605	1.50431	2.52e-08
hsa-mir-17-5p	MIMAT0000070	-2.32	0	CLINT1	HGNC:23186	1.50246	2.47e-06
hsa-mir-17-5p	MIMAT0000070	-2.32	0	EIF3H	HGNC:3273	1.49931	4.48e-08
hsa-mir-185-3p	MIMAT0004611	-1.75721	4.80757e-05	SCAMP5	HGNC:30386	3.17104	0
hsa-mir-185-3p	MIMAT0004611	-1.75721	4.80757e-05	SEC61A1	HGNC:18276	2.814	1.75e-35
hsa-mir-185-3p	MIMAT0004611	-1.75721	4.80757e-05	IDS	HGNC:5389	2.55	0
hsa-mir-185-3p	MIMAT0004611	-1.75721	4.80757e-05	HYOU1	HGNC:16931	2.51813	3.36e-18
hsa-mir-185-3p	MIMAT0004611	-1.75721	4.80757e-05	TSPAN3	HGNC:17752	2.4666	7.49e-18
hsa-mir-185-3p	MIMAT0004611	-1.75721	4.80757e-05	CYB561	HGNC:2571	2.34	0
hsa-mir-185-3p	MIMAT0004611	-1.75721	4.80757e-05	SURF4	HGNC:11476	2.28	0
hsa-mir-185-3p	MIMAT0004611	-1.75721	4.80757e-05	FOXO3	HGNC:3821	2.08051	5.56e-11
hsa-mir-185-3p	MIMAT0004611	-1.75721	4.80757e-05	CDKN1A	HGNC:1784	2.06524	0
hsa-mir-185-3p	MIMAT0004611	-1.75721	4.80757e-05	ALDH18A1	HGNC:9722	2.05583	7.04e-12
hsa-mir-185-3p	MIMAT0004611	-1.75721	4.80757e-05	EEF1D	HGNC:3211	2.02079	7.57e-21
hsa-mir-185-3p	MIMAT0004611	-1.75721	4.80757e-05	BBC3	HGNC:17868	1.98	0.03
hsa-mir-185-3p	MIMAT0004611	-1.75721	4.80757e-05	BTG2	HGNC:1131	1.97628	0
hsa-mir-185-3p	MIMAT0004611	-1.75721	4.80757e-05	BCAP31	HGNC:16695	1.92847	1.17e-14
hsa-mir-185-3p	MIMAT0004611	-1.75721	4.80757e-05	ARF1	HGNC:652	1.925	3.66e-18
hsa-mir-185-3p	MIMAT0004611	-1.75721	4.80757e-05	EEF2	HGNC:3214	1.90843	7.39e-15
hsa-mir-185-3p	MIMAT0004611	-1.75721	4.80757e-05	RPS19	HGNC:10402	1.88462	5.52e-13
hsa-mir-185-3p	MIMAT0004611	-1.75721	4.80757e-05	JUND	HGNC:6206	1.84	0
hsa-mir-185-3p	MIMAT0004611	-1.75721	4.80757e-05	HSP90AB1	HGNC:5258	1.81545	3.19e-13
hsa-mir-185-3p	MIMAT0004611	-1.75721	4.80757e-05	SLC1A5	HGNC:10943	1.78967	8.52e-11
hsa-mir-185-3p	MIMAT0004611	-1.75721	4.80757e-05	RRBP1	HGNC:10448	1.76532	1.32e-07
hsa-mir-185-3p	MIMAT0004611	-1.75721	4.80757e-05	SESN2	HGNC:20746	1.74	0.04
hsa-mir-185-3p	MIMAT0004611	-1.75721	4.80757e-05	TMEM109	HGNC:28771	1.73965	1.35e-12
hsa-mir-185-3p	MIMAT0004611	-1.75721	4.80757e-05	COPS6	HGNC:21749	1.69438	2.36e-15
hsa-mir-185-3p	MIMAT0004611	-1.75721	4.80757e-05	LAMC1	HGNC:6492	1.69059	1.16e-06
hsa-mir-185-3p	MIMAT0004611	-1.75721	4.80757e-05	SLC7A1	HGNC:11057	1.68376	2.23e-08
hsa-mir-185-3p	MIMAT0004611	-1.75721	4.80757e-05	UBALD2	HGNC:28438	1.67	0
hsa-mir-185-3p	MIMAT0004611	-1.75721	4.80757e-05	EPM2AIP1	HGNC:19735	1.66187	1.71e-10
hsa-mir-185-3p	MIMAT0004611	-1.75721	4.80757e-05	CNBP	HGNC:13164	1.64911	2.23e-11
hsa-mir-185-3p	MIMAT0004611	-1.75721	4.80757e-05	LAP3	HGNC:18449	1.63779	1.17e-08
hsa-mir-185-3p	MIMAT0004611	-1.75721	4.80757e-05	HIGD2A	HGNC:28311	1.63209	3.17e-08
hsa-mir-185-3p	MIMAT0004611	-1.75721	4.80757e-05	TM9SF1	HGNC:11864	1.62244	3.19e-12
hsa-mir-185-3p	MIMAT0004611	-1.75721	4.80757e-05	HIPK2	HGNC:14402	1.61082	1.95e-08
hsa-mir-185-3p	MIMAT0004611	-1.75721	4.80757e-05	GBF1	HGNC:4181	1.56029	3.07e-13
hsa-mir-185-3p	MIMAT0004611	-1.75721	4.80757e-05	LENG8	HGNC:15500	1.52605	2e-09
hsa-mir-185-3p	MIMAT0004611	-1.75721	4.80757e-05	EIF1	HGNC:3249	1.52267	5.84e-13
hsa-mir-185-3p	MIMAT0004611	-1.75721	4.80757e-05	GNAS	HGNC:4392	1.52158	3.52e-16
hsa-mir-185-3p	MIMAT0004611	-1.75721	4.80757e-05	CSNK1A1	HGNC:2451	1.51783	5.65e-09
hsa-mir-18a-5p	MIMAT0000072	-1.6	0.03	FCGR2B	HGNC:3618	3.33	0.05
hsa-mir-18a-5p	MIMAT0000072	-1.6	0.03	SEL1L	HGNC:10717	3.09353	9.48e-21
hsa-mir-18a-5p	MIMAT0000072	-1.6	0.03	RPL30	HGNC:10333	2.92271	2.65e-24
hsa-mir-18a-5p	MIMAT0000072	-1.6	0.03	MANEAL	HGNC:26452	2.89	0
hsa-mir-18a-5p	MIMAT0000072	-1.6	0.03	ATP6V0E1	HGNC:863	2.84497	4.28e-18
hsa-mir-18a-5p	MIMAT0000072	-1.6	0.03	SEC61A1	HGNC:18276	2.814	1.75e-35
hsa-mir-18a-5p	MIMAT0000072	-1.6	0.03	CLPTM1L	HGNC:24308	2.69493	0
hsa-mir-18a-5p	MIMAT0000072	-1.6	0.03	PELI1	HGNC:8827	2.63	0
hsa-mir-18a-5p	MIMAT0000072	-1.6	0.03	IDS	HGNC:5389	2.55	0
hsa-mir-18a-5p	MIMAT0000072	-1.6	0.03	HSPA13	HGNC:11375	2.5372	9.32e-15
hsa-mir-18a-5p	MIMAT0000072	-1.6	0.03	PRDX4	HGNC:17169	2.52936	1.13e-13
hsa-mir-18a-5p	MIMAT0000072	-1.6	0.03	HYOU1	HGNC:16931	2.51813	3.36e-18
hsa-mir-18a-5p	MIMAT0000072	-1.6	0.03	TMED2	HGNC:16996	2.47016	1.97e-18
hsa-mir-18a-5p	MIMAT0000072	-1.6	0.03	ITM2C	HGNC:6175	2.44721	6.15e-13
hsa-mir-18a-5p	MIMAT0000072	-1.6	0.03	PSAT1	HGNC:19129	2.31056	1.46e-05
hsa-mir-18a-5p	MIMAT0000072	-1.6	0.03	CFL2	HGNC:1875	2.29978	1.37e-10
hsa-mir-18a-5p	MIMAT0000072	-1.6	0.03	DUSP1	HGNC:3064	2.29366	5.85e-10
hsa-mir-18a-5p	MIMAT0000072	-1.6	0.03	FAM3C	HGNC:18664	2.28	0
hsa-mir-18a-5p	MIMAT0000072	-1.6	0.03	SURF4	HGNC:11476	2.28	0
hsa-mir-18a-5p	MIMAT0000072	-1.6	0.03	MAPK13	HGNC:6875	2.25	0.03
hsa-mir-18a-5p	MIMAT0000072	-1.6	0.03	RPL9	HGNC:10369	2.24	0
hsa-mir-18a-5p	MIMAT0000072	-1.6	0.03	NCOA3	HGNC:7670	2.23307	8.22e-11
hsa-mir-18a-5p	MIMAT0000072	-1.6	0.03	TMBIM6	HGNC:11723	2.17579	9.17e-15
hsa-mir-18a-5p	MIMAT0000072	-1.6	0.03	ZNF460	HGNC:21628	2.10695	3.89e-12
hsa-mir-18a-5p	MIMAT0000072	-1.6	0.03	VCP	HGNC:12666	2.08048	3.77e-20
hsa-mir-18a-5p	MIMAT0000072	-1.6	0.03	HSPA8	HGNC:5241	2.0772	1.22e-13
hsa-mir-18a-5p	MIMAT0000072	-1.6	0.03	CDKN1A	HGNC:1784	2.06524	0
hsa-mir-18a-5p	MIMAT0000072	-1.6	0.03	JUN	HGNC:6204	2.05867	6.54e-08
hsa-mir-18a-5p	MIMAT0000072	-1.6	0.03	CLIC4	HGNC:13518	2.05819	2.22e-08
hsa-mir-18a-5p	MIMAT0000072	-1.6	0.03	ISCU	HGNC:29882	2.03997	1.03e-15
hsa-mir-18a-5p	MIMAT0000072	-1.6	0.03	COPA	HGNC:2230	2.01029	1.66e-15
hsa-mir-18a-5p	MIMAT0000072	-1.6	0.03	MCL1	HGNC:6943	1.98	0
hsa-mir-18a-5p	MIMAT0000072	-1.6	0.03	P4HB	HGNC:8548	1.98	0
hsa-mir-18a-5p	MIMAT0000072	-1.6	0.03	CCT7	HGNC:1622	1.9794	1.9e-15
hsa-mir-18a-5p	MIMAT0000072	-1.6	0.03	DDX5	HGNC:2746	1.97831	3.09e-14
hsa-mir-18a-5p	MIMAT0000072	-1.6	0.03	BTG2	HGNC:1131	1.97628	0
hsa-mir-18a-5p	MIMAT0000072	-1.6	0.03	RACK1	HGNC:4399	1.95585	2.95e-15
hsa-mir-18a-5p	MIMAT0000072	-1.6	0.03	SEC23B	HGNC:10702	1.9354	1.71e-11
hsa-mir-18a-5p	MIMAT0000072	-1.6	0.03	NFKBIA	HGNC:7797	1.92022	4.94e-09
hsa-mir-18a-5p	MIMAT0000072	-1.6	0.03	EEF2	HGNC:3214	1.90843	7.39e-15
hsa-mir-18a-5p	MIMAT0000072	-1.6	0.03	CDV3	HGNC:26928	1.90408	0.01
hsa-mir-18a-5p	MIMAT0000072	-1.6	0.03	TXNIP	HGNC:16952	1.8817	2.48e-06
hsa-mir-18a-5p	MIMAT0000072	-1.6	0.03	TRAM2	HGNC:16855	1.87416	3.91e-11
hsa-mir-18a-5p	MIMAT0000072	-1.6	0.03	OXR1	HGNC:15822	1.87276	3.37e-07
hsa-mir-18a-5p	MIMAT0000072	-1.6	0.03	RPS15	HGNC:10388	1.85	0
hsa-mir-18a-5p	MIMAT0000072	-1.6	0.03	LAPTM4A	HGNC:6924	1.84586	9.25e-10
hsa-mir-18a-5p	MIMAT0000072	-1.6	0.03	NBEA	HGNC:7648	1.84008	0.000309
hsa-mir-18a-5p	MIMAT0000072	-1.6	0.03	TMEM205	HGNC:29631	1.81761	2.26e-13
hsa-mir-18a-5p	MIMAT0000072	-1.6	0.03	GLO1	HGNC:4323	1.81566	2.37e-07
hsa-mir-18a-5p	MIMAT0000072	-1.6	0.03	TSC22D3	HGNC:3051	1.80856	3.76e-10
hsa-mir-18a-5p	MIMAT0000072	-1.6	0.03	GPBP1	HGNC:29520	1.80729	3.59e-09
hsa-mir-18a-5p	MIMAT0000072	-1.6	0.03	RABAC1	HGNC:9794	1.80575	0
hsa-mir-18a-5p	MIMAT0000072	-1.6	0.03	UBE2G1	HGNC:12482	1.79112	2.17e-11
hsa-mir-18a-5p	MIMAT0000072	-1.6	0.03	TXNDC15	HGNC:20652	1.78997	1.07e-11
hsa-mir-18a-5p	MIMAT0000072	-1.6	0.03	ATP2A2	HGNC:812	1.78178	3.1e-11
hsa-mir-18a-5p	MIMAT0000072	-1.6	0.03	STARD7	HGNC:18063	1.76824	4.31e-21
hsa-mir-18a-5p	MIMAT0000072	-1.6	0.03	ETFA	HGNC:3481	1.74941	1.57e-08
hsa-mir-18a-5p	MIMAT0000072	-1.6	0.03	SLC16A1	HGNC:10922	1.74668	3.03e-07
hsa-mir-18a-5p	MIMAT0000072	-1.6	0.03	CANX	HGNC:1473	1.7293	1.64e-11
hsa-mir-18a-5p	MIMAT0000072	-1.6	0.03	LMNA	HGNC:6636	1.71715	0.0105
hsa-mir-18a-5p	MIMAT0000072	-1.6	0.03	GFPT1	HGNC:4241	1.69758	6.66e-09
hsa-mir-18a-5p	MIMAT0000072	-1.6	0.03	SF3B1	HGNC:10768	1.67484	6.02e-07
hsa-mir-18a-5p	MIMAT0000072	-1.6	0.03	RPL7A	HGNC:10364	1.67	0
hsa-mir-18a-5p	MIMAT0000072	-1.6	0.03	CCNL1	HGNC:20569	1.65424	3.77e-08
hsa-mir-18a-5p	MIMAT0000072	-1.6	0.03	CCNG1	HGNC:1592	1.63945	1.08e-05
hsa-mir-18a-5p	MIMAT0000072	-1.6	0.03	YPEL5	HGNC:18329	1.61785	7.39e-06
hsa-mir-18a-5p	MIMAT0000072	-1.6	0.03	HIPK2	HGNC:14402	1.61082	1.95e-08
hsa-mir-18a-5p	MIMAT0000072	-1.6	0.03	CRIM1	HGNC:2359	1.61047	4.61e-14
hsa-mir-18a-5p	MIMAT0000072	-1.6	0.03	EZR	HGNC:12691	1.60365	2.38e-06
hsa-mir-18a-5p	MIMAT0000072	-1.6	0.03	RAB14	HGNC:16524	1.60095	7.45e-09
hsa-mir-18a-5p	MIMAT0000072	-1.6	0.03	PHC3	HGNC:15682	1.59159	3.06e-11
hsa-mir-18a-5p	MIMAT0000072	-1.6	0.03	FAM174A	HGNC:24943	1.58282	0.000435
hsa-mir-18a-5p	MIMAT0000072	-1.6	0.03	SIGMAR1	HGNC:8157	1.5816	3.2e-12
hsa-mir-18a-5p	MIMAT0000072	-1.6	0.03	DDB1	HGNC:2717	1.58032	5.49e-15
hsa-mir-18a-5p	MIMAT0000072	-1.6	0.03	IFNAR2	HGNC:5433	1.57687	1.47e-07
hsa-mir-18a-5p	MIMAT0000072	-1.6	0.03	REEP5	HGNC:30077	1.55323	3.9e-08
hsa-mir-18a-5p	MIMAT0000072	-1.6	0.03	COPB1	HGNC:2231	1.55006	1.22e-07
hsa-mir-18a-5p	MIMAT0000072	-1.6	0.03	MIA3	HGNC:24008	1.5451	6.03e-07
hsa-mir-18a-5p	MIMAT0000072	-1.6	0.03	KLF6	HGNC:2235	1.54446	2.89e-05
hsa-mir-18a-5p	MIMAT0000072	-1.6	0.03	RPL27	HGNC:10328	1.53037	6.95e-10
hsa-mir-18a-5p	MIMAT0000072	-1.6	0.03	EEF1A1	HGNC:3189	1.53	0
hsa-mir-18a-5p	MIMAT0000072	-1.6	0.03	EIF1	HGNC:3249	1.52267	5.84e-13
hsa-mir-18a-5p	MIMAT0000072	-1.6	0.03	NFE2L1	HGNC:7781	1.52194	8.73e-07
hsa-mir-18a-5p	MIMAT0000072	-1.6	0.03	GNAS	HGNC:4392	1.52158	3.52e-16
hsa-mir-18a-5p	MIMAT0000072	-1.6	0.03	CSNK1A1	HGNC:2451	1.51783	5.65e-09
hsa-mir-18a-5p	MIMAT0000072	-1.6	0.03	ERGIC1	HGNC:29205	1.5163	2.6e-12
hsa-mir-18a-5p	MIMAT0000072	-1.6	0.03	AUP1	HGNC:891	1.51147	1.54e-24
hsa-mir-18a-5p	MIMAT0000072	-1.6	0.03	ZFAND5	HGNC:13008	1.51018	6.38e-08
hsa-mir-18a-5p	MIMAT0000072	-1.6	0.03	UBC	HGNC:12468	1.5084	4.95e-10
hsa-mir-196a-5p	MIMAT0000226	-2.6722	0.029681	SRPRB	HGNC:24085	3.07124	1.18e-28
hsa-mir-196a-5p	MIMAT0000226	-2.6722	0.029681	MANEAL	HGNC:26452	2.89	0
hsa-mir-196a-5p	MIMAT0000226	-2.6722	0.029681	CAV1	HGNC:1527	2.8	0.03
hsa-mir-196a-5p	MIMAT0000226	-2.6722	0.029681	PERP	HGNC:17637	2.76143	0
hsa-mir-196a-5p	MIMAT0000226	-2.6722	0.029681	SAR1B	HGNC:10535	2.68453	7.64e-15
hsa-mir-196a-5p	MIMAT0000226	-2.6722	0.029681	MAMDC2	HGNC:23673	2.57727	6.09e-18
hsa-mir-196a-5p	MIMAT0000226	-2.6722	0.029681	DKK1	HGNC:2891	2.55065	0.000767
hsa-mir-196a-5p	MIMAT0000226	-2.6722	0.029681	ARRDC3	HGNC:29263	2.4991	9.41e-11
hsa-mir-196a-5p	MIMAT0000226	-2.6722	0.029681	TMED2	HGNC:16996	2.47016	1.97e-18
hsa-mir-196a-5p	MIMAT0000226	-2.6722	0.029681	TSPAN3	HGNC:17752	2.4666	7.49e-18
hsa-mir-196a-5p	MIMAT0000226	-2.6722	0.029681	RPS25	HGNC:10413	2.4652	1.41e-23
hsa-mir-196a-5p	MIMAT0000226	-2.6722	0.029681	COPG1	HGNC:2236	2.427	2.21e-25
hsa-mir-196a-5p	MIMAT0000226	-2.6722	0.029681	TMEM243	HGNC:21707	2.37515	7.47e-16
hsa-mir-196a-5p	MIMAT0000226	-2.6722	0.029681	DNAJB9	HGNC:6968	2.3707	0.03
hsa-mir-196a-5p	MIMAT0000226	-2.6722	0.029681	AQP3	HGNC:636	2.36	0.04
hsa-mir-196a-5p	MIMAT0000226	-2.6722	0.029681	CALU	HGNC:1458	2.32625	1.46e-13
hsa-mir-196a-5p	MIMAT0000226	-2.6722	0.029681	WIPI1	HGNC:25471	2.30061	0
hsa-mir-196a-5p	MIMAT0000226	-2.6722	0.029681	XBP1	HGNC:12801	2.28575	4.52e-19
hsa-mir-196a-5p	MIMAT0000226	-2.6722	0.029681	SURF4	HGNC:11476	2.28	0
hsa-mir-196a-5p	MIMAT0000226	-2.6722	0.029681	TXNDC11	HGNC:28030	2.27879	0.01
hsa-mir-196a-5p	MIMAT0000226	-2.6722	0.029681	TMBIM6	HGNC:11723	2.17579	9.17e-15
hsa-mir-196a-5p	MIMAT0000226	-2.6722	0.029681	MRPL50	HGNC:16654	2.17452	4.6e-15
hsa-mir-196a-5p	MIMAT0000226	-2.6722	0.029681	ALG8	HGNC:23161	2.13216	2.48e-12
hsa-mir-196a-5p	MIMAT0000226	-2.6722	0.029681	ITGA3	HGNC:6139	2.11	0.01
hsa-mir-196a-5p	MIMAT0000226	-2.6722	0.029681	VCP	HGNC:12666	2.08048	3.77e-20
hsa-mir-196a-5p	MIMAT0000226	-2.6722	0.029681	HSPA8	HGNC:5241	2.0772	1.22e-13
hsa-mir-196a-5p	MIMAT0000226	-2.6722	0.029681	KDELR2	HGNC:6305	2.07155	2.11e-12
hsa-mir-196a-5p	MIMAT0000226	-2.6722	0.029681	CDKN1A	HGNC:1784	2.06524	0
hsa-mir-196a-5p	MIMAT0000226	-2.6722	0.029681	JUN	HGNC:6204	2.05867	6.54e-08
hsa-mir-196a-5p	MIMAT0000226	-2.6722	0.029681	CLIC4	HGNC:13518	2.05819	2.22e-08
hsa-mir-196a-5p	MIMAT0000226	-2.6722	0.029681	FNDC3B	HGNC:24670	2.05422	3.01e-14
hsa-mir-196a-5p	MIMAT0000226	-2.6722	0.029681	PPP1CC	HGNC:9283	1.98205	3.82e-11
hsa-mir-196a-5p	MIMAT0000226	-2.6722	0.029681	HIST2H4B	HGNC: 29607	1.98	0
hsa-mir-196a-5p	MIMAT0000226	-2.6722	0.029681	MCL1	HGNC:6943	1.98	0
hsa-mir-196a-5p	MIMAT0000226	-2.6722	0.029681	DDX5	HGNC:2746	1.97831	3.09e-14
hsa-mir-196a-5p	MIMAT0000226	-2.6722	0.029681	SSR1	HGNC:11323	1.97221	7.02e-11
hsa-mir-196a-5p	MIMAT0000226	-2.6722	0.029681	LDHB	HGNC:6541	1.95748	5.68e-09
hsa-mir-196a-5p	MIMAT0000226	-2.6722	0.029681	ALG9	HGNC:15672	1.94489	1.48e-14
hsa-mir-196a-5p	MIMAT0000226	-2.6722	0.029681	OS9	HGNC:16994	1.93481	1.25e-14
hsa-mir-196a-5p	MIMAT0000226	-2.6722	0.029681	NFKBIA	HGNC:7797	1.92022	4.94e-09
hsa-mir-196a-5p	MIMAT0000226	-2.6722	0.029681	RIC1	HGNC:17686	1.91513	5.78e-11
hsa-mir-196a-5p	MIMAT0000226	-2.6722	0.029681	EEF2	HGNC:3214	1.90843	7.39e-15
hsa-mir-196a-5p	MIMAT0000226	-2.6722	0.029681	CDV3	HGNC:26928	1.90408	0.01
hsa-mir-196a-5p	MIMAT0000226	-2.6722	0.029681	WDR6	HGNC:12758	1.8904	2.95e-15
hsa-mir-196a-5p	MIMAT0000226	-2.6722	0.029681	RPL17-C18orf32	HGNC:44661	1.87673	3.08e-11
hsa-mir-196a-5p	MIMAT0000226	-2.6722	0.029681	RALGPS2	HGNC:30279	1.86897	6.88e-06
hsa-mir-196a-5p	MIMAT0000226	-2.6722	0.029681	YIPF3	HGNC:21023	1.86594	4.4e-19
hsa-mir-196a-5p	MIMAT0000226	-2.6722	0.029681	RNF122	HGNC:21147	1.83042	2.28e-06
hsa-mir-196a-5p	MIMAT0000226	-2.6722	0.029681	TJP1	HGNC:11827	1.81741	0.00412
hsa-mir-196a-5p	MIMAT0000226	-2.6722	0.029681	HSP90AB1	HGNC:5258	1.81545	3.19e-13
hsa-mir-196a-5p	MIMAT0000226	-2.6722	0.029681	TSC22D3	HGNC:3051	1.80856	3.76e-10
hsa-mir-196a-5p	MIMAT0000226	-2.6722	0.029681	DST	HGNC:1090	1.80438	0.000143
hsa-mir-196a-5p	MIMAT0000226	-2.6722	0.029681	ATP2A2	HGNC:812	1.78178	3.1e-11
hsa-mir-196a-5p	MIMAT0000226	-2.6722	0.029681	PPA1	HGNC:9226	1.75762	6.26e-08
hsa-mir-196a-5p	MIMAT0000226	-2.6722	0.029681	SLC16A1	HGNC:10922	1.74668	3.03e-07
hsa-mir-196a-5p	MIMAT0000226	-2.6722	0.029681	SESN2	HGNC:20746	1.74	0.04
hsa-mir-196a-5p	MIMAT0000226	-2.6722	0.029681	CANX	HGNC:1473	1.7293	1.64e-11
hsa-mir-196a-5p	MIMAT0000226	-2.6722	0.029681	ARCN1	HGNC:649	1.72052	3.97e-13
hsa-mir-196a-5p	MIMAT0000226	-2.6722	0.029681	SLC7A1	HGNC:11057	1.68376	2.23e-08
hsa-mir-196a-5p	MIMAT0000226	-2.6722	0.029681	ASNS	HGNC:753	1.6797	2.56e-07
hsa-mir-196a-5p	MIMAT0000226	-2.6722	0.029681	COPZ1	HGNC:2243	1.67791	2.36e-11
hsa-mir-196a-5p	MIMAT0000226	-2.6722	0.029681	SSSCA1	HGNC: 11328	1.67723	2.04e-17
hsa-mir-196a-5p	MIMAT0000226	-2.6722	0.029681	SF3B1	HGNC:10768	1.67484	6.02e-07
hsa-mir-196a-5p	MIMAT0000226	-2.6722	0.029681	EPM2AIP1	HGNC:19735	1.66187	1.71e-10
hsa-mir-196a-5p	MIMAT0000226	-2.6722	0.029681	CCNL1	HGNC:20569	1.65424	3.77e-08
hsa-mir-196a-5p	MIMAT0000226	-2.6722	0.029681	XRN1	HGNC:30654	1.65174	6.31e-07
hsa-mir-196a-5p	MIMAT0000226	-2.6722	0.029681	RPLP2	HGNC:10377	1.65045	6.85e-14
hsa-mir-196a-5p	MIMAT0000226	-2.6722	0.029681	SLC25A36	HGNC:25554	1.63099	5.58e-08
hsa-mir-196a-5p	MIMAT0000226	-2.6722	0.029681	MAGT1	HGNC:28880	1.63007	6.88e-09
hsa-mir-196a-5p	MIMAT0000226	-2.6722	0.029681	NR4A2	HGNC:7981	1.63	0.04
hsa-mir-196a-5p	MIMAT0000226	-2.6722	0.029681	SYVN1	HGNC:20738	1.63	0.01
hsa-mir-196a-5p	MIMAT0000226	-2.6722	0.029681	MAP4K3	HGNC:6865	1.62927	2.99e-06
hsa-mir-196a-5p	MIMAT0000226	-2.6722	0.029681	DERL2	HGNC:17943	1.62392	3e-10
hsa-mir-196a-5p	MIMAT0000226	-2.6722	0.029681	NRAS	HGNC:7989	1.62285	1.25e-05
hsa-mir-196a-5p	MIMAT0000226	-2.6722	0.029681	YPEL5	HGNC:18329	1.61785	7.39e-06
hsa-mir-196a-5p	MIMAT0000226	-2.6722	0.029681	SERP1	HGNC:10759	1.61418	6.31e-17
hsa-mir-196a-5p	MIMAT0000226	-2.6722	0.029681	EIF1AX	HGNC:3250	1.61219	1.24e-09
hsa-mir-196a-5p	MIMAT0000226	-2.6722	0.029681	HIPK2	HGNC:14402	1.61082	1.95e-08
hsa-mir-196a-5p	MIMAT0000226	-2.6722	0.029681	DDX24	HGNC:13266	1.60253	1.02e-11
hsa-mir-196a-5p	MIMAT0000226	-2.6722	0.029681	SHMT2	HGNC:10852	1.60074	5.44e-06
hsa-mir-196a-5p	MIMAT0000226	-2.6722	0.029681	PHC3	HGNC:15682	1.59159	3.06e-11
hsa-mir-196a-5p	MIMAT0000226	-2.6722	0.029681	DDB1	HGNC:2717	1.58032	5.49e-15
hsa-mir-196a-5p	MIMAT0000226	-2.6722	0.029681	PRCP	HGNC:9344	1.55944	9.03e-06
hsa-mir-196a-5p	MIMAT0000226	-2.6722	0.029681	JAGN1	HGNC:26926	1.5511	5.62e-13
hsa-mir-196a-5p	MIMAT0000226	-2.6722	0.029681	COPB1	HGNC:2231	1.55006	1.22e-07
hsa-mir-196a-5p	MIMAT0000226	-2.6722	0.029681	TBL1XR1	HGNC:29529	1.54994	2.26e-06
hsa-mir-196a-5p	MIMAT0000226	-2.6722	0.029681	ENTPD4	HGNC:14573	1.54067	1.92e-09
hsa-mir-196a-5p	MIMAT0000226	-2.6722	0.029681	EHD4	HGNC:3245	1.53488	1.61e-05
hsa-mir-196a-5p	MIMAT0000226	-2.6722	0.029681	EEF1A1	HGNC:3189	1.53	0
hsa-mir-196a-5p	MIMAT0000226	-2.6722	0.029681	TM9SF3	HGNC:21529	1.51259	9.92e-08
hsa-mir-196a-5p	MIMAT0000226	-2.6722	0.029681	UQCRC2	HGNC:12586	1.50236	1.17e-08
hsa-mir-196b-5p	MIMAT0001080	-2.48116	0.0492922	CAV1	HGNC:1527	2.8	0.03
hsa-mir-196b-5p	MIMAT0001080	-2.48116	0.0492922	DKK1	HGNC:2891	2.55065	0.000767
hsa-mir-196b-5p	MIMAT0001080	-2.48116	0.0492922	ARRDC3	HGNC:29263	2.4991	9.41e-11
hsa-mir-196b-5p	MIMAT0001080	-2.48116	0.0492922	TMED2	HGNC:16996	2.47016	1.97e-18
hsa-mir-196b-5p	MIMAT0001080	-2.48116	0.0492922	TSPAN3	HGNC:17752	2.4666	7.49e-18
hsa-mir-196b-5p	MIMAT0001080	-2.48116	0.0492922	RPS25	HGNC:10413	2.4652	1.41e-23
hsa-mir-196b-5p	MIMAT0001080	-2.48116	0.0492922	COPG1	HGNC:2236	2.427	2.21e-25
hsa-mir-196b-5p	MIMAT0001080	-2.48116	0.0492922	IARS	HGNC: 5330	2.41199	1.53e-13
hsa-mir-196b-5p	MIMAT0001080	-2.48116	0.0492922	TMEM243	HGNC:21707	2.37515	7.47e-16
hsa-mir-196b-5p	MIMAT0001080	-2.48116	0.0492922	CALU	HGNC:1458	2.32625	1.46e-13
hsa-mir-196b-5p	MIMAT0001080	-2.48116	0.0492922	WIPI1	HGNC:25471	2.30061	0
hsa-mir-196b-5p	MIMAT0001080	-2.48116	0.0492922	XBP1	HGNC:12801	2.28575	4.52e-19
hsa-mir-196b-5p	MIMAT0001080	-2.48116	0.0492922	TMBIM6	HGNC:11723	2.17579	9.17e-15
hsa-mir-196b-5p	MIMAT0001080	-2.48116	0.0492922	MRPL50	HGNC:16654	2.17452	4.6e-15
hsa-mir-196b-5p	MIMAT0001080	-2.48116	0.0492922	ALG8	HGNC:23161	2.13216	2.48e-12
hsa-mir-196b-5p	MIMAT0001080	-2.48116	0.0492922	ITGA3	HGNC:6139	2.11	0.01
hsa-mir-196b-5p	MIMAT0001080	-2.48116	0.0492922	KDELR2	HGNC:6305	2.07155	2.11e-12
hsa-mir-196b-5p	MIMAT0001080	-2.48116	0.0492922	CDKN1A	HGNC:1784	2.06524	0
hsa-mir-196b-5p	MIMAT0001080	-2.48116	0.0492922	JUN	HGNC:6204	2.05867	6.54e-08
hsa-mir-196b-5p	MIMAT0001080	-2.48116	0.0492922	PPP1CC	HGNC:9283	1.98205	3.82e-11
hsa-mir-196b-5p	MIMAT0001080	-2.48116	0.0492922	MCL1	HGNC:6943	1.98	0
hsa-mir-196b-5p	MIMAT0001080	-2.48116	0.0492922	DDX5	HGNC:2746	1.97831	3.09e-14
hsa-mir-196b-5p	MIMAT0001080	-2.48116	0.0492922	SSR1	HGNC:11323	1.97221	7.02e-11
hsa-mir-196b-5p	MIMAT0001080	-2.48116	0.0492922	LDHB	HGNC:6541	1.95748	5.68e-09
hsa-mir-196b-5p	MIMAT0001080	-2.48116	0.0492922	RACK1	HGNC:4399	1.95585	2.95e-15
hsa-mir-196b-5p	MIMAT0001080	-2.48116	0.0492922	EEF2	HGNC:3214	1.90843	7.39e-15
hsa-mir-196b-5p	MIMAT0001080	-2.48116	0.0492922	CDV3	HGNC:26928	1.90408	0.01
hsa-mir-196b-5p	MIMAT0001080	-2.48116	0.0492922	WDR6	HGNC:12758	1.8904	2.95e-15
hsa-mir-196b-5p	MIMAT0001080	-2.48116	0.0492922	RALGPS2	HGNC:30279	1.86897	6.88e-06
hsa-mir-196b-5p	MIMAT0001080	-2.48116	0.0492922	RNF122	HGNC:21147	1.83042	2.28e-06
hsa-mir-196b-5p	MIMAT0001080	-2.48116	0.0492922	TJP1	HGNC:11827	1.81741	0.00412
hsa-mir-196b-5p	MIMAT0001080	-2.48116	0.0492922	TSC22D3	HGNC:3051	1.80856	3.76e-10
hsa-mir-196b-5p	MIMAT0001080	-2.48116	0.0492922	DST	HGNC:1090	1.80438	0.000143
hsa-mir-196b-5p	MIMAT0001080	-2.48116	0.0492922	ATP2A2	HGNC:812	1.78178	3.1e-11
hsa-mir-196b-5p	MIMAT0001080	-2.48116	0.0492922	SLC16A1	HGNC:10922	1.74668	3.03e-07
hsa-mir-196b-5p	MIMAT0001080	-2.48116	0.0492922	SESN2	HGNC:20746	1.74	0.04
hsa-mir-196b-5p	MIMAT0001080	-2.48116	0.0492922	ARCN1	HGNC:649	1.72052	3.97e-13
hsa-mir-196b-5p	MIMAT0001080	-2.48116	0.0492922	ILF2	HGNC:6037	1.70268	2.85e-12
hsa-mir-196b-5p	MIMAT0001080	-2.48116	0.0492922	XRN1	HGNC:30654	1.65174	6.31e-07
hsa-mir-196b-5p	MIMAT0001080	-2.48116	0.0492922	MAGT1	HGNC:28880	1.63007	6.88e-09
hsa-mir-196b-5p	MIMAT0001080	-2.48116	0.0492922	NR4A2	HGNC:7981	1.63	0.04
hsa-mir-196b-5p	MIMAT0001080	-2.48116	0.0492922	DERL2	HGNC:17943	1.62392	3e-10
hsa-mir-196b-5p	MIMAT0001080	-2.48116	0.0492922	NRAS	HGNC:7989	1.62285	1.25e-05
hsa-mir-196b-5p	MIMAT0001080	-2.48116	0.0492922	YPEL5	HGNC:18329	1.61785	7.39e-06
hsa-mir-196b-5p	MIMAT0001080	-2.48116	0.0492922	PHC3	HGNC:15682	1.59159	3.06e-11
hsa-mir-196b-5p	MIMAT0001080	-2.48116	0.0492922	REEP5	HGNC:30077	1.55323	3.9e-08
hsa-mir-196b-5p	MIMAT0001080	-2.48116	0.0492922	JAGN1	HGNC:26926	1.5511	5.62e-13
hsa-mir-196b-5p	MIMAT0001080	-2.48116	0.0492922	COPB1	HGNC:2231	1.55006	1.22e-07
hsa-mir-196b-5p	MIMAT0001080	-2.48116	0.0492922	TBL1XR1	HGNC:29529	1.54994	2.26e-06
hsa-mir-196b-5p	MIMAT0001080	-2.48116	0.0492922	ENTPD4	HGNC:14573	1.54067	1.92e-09
hsa-mir-199b-5p	MIMAT0000263	-1.62	0.02	BLOC1S5-TXNDC5	HGNC:42001	3.05241	1.1e-39
hsa-mir-199b-5p	MIMAT0000263	-1.62	0.02	EPB41L1	HGNC:3378	2.76	0.02
hsa-mir-199b-5p	MIMAT0000263	-1.62	0.02	ZNF215	HGNC:13007	2.43414	1.42e-08
hsa-mir-199b-5p	MIMAT0000263	-1.62	0.02	SMOC1	HGNC:20318	2.42	0.05
hsa-mir-199b-5p	MIMAT0000263	-1.62	0.02	ITGA3	HGNC:6139	2.11	0.01
hsa-mir-199b-5p	MIMAT0000263	-1.62	0.02	ZNF460	HGNC:21628	2.10695	3.89e-12
hsa-mir-199b-5p	MIMAT0000263	-1.62	0.02	JUN	HGNC:6204	2.05867	6.54e-08
hsa-mir-199b-5p	MIMAT0000263	-1.62	0.02	EEF1D	HGNC:3211	2.02079	7.57e-21
hsa-mir-199b-5p	MIMAT0000263	-1.62	0.02	ZMPSTE24	HGNC:12877	1.89393	2.71e-09
hsa-mir-199b-5p	MIMAT0000263	-1.62	0.02	WDR6	HGNC:12758	1.8904	2.95e-15
hsa-mir-199b-5p	MIMAT0000263	-1.62	0.02	DST	HGNC:1090	1.80438	0.000143
hsa-mir-199b-5p	MIMAT0000263	-1.62	0.02	UBE2G1	HGNC:12482	1.79112	2.17e-11
hsa-mir-199b-5p	MIMAT0000263	-1.62	0.02	SLC1A5	HGNC:10943	1.78967	8.52e-11
hsa-mir-199b-5p	MIMAT0000263	-1.62	0.02	MIB1	HGNC:21086	1.78043	9.97e-11
hsa-mir-199b-5p	MIMAT0000263	-1.62	0.02	UBE2H	HGNC:12484	1.78	0.04
hsa-mir-199b-5p	MIMAT0000263	-1.62	0.02	RPL15	HGNC:10306	1.76	0
hsa-mir-199b-5p	MIMAT0000263	-1.62	0.02	RPS4X	HGNC:10424	1.74273	5.23e-16
hsa-mir-199b-5p	MIMAT0000263	-1.62	0.02	SESN2	HGNC:20746	1.74	0.04
hsa-mir-199b-5p	MIMAT0000263	-1.62	0.02	ARCN1	HGNC:649	1.72052	3.97e-13
hsa-mir-199b-5p	MIMAT0000263	-1.62	0.02	GFPT1	HGNC:4241	1.69758	6.66e-09
hsa-mir-199b-5p	MIMAT0000263	-1.62	0.02	PARP1	HGNC:270	1.68664	1.16e-08
hsa-mir-199b-5p	MIMAT0000263	-1.62	0.02	SF3B1	HGNC:10768	1.67484	6.02e-07
hsa-mir-199b-5p	MIMAT0000263	-1.62	0.02	CCNL1	HGNC:20569	1.65424	3.77e-08
hsa-mir-199b-5p	MIMAT0000263	-1.62	0.02	CNBP	HGNC:13164	1.64911	2.23e-11
hsa-mir-199b-5p	MIMAT0000263	-1.62	0.02	BTAF1	HGNC:17307	1.57398	6.01e-07
hsa-mir-199b-5p	MIMAT0000263	-1.62	0.02	SLC38A2	HGNC:13448	1.56264	1.15e-05
hsa-mir-199b-5p	MIMAT0000263	-1.62	0.02	ENTPD4	HGNC:14573	1.54067	1.92e-09
hsa-mir-199b-5p	MIMAT0000263	-1.62	0.02	IRF9	HGNC:6131	1.52156	4e-09
hsa-mir-199b-5p	MIMAT0000263	-1.62	0.02	SYNE1	HGNC:17089	1.5	0.02
hsa-mir-19a-3p	MIMAT0000073	-1.89	0.03	SEL1L	HGNC:10717	3.09353	9.48e-21
hsa-mir-19a-3p	MIMAT0000073	-1.89	0.03	SDC1	HGNC:10658	2.87282	0
hsa-mir-19a-3p	MIMAT0000073	-1.89	0.03	TP53INP1	HGNC:18022	2.868	5.91e-18
hsa-mir-19a-3p	MIMAT0000073	-1.89	0.03	ATP6V0E1	HGNC:863	2.84497	4.28e-18
hsa-mir-19a-3p	MIMAT0000073	-1.89	0.03	SEC61A1	HGNC:18276	2.814	1.75e-35
hsa-mir-19a-3p	MIMAT0000073	-1.89	0.03	RPS13	HGNC:10386	2.80403	2.66e-15
hsa-mir-19a-3p	MIMAT0000073	-1.89	0.03	CAV1	HGNC:1527	2.8	0.03
hsa-mir-19a-3p	MIMAT0000073	-1.89	0.03	DUSP5	HGNC:3071	2.70171	0
hsa-mir-19a-3p	MIMAT0000073	-1.89	0.03	SAR1B	HGNC:10535	2.68453	7.64e-15
hsa-mir-19a-3p	MIMAT0000073	-1.89	0.03	IRF4	HGNC:6119	2.65493	0.01
hsa-mir-19a-3p	MIMAT0000073	-1.89	0.03	PELI1	HGNC:8827	2.63	0
hsa-mir-19a-3p	MIMAT0000073	-1.89	0.03	DKK1	HGNC:2891	2.55065	0.000767
hsa-mir-19a-3p	MIMAT0000073	-1.89	0.03	PMEPA1	HGNC:14107	2.54	0.03
hsa-mir-19a-3p	MIMAT0000073	-1.89	0.03	IFITM1	HGNC:5412	2.50739	0.01
hsa-mir-19a-3p	MIMAT0000073	-1.89	0.03	ARRDC3	HGNC:29263	2.4991	9.41e-11
hsa-mir-19a-3p	MIMAT0000073	-1.89	0.03	TMED2	HGNC:16996	2.47016	1.97e-18
hsa-mir-19a-3p	MIMAT0000073	-1.89	0.03	IL6ST	HGNC:6021	2.46058	4.27e-11
hsa-mir-19a-3p	MIMAT0000073	-1.89	0.03	ST3GAL5	HGNC:10872	2.46	0
hsa-mir-19a-3p	MIMAT0000073	-1.89	0.03	ELL2	HGNC:17064	2.43555	5.01e-14
hsa-mir-19a-3p	MIMAT0000073	-1.89	0.03	FCRLA	HGNC:18504	2.43392	0.000224
hsa-mir-19a-3p	MIMAT0000073	-1.89	0.03	SMOC1	HGNC:20318	2.42	0.05
hsa-mir-19a-3p	MIMAT0000073	-1.89	0.03	FRZB	HGNC:3959	2.3874	0.0403
hsa-mir-19a-3p	MIMAT0000073	-1.89	0.03	HDLBP	HGNC:4857	2.36711	1.78e-18
hsa-mir-19a-3p	MIMAT0000073	-1.89	0.03	CALU	HGNC:1458	2.32625	1.46e-13
hsa-mir-19a-3p	MIMAT0000073	-1.89	0.03	CFL2	HGNC:1875	2.29978	1.37e-10
hsa-mir-19a-3p	MIMAT0000073	-1.89	0.03	RPS3	HGNC:10420	2.29866	8.44e-22
hsa-mir-19a-3p	MIMAT0000073	-1.89	0.03	FICD	HGNC:18416	2.29	0.01
hsa-mir-19a-3p	MIMAT0000073	-1.89	0.03	HSP90B1	HGNC:12028	2.27437	1.84e-14
hsa-mir-19a-3p	MIMAT0000073	-1.89	0.03	B2M	HGNC:914	2.25632	3.28e-19
hsa-mir-19a-3p	MIMAT0000073	-1.89	0.03	NCOA3	HGNC:7670	2.23307	8.22e-11
hsa-mir-19a-3p	MIMAT0000073	-1.89	0.03	HERPUD1	HGNC:13744	2.21075	0.01
hsa-mir-19a-3p	MIMAT0000073	-1.89	0.03	DERL1	HGNC:28454	2.20562	6.88e-20
hsa-mir-19a-3p	MIMAT0000073	-1.89	0.03	SEC24D	HGNC:10706	2.19905	7.69e-16
hsa-mir-19a-3p	MIMAT0000073	-1.89	0.03	TMBIM6	HGNC:11723	2.17579	9.17e-15
hsa-mir-19a-3p	MIMAT0000073	-1.89	0.03	B4GALT3	HGNC:926	2.1685	0
hsa-mir-19a-3p	MIMAT0000073	-1.89	0.03	UBA52	HGNC:12458	2.14655	7.1e-18
hsa-mir-19a-3p	MIMAT0000073	-1.89	0.03	EIF4A2	HGNC:3284	2.11742	2.18e-12
hsa-mir-19a-3p	MIMAT0000073	-1.89	0.03	ZNF460	HGNC:21628	2.10695	3.89e-12
hsa-mir-19a-3p	MIMAT0000073	-1.89	0.03	PRKCZ	HGNC:9412	2.09	0.01
hsa-mir-19a-3p	MIMAT0000073	-1.89	0.03	STT3B	HGNC:30611	2.08362	1.56e-11
hsa-mir-19a-3p	MIMAT0000073	-1.89	0.03	FOXO3	HGNC:3821	2.08051	5.56e-11
hsa-mir-19a-3p	MIMAT0000073	-1.89	0.03	CREB3L2	HGNC:23720	2.07954	1.66e-11
hsa-mir-19a-3p	MIMAT0000073	-1.89	0.03	KDELR2	HGNC:6305	2.07155	2.11e-12
hsa-mir-19a-3p	MIMAT0000073	-1.89	0.03	CDKN1A	HGNC:1784	2.06524	0
hsa-mir-19a-3p	MIMAT0000073	-1.89	0.03	CLIC4	HGNC:13518	2.05819	2.22e-08
hsa-mir-19a-3p	MIMAT0000073	-1.89	0.03	ZNF275	HGNC:13069	2.05	0.03
hsa-mir-19a-3p	MIMAT0000073	-1.89	0.03	DYNLL1	HGNC:15476	2.04701	3.55e-07
hsa-mir-19a-3p	MIMAT0000073	-1.89	0.03	RPS23	HGNC:10410	2.01093	9.43e-14
hsa-mir-19a-3p	MIMAT0000073	-1.89	0.03	TPD52	HGNC:12005	2.00663	2.94e-16
hsa-mir-19a-3p	MIMAT0000073	-1.89	0.03	PARM1	HGNC:24536	1.99802	1.22e-05
hsa-mir-19a-3p	MIMAT0000073	-1.89	0.03	CPEB4	HGNC:21747	1.99577	9.76e-08
hsa-mir-19a-3p	MIMAT0000073	-1.89	0.03	HIST2H4B	HGNC: 29607	1.98	0
hsa-mir-19a-3p	MIMAT0000073	-1.89	0.03	DDX5	HGNC:2746	1.97831	3.09e-14
hsa-mir-19a-3p	MIMAT0000073	-1.89	0.03	BTG2	HGNC:1131	1.97628	0
hsa-mir-19a-3p	MIMAT0000073	-1.89	0.03	SSR1	HGNC:11323	1.97221	7.02e-11
hsa-mir-19a-3p	MIMAT0000073	-1.89	0.03	RAPGEF2	HGNC:16854	1.93369	1.72e-05
hsa-mir-19a-3p	MIMAT0000073	-1.89	0.03	SUB1	HGNC:19985	1.89209	1.17e-11
hsa-mir-19a-3p	MIMAT0000073	-1.89	0.03	UFM1	HGNC:20597	1.89146	3.17e-08
hsa-mir-19a-3p	MIMAT0000073	-1.89	0.03	URGCP-MRPS24	HGNC:49188	1.87559	8.96e-14
hsa-mir-19a-3p	MIMAT0000073	-1.89	0.03	FAM46C	HGNC: 24712	1.84816	9.08e-11
hsa-mir-19a-3p	MIMAT0000073	-1.89	0.03	TPM4	HGNC:12013	1.84528	2.52e-08
hsa-mir-19a-3p	MIMAT0000073	-1.89	0.03	JUND	HGNC:6206	1.84	0
hsa-mir-19a-3p	MIMAT0000073	-1.89	0.03	NDUFB5	HGNC:7700	1.81899	3.72e-06
hsa-mir-19a-3p	MIMAT0000073	-1.89	0.03	GPBP1	HGNC:29520	1.80729	3.59e-09
hsa-mir-19a-3p	MIMAT0000073	-1.89	0.03	NOP58	HGNC:29926	1.80671	3.37e-09
hsa-mir-19a-3p	MIMAT0000073	-1.89	0.03	DST	HGNC:1090	1.80438	0.000143
hsa-mir-19a-3p	MIMAT0000073	-1.89	0.03	PTGES3	HGNC:16049	1.79974	2.12e-09
hsa-mir-19a-3p	MIMAT0000073	-1.89	0.03	UBE2G1	HGNC:12482	1.79112	2.17e-11
hsa-mir-19a-3p	MIMAT0000073	-1.89	0.03	ATP2A2	HGNC:812	1.78178	3.1e-11
hsa-mir-19a-3p	MIMAT0000073	-1.89	0.03	FBXO10	HGNC:13589	1.77889	5.82e-14
hsa-mir-19a-3p	MIMAT0000073	-1.89	0.03	RRAGD	HGNC:19903	1.77126	0.000126
hsa-mir-19a-3p	MIMAT0000073	-1.89	0.03	RPL15	HGNC:10306	1.76	0
hsa-mir-19a-3p	MIMAT0000073	-1.89	0.03	FZD6	HGNC:4044	1.75242	2.66e-07
hsa-mir-19a-3p	MIMAT0000073	-1.89	0.03	SPCS3	HGNC:26212	1.74046	0.01
hsa-mir-19a-3p	MIMAT0000073	-1.89	0.03	RHOB	HGNC:668	1.73728	9.41e-08
hsa-mir-19a-3p	MIMAT0000073	-1.89	0.03	PSMA4	HGNC:9533	1.73363	2.78e-06
hsa-mir-19a-3p	MIMAT0000073	-1.89	0.03	SERINC1	HGNC:13464	1.72766	3.95e-07
hsa-mir-19a-3p	MIMAT0000073	-1.89	0.03	CCT8	HGNC:1623	1.71109	4.92e-10
hsa-mir-19a-3p	MIMAT0000073	-1.89	0.03	GFPT1	HGNC:4241	1.69758	6.66e-09
hsa-mir-19a-3p	MIMAT0000073	-1.89	0.03	ANAPC16	HGNC:26976	1.69443	2.64e-10
hsa-mir-19a-3p	MIMAT0000073	-1.89	0.03	LAMC1	HGNC:6492	1.69059	1.16e-06
hsa-mir-19a-3p	MIMAT0000073	-1.89	0.03	ASNS	HGNC:753	1.6797	2.56e-07
hsa-mir-19a-3p	MIMAT0000073	-1.89	0.03	SLIRP	HGNC:20495	1.67868	1.22e-08
hsa-mir-19a-3p	MIMAT0000073	-1.89	0.03	SCRN1	HGNC:22192	1.67672	1.26e-06
hsa-mir-19a-3p	MIMAT0000073	-1.89	0.03	SF3B1	HGNC:10768	1.67484	6.02e-07
hsa-mir-19a-3p	MIMAT0000073	-1.89	0.03	EPM2AIP1	HGNC:19735	1.66187	1.71e-10
hsa-mir-19a-3p	MIMAT0000073	-1.89	0.03	OSTC	HGNC:24448	1.65621	1.41e-10
hsa-mir-19a-3p	MIMAT0000073	-1.89	0.03	CCNL1	HGNC:20569	1.65424	3.77e-08
hsa-mir-19a-3p	MIMAT0000073	-1.89	0.03	BICD1	HGNC:1049	1.65362	7.16e-09
hsa-mir-19a-3p	MIMAT0000073	-1.89	0.03	PDE4A	HGNC:8780	1.65	0.04
hsa-mir-19a-3p	MIMAT0000073	-1.89	0.03	CNBP	HGNC:13164	1.64911	2.23e-11
hsa-mir-19a-3p	MIMAT0000073	-1.89	0.03	MTRR	HGNC:7473	1.64642	1.38e-09
hsa-mir-19a-3p	MIMAT0000073	-1.89	0.03	FAM102A	HGNC:31419	1.64	0.04
hsa-mir-19a-3p	MIMAT0000073	-1.89	0.03	BTBD3	HGNC:15854	1.63327	0.0173
hsa-mir-19a-3p	MIMAT0000073	-1.89	0.03	SLC38A1	HGNC:13447	1.63199	2.53e-06
hsa-mir-19a-3p	MIMAT0000073	-1.89	0.03	NR4A2	HGNC:7981	1.63	0.04
hsa-mir-19a-3p	MIMAT0000073	-1.89	0.03	MAP4K3	HGNC:6865	1.62927	2.99e-06
hsa-mir-19a-3p	MIMAT0000073	-1.89	0.03	NRAS	HGNC:7989	1.62285	1.25e-05
hsa-mir-19a-3p	MIMAT0000073	-1.89	0.03	PRKD3	HGNC:9408	1.61974	0.000703
hsa-mir-19a-3p	MIMAT0000073	-1.89	0.03	EIF1AX	HGNC:3250	1.61219	1.24e-09
hsa-mir-19a-3p	MIMAT0000073	-1.89	0.03	HIPK2	HGNC:14402	1.61082	1.95e-08
hsa-mir-19a-3p	MIMAT0000073	-1.89	0.03	CRIM1	HGNC:2359	1.61047	4.61e-14
hsa-mir-19a-3p	MIMAT0000073	-1.89	0.03	SYT1	HGNC:11509	1.60872	0.0384
hsa-mir-19a-3p	MIMAT0000073	-1.89	0.03	BUB3	HGNC:1151	1.60848	5.11e-08
hsa-mir-19a-3p	MIMAT0000073	-1.89	0.03	RAB14	HGNC:16524	1.60095	7.45e-09
hsa-mir-19a-3p	MIMAT0000073	-1.89	0.03	PHC3	HGNC:15682	1.59159	3.06e-11
hsa-mir-19a-3p	MIMAT0000073	-1.89	0.03	MLEC	HGNC:28973	1.58791	3.36e-07
hsa-mir-19a-3p	MIMAT0000073	-1.89	0.03	DDB1	HGNC:2717	1.58032	5.49e-15
hsa-mir-19a-3p	MIMAT0000073	-1.89	0.03	CLK1	HGNC:2068	1.57208	6.76e-06
hsa-mir-19a-3p	MIMAT0000073	-1.89	0.03	PSMA6	HGNC:9535	1.57073	1.35e-08
hsa-mir-19a-3p	MIMAT0000073	-1.89	0.03	CFLAR	HGNC:1876	1.56671	5.99e-08
hsa-mir-19a-3p	MIMAT0000073	-1.89	0.03	ARPP19	HGNC:16967	1.56301	7.17e-07
hsa-mir-19a-3p	MIMAT0000073	-1.89	0.03	SLC38A2	HGNC:13448	1.56264	1.15e-05
hsa-mir-19a-3p	MIMAT0000073	-1.89	0.03	SLC39A8	HGNC:20862	1.5618	5.42e-07
hsa-mir-19a-3p	MIMAT0000073	-1.89	0.03	SGK1	HGNC:10810	1.5549	0.0052
hsa-mir-19a-3p	MIMAT0000073	-1.89	0.03	TBL1XR1	HGNC:29529	1.54994	2.26e-06
hsa-mir-19a-3p	MIMAT0000073	-1.89	0.03	SEC63	HGNC:21082	1.54925	7.35e-06
hsa-mir-19a-3p	MIMAT0000073	-1.89	0.03	SMAD5	HGNC:6771	1.54705	3.05e-11
hsa-mir-19a-3p	MIMAT0000073	-1.89	0.03	KLF6	HGNC:2235	1.54446	2.89e-05
hsa-mir-19a-3p	MIMAT0000073	-1.89	0.03	PJA2	HGNC:17481	1.54104	1.42e-06
hsa-mir-19a-3p	MIMAT0000073	-1.89	0.03	ENTPD4	HGNC:14573	1.54067	1.92e-09
hsa-mir-19a-3p	MIMAT0000073	-1.89	0.03	RAB1A	HGNC:9758	1.53926	3.14e-07
hsa-mir-19a-3p	MIMAT0000073	-1.89	0.03	RPL4	HGNC:10353	1.53622	7.33e-10
hsa-mir-19a-3p	MIMAT0000073	-1.89	0.03	PPM1K	HGNC:25415	1.53429	1.96e-06
hsa-mir-19a-3p	MIMAT0000073	-1.89	0.03	AFTPH	HGNC:25951	1.52526	7.3e-11
hsa-mir-19a-3p	MIMAT0000073	-1.89	0.03	CSNK1A1	HGNC:2451	1.51783	5.65e-09
hsa-mir-19a-3p	MIMAT0000073	-1.89	0.03	RABGGTB	HGNC:9796	1.51399	2.12e-07
hsa-mir-19a-3p	MIMAT0000073	-1.89	0.03	TM9SF3	HGNC:21529	1.51259	9.92e-08
hsa-mir-19a-3p	MIMAT0000073	-1.89	0.03	ZFAND5	HGNC:13008	1.51018	6.38e-08
hsa-mir-19a-3p	MIMAT0000073	-1.89	0.03	KLHDC2	HGNC:20231	1.50992	1.17e-07
hsa-mir-19a-3p	MIMAT0000073	-1.89	0.03	CASC4	HGNC:24892	1.49531	4.55e-11
hsa-mir-19b-3p	MIMAT0000074	-1.77	0.01	SEL1L	HGNC:10717	3.09353	9.48e-21
hsa-mir-19b-3p	MIMAT0000074	-1.77	0.01	SDC1	HGNC:10658	2.87282	0
hsa-mir-19b-3p	MIMAT0000074	-1.77	0.01	TP53INP1	HGNC:18022	2.868	5.91e-18
hsa-mir-19b-3p	MIMAT0000074	-1.77	0.01	ATP6V0E1	HGNC:863	2.84497	4.28e-18
hsa-mir-19b-3p	MIMAT0000074	-1.77	0.01	SEC61A1	HGNC:18276	2.814	1.75e-35
hsa-mir-19b-3p	MIMAT0000074	-1.77	0.01	RPS13	HGNC:10386	2.80403	2.66e-15
hsa-mir-19b-3p	MIMAT0000074	-1.77	0.01	CAV1	HGNC:1527	2.8	0.03
hsa-mir-19b-3p	MIMAT0000074	-1.77	0.01	DUSP5	HGNC:3071	2.70171	0
hsa-mir-19b-3p	MIMAT0000074	-1.77	0.01	SAR1B	HGNC:10535	2.68453	7.64e-15
hsa-mir-19b-3p	MIMAT0000074	-1.77	0.01	IRF4	HGNC:6119	2.65493	0.01
hsa-mir-19b-3p	MIMAT0000074	-1.77	0.01	PELI1	HGNC:8827	2.63	0
hsa-mir-19b-3p	MIMAT0000074	-1.77	0.01	PMEPA1	HGNC:14107	2.54	0.03
hsa-mir-19b-3p	MIMAT0000074	-1.77	0.01	IFITM1	HGNC:5412	2.50739	0.01
hsa-mir-19b-3p	MIMAT0000074	-1.77	0.01	ARRDC3	HGNC:29263	2.4991	9.41e-11
hsa-mir-19b-3p	MIMAT0000074	-1.77	0.01	TMED2	HGNC:16996	2.47016	1.97e-18
hsa-mir-19b-3p	MIMAT0000074	-1.77	0.01	IL6ST	HGNC:6021	2.46058	4.27e-11
hsa-mir-19b-3p	MIMAT0000074	-1.77	0.01	ST3GAL5	HGNC:10872	2.46	0
hsa-mir-19b-3p	MIMAT0000074	-1.77	0.01	ELL2	HGNC:17064	2.43555	5.01e-14
hsa-mir-19b-3p	MIMAT0000074	-1.77	0.01	FCRLA	HGNC:18504	2.43392	0.000224
hsa-mir-19b-3p	MIMAT0000074	-1.77	0.01	SMOC1	HGNC:20318	2.42	0.05
hsa-mir-19b-3p	MIMAT0000074	-1.77	0.01	FRZB	HGNC:3959	2.3874	0.0403
hsa-mir-19b-3p	MIMAT0000074	-1.77	0.01	HDLBP	HGNC:4857	2.36711	1.78e-18
hsa-mir-19b-3p	MIMAT0000074	-1.77	0.01	CALU	HGNC:1458	2.32625	1.46e-13
hsa-mir-19b-3p	MIMAT0000074	-1.77	0.01	CFL2	HGNC:1875	2.29978	1.37e-10
hsa-mir-19b-3p	MIMAT0000074	-1.77	0.01	RPS3	HGNC:10420	2.29866	8.44e-22
hsa-mir-19b-3p	MIMAT0000074	-1.77	0.01	FICD	HGNC:18416	2.29	0.01
hsa-mir-19b-3p	MIMAT0000074	-1.77	0.01	HSP90B1	HGNC:12028	2.27437	1.84e-14
hsa-mir-19b-3p	MIMAT0000074	-1.77	0.01	B2M	HGNC:914	2.25632	3.28e-19
hsa-mir-19b-3p	MIMAT0000074	-1.77	0.01	NCOA3	HGNC:7670	2.23307	8.22e-11
hsa-mir-19b-3p	MIMAT0000074	-1.77	0.01	HERPUD1	HGNC:13744	2.21075	0.01
hsa-mir-19b-3p	MIMAT0000074	-1.77	0.01	DERL1	HGNC:28454	2.20562	6.88e-20
hsa-mir-19b-3p	MIMAT0000074	-1.77	0.01	TMBIM6	HGNC:11723	2.17579	9.17e-15
hsa-mir-19b-3p	MIMAT0000074	-1.77	0.01	B4GALT3	HGNC:926	2.1685	0
hsa-mir-19b-3p	MIMAT0000074	-1.77	0.01	UBA52	HGNC:12458	2.14655	7.1e-18
hsa-mir-19b-3p	MIMAT0000074	-1.77	0.01	EIF4A2	HGNC:3284	2.11742	2.18e-12
hsa-mir-19b-3p	MIMAT0000074	-1.77	0.01	ZNF460	HGNC:21628	2.10695	3.89e-12
hsa-mir-19b-3p	MIMAT0000074	-1.77	0.01	PRKCZ	HGNC:9412	2.09	0.01
hsa-mir-19b-3p	MIMAT0000074	-1.77	0.01	FOXO3	HGNC:3821	2.08051	5.56e-11
hsa-mir-19b-3p	MIMAT0000074	-1.77	0.01	CREB3L2	HGNC:23720	2.07954	1.66e-11
hsa-mir-19b-3p	MIMAT0000074	-1.77	0.01	CDKN1A	HGNC:1784	2.06524	0
hsa-mir-19b-3p	MIMAT0000074	-1.77	0.01	CLIC4	HGNC:13518	2.05819	2.22e-08
hsa-mir-19b-3p	MIMAT0000074	-1.77	0.01	RPS23	HGNC:10410	2.01093	9.43e-14
hsa-mir-19b-3p	MIMAT0000074	-1.77	0.01	PARM1	HGNC:24536	1.99802	1.22e-05
hsa-mir-19b-3p	MIMAT0000074	-1.77	0.01	CPEB4	HGNC:21747	1.99577	9.76e-08
hsa-mir-19b-3p	MIMAT0000074	-1.77	0.01	HIST2H4B	HGNC: 29607	1.98	0
hsa-mir-19b-3p	MIMAT0000074	-1.77	0.01	DDX5	HGNC:2746	1.97831	3.09e-14
hsa-mir-19b-3p	MIMAT0000074	-1.77	0.01	BTG2	HGNC:1131	1.97628	0
hsa-mir-19b-3p	MIMAT0000074	-1.77	0.01	SEC23B	HGNC:10702	1.9354	1.71e-11
hsa-mir-19b-3p	MIMAT0000074	-1.77	0.01	RAPGEF2	HGNC:16854	1.93369	1.72e-05
hsa-mir-19b-3p	MIMAT0000074	-1.77	0.01	ADAR	HGNC:225	1.90633	5.15e-13
hsa-mir-19b-3p	MIMAT0000074	-1.77	0.01	SUB1	HGNC:19985	1.89209	1.17e-11
hsa-mir-19b-3p	MIMAT0000074	-1.77	0.01	UFM1	HGNC:20597	1.89146	3.17e-08
hsa-mir-19b-3p	MIMAT0000074	-1.77	0.01	TXNIP	HGNC:16952	1.8817	2.48e-06
hsa-mir-19b-3p	MIMAT0000074	-1.77	0.01	URGCP-MRPS24	HGNC:49188	1.87559	8.96e-14
hsa-mir-19b-3p	MIMAT0000074	-1.77	0.01	FAM46C	HGNC: 24712	1.84816	9.08e-11
hsa-mir-19b-3p	MIMAT0000074	-1.77	0.01	TPM4	HGNC:12013	1.84528	2.52e-08
hsa-mir-19b-3p	MIMAT0000074	-1.77	0.01	JUND	HGNC:6206	1.84	0
hsa-mir-19b-3p	MIMAT0000074	-1.77	0.01	HARS	HGNC: 4816	1.82842	1.96e-16
hsa-mir-19b-3p	MIMAT0000074	-1.77	0.01	TSC22D3	HGNC:3051	1.80856	3.76e-10
hsa-mir-19b-3p	MIMAT0000074	-1.77	0.01	GPBP1	HGNC:29520	1.80729	3.59e-09
hsa-mir-19b-3p	MIMAT0000074	-1.77	0.01	NOP58	HGNC:29926	1.80671	3.37e-09
hsa-mir-19b-3p	MIMAT0000074	-1.77	0.01	PTGES3	HGNC:16049	1.79974	2.12e-09
hsa-mir-19b-3p	MIMAT0000074	-1.77	0.01	UBE2G1	HGNC:12482	1.79112	2.17e-11
hsa-mir-19b-3p	MIMAT0000074	-1.77	0.01	ATP2A2	HGNC:812	1.78178	3.1e-11
hsa-mir-19b-3p	MIMAT0000074	-1.77	0.01	FBXO10	HGNC:13589	1.77889	5.82e-14
hsa-mir-19b-3p	MIMAT0000074	-1.77	0.01	RRAGD	HGNC:19903	1.77126	0.000126
hsa-mir-19b-3p	MIMAT0000074	-1.77	0.01	RPL15	HGNC:10306	1.76	0
hsa-mir-19b-3p	MIMAT0000074	-1.77	0.01	FZD6	HGNC:4044	1.75242	2.66e-07
hsa-mir-19b-3p	MIMAT0000074	-1.77	0.01	SPCS3	HGNC:26212	1.74046	0.01
hsa-mir-19b-3p	MIMAT0000074	-1.77	0.01	RHOB	HGNC:668	1.73728	9.41e-08
hsa-mir-19b-3p	MIMAT0000074	-1.77	0.01	PSMA4	HGNC:9533	1.73363	2.78e-06
hsa-mir-19b-3p	MIMAT0000074	-1.77	0.01	SERINC1	HGNC:13464	1.72766	3.95e-07
hsa-mir-19b-3p	MIMAT0000074	-1.77	0.01	CCT8	HGNC:1623	1.71109	4.92e-10
hsa-mir-19b-3p	MIMAT0000074	-1.77	0.01	GFPT1	HGNC:4241	1.69758	6.66e-09
hsa-mir-19b-3p	MIMAT0000074	-1.77	0.01	ANAPC16	HGNC:26976	1.69443	2.64e-10
hsa-mir-19b-3p	MIMAT0000074	-1.77	0.01	LAMC1	HGNC:6492	1.69059	1.16e-06
hsa-mir-19b-3p	MIMAT0000074	-1.77	0.01	ASNS	HGNC:753	1.6797	2.56e-07
hsa-mir-19b-3p	MIMAT0000074	-1.77	0.01	SCRN1	HGNC:22192	1.67672	1.26e-06
hsa-mir-19b-3p	MIMAT0000074	-1.77	0.01	SF3B1	HGNC:10768	1.67484	6.02e-07
hsa-mir-19b-3p	MIMAT0000074	-1.77	0.01	YES1	HGNC:12841	1.66789	3.84e-06
[truncated: 1,520 more rows]

## Sheet: Table S8
Table S8: Statistics of inverse correlation between miRNAs and targets in Multiple Myeloma										List of up- and down-regulated miRNAs (a) and inversely correlated gene targets (b) in multiple myeloma
[truncated: 1,242 more rows]

[truncated: 12 more sheets: Table S9, Table S10, Table S11, Table S12, Table S13, Table S14, Table S15, Table S16, Table S17, Table S18, Table S19, Table S20]
